# Supplementary material for: Validation and characterization of DNA microarray gene expression data distribution and associated moments
Source: BMC Bioinformatics. 2010 Nov 24;11:576. doi: 10.1186/1471-2105-11-576 (PMC3002903; doi:10.1186/1471-2105-11-576)
Supplement: Additional file 1 — Table S8: Detailed description of the data in Table 1. This includes more description of the microarray platform and the base pair length of the probes used on each of the microarray platforms. [file 1471-2105-11-576-S1.XLSX]

## Sheet: Sheet1
Data set	GEO accession no.	Microarray platform	Technology	Probe length	No of Samples	Tissue	Data
Craniofacial	GSE7759	Affymetrix Mouse Genome 430 2.0 Array	in situ oligonucleotide	25-mer	105	craniofacial	Logarithm of measure of transcript
Liver	GSE8396	Affymetrix Mouse Genome 430 2.0 Array	in situ oligonucleotide	25-mer	93	liver	Logarithm of measure of transcript
Brain	GSE9444	Affymetrix Mouse Genome 430 2.0 Array	in situ oligonucleotide	25-mer	69	brain	Logarithm of measure of transcript
Housekeeping	Table S2	Affymetrix Mouse Genome 430 2.0 Array	in situ oligonucleotide	25-mer	6219	mixed	Logarithm of measure of transcript
Male	GSE2814	Rosetta/Merck (C57BL/6J X C3H/HeJ)F2 on ApoE null backgrounds 75K oligio array 1	spotted oligonucleotide	60-mer	155	liver	Logarithm of measure of transcript relative to common pool
Female	GSE2814	Rosetta/Merck (C57BL/6J X C3H/HeJ)F2 on ApoE null backgrounds 75K oligio array 1	spotted oligonucleotide	60-mer	156	liver	Logarithm of measure of transcript relative to common pool

## Sheet: Sheet2
Data set	GEO accession no.	Technology	No of Samples	Tissue	Data
Craniofacial	GSE7759	in situ oligonucleotide	105	craniofacial	Logarithm of measure of transcript amount
Liver	GSE8396	in situ oligonucleotide	93	liver	Logarithm of measure of transcript amount
Brain	GSE9444	in situ oligonucleotide	69	brain	Logarithm of measure of transcript amount
Housekeeping	Table S2	in situ oligonucleotide	6219	mixed	Logarithm of measure of transcript
Male	GSE2814	spotted oligonucleotide	155	liver	Logarithm of measure of transcript amount relative to common pool
Female	GSE2814	spotted oligonucleotide	156	liver	Logarithm of measure of transcript amount relative to common pool
