# Supplementary material for: Validation and characterization of DNA microarray gene expression data distribution and associated moments
Source: BMC Bioinformatics. 2010 Nov 24;11:576. doi: 10.1186/1471-2105-11-576 (PMC3002903; doi:10.1186/1471-2105-11-576)
Supplement: Additional file 2 — Table S3: List of housekeeping genes [47] analyzed [file 1471-2105-11-576-S2.XLS]

## Sheet: Sheet1
gene name
Actg1
Eif3h
Gfra4
Naca
Calr
Rpl11
Gapdh
Rps11
Hnrpd
Rpl7
Rpl38
Actb
Nono
Rps27a
Ubc
Cdc42
Ube2d3
Rps20

## Sheet: Sheet3
Calr
Naca
Gfra4
Ube2d3
Calr
