# Supplementary material for: Validation and characterization of DNA microarray gene expression data distribution and associated moments
Source: BMC Bioinformatics. 2010 Nov 24;11:576. doi: 10.1186/1471-2105-11-576 (PMC3002903; doi:10.1186/1471-2105-11-576)
Supplement: Additional file 3 — Table S1: GEO [30] microarray samples for the "Craniofacial", "Liver" and "Brain" data sets. [file 1471-2105-11-576-S3.XLS]

## Sheet: Craniofacial
GEO Sample ID
GSM187833.CEL.gz
GSM187834.CEL.gz
GSM187835.CEL.gz
GSM187836.CEL.gz
GSM187837.CEL.gz
GSM187838.CEL.gz
GSM187839.CEL.gz
GSM187840.CEL.gz
GSM187841.CEL.gz
GSM187842.CEL.gz
GSM187843.CEL.gz
GSM187844.CEL.gz
GSM187845.CEL.gz
GSM187846.CEL.gz
GSM187847.CEL.gz
GSM187848.CEL.gz
GSM187849.CEL.gz
GSM187850.CEL.gz
GSM187851.CEL.gz
GSM187852.CEL.gz
GSM187853.CEL.gz
GSM187854.CEL.gz
GSM187855.CEL.gz
GSM187856.CEL.gz
GSM187857.CEL.gz
GSM187858.CEL.gz
GSM187859.CEL.gz
GSM187860.CEL.gz
GSM187861.CEL.gz
GSM187862.CEL.gz
GSM187863.CEL.gz
GSM187864.CEL.gz
GSM187865.CEL.gz
GSM187866.CEL.gz
GSM187867.CEL.gz
GSM187868.CEL.gz
GSM187869.CEL.gz
GSM187870.CEL.gz
GSM187871.CEL.gz
GSM187872.CEL.gz
GSM187873.CEL.gz
GSM187874.CEL.gz
GSM187875.CEL.gz
GSM187876.CEL.gz
GSM187877.CEL.gz
GSM187878.CEL.gz
GSM187879.CEL.gz
GSM187880.CEL.gz
GSM187881.CEL.gz
GSM187882.CEL.gz
GSM187883.CEL.gz
GSM187884.CEL.gz
GSM187885.CEL.gz
GSM187886.CEL.gz
GSM187887.CEL.gz
GSM187888.CEL.gz
GSM187889.CEL.gz
GSM187890.CEL.gz
GSM187891.CEL.gz
GSM187892.CEL.gz
GSM187893.CEL.gz
GSM187894.CEL.gz
GSM187895.CEL.gz
GSM187896.CEL.gz
GSM187897.CEL.gz
GSM187898.CEL.gz
GSM187899.CEL.gz
GSM187900.CEL.gz
GSM187901.CEL.gz
GSM187902.CEL.gz
GSM187903.CEL.gz
GSM187904.CEL.gz
GSM187905.CEL.gz
GSM187906.CEL.gz
GSM187907.CEL.gz
GSM187908.CEL.gz
GSM187909.CEL.gz
GSM187910.CEL.gz
GSM187911.CEL.gz
GSM187912.CEL.gz
GSM187913.CEL.gz
GSM187914.CEL.gz
GSM187915.CEL.gz
GSM187916.CEL.gz
GSM187917.CEL.gz
GSM187918.CEL.gz
GSM187919.CEL.gz
GSM187920.CEL.gz
GSM187921.CEL.gz
GSM187922.CEL.gz
GSM187923.CEL.gz
GSM187924.CEL.gz
GSM187925.CEL.gz
GSM187926.CEL.gz
GSM187927.CEL.gz
GSM187928.CEL.gz
GSM187929.CEL.gz
GSM187930.CEL.gz
GSM187931.CEL.gz
GSM187932.CEL.gz
GSM187933.CEL.gz
GSM187934.CEL.gz
GSM187935.CEL.gz
GSM187936.CEL.gz
GSM187937.CEL.gz

## Sheet: Liver
GEO Sample ID
GSM205766.CEL.gz
GSM205767.CEL.gz
GSM205768.CEL.gz
GSM205769.CEL.gz
GSM205770.CEL.gz
GSM205771.CEL.gz
GSM205772.CEL.gz
GSM205773.CEL.gz
GSM205774.CEL.gz
GSM205775.CEL.gz
GSM205776.CEL.gz
GSM205777.CEL.gz
GSM205778.CEL.gz
GSM205779.CEL.gz
GSM205780.CEL.gz
GSM205781.CEL.gz
GSM205782.CEL.gz
GSM207815.CEL.gz
GSM207816.CEL.gz
GSM207817.CEL.gz
GSM207818.CEL.gz
GSM207819.CEL.gz
GSM207820.CEL.gz
GSM207821.CEL.gz
GSM207822.CEL.gz
GSM207823.CEL.gz
GSM207824.CEL.gz
GSM207825.CEL.gz
GSM207826.CEL.gz
GSM207827.CEL.gz
GSM207828.CEL.gz
GSM207829.CEL.gz
GSM207830.CEL.gz
GSM207831.CEL.gz
GSM207832.CEL.gz
GSM207833.CEL.gz
GSM207834.CEL.gz
GSM207835.CEL.gz
GSM207836.CEL.gz
GSM207837.CEL.gz
GSM207838.CEL.gz
GSM207839.CEL.gz
GSM207840.CEL.gz
GSM207841.CEL.gz
GSM207842.CEL.gz
GSM207843.CEL.gz
GSM207844.CEL.gz
GSM207845.CEL.gz
GSM207846.CEL.gz
GSM207847.CEL.gz
GSM207848.CEL.gz
GSM207849.CEL.gz
GSM207850.CEL.gz
GSM207851.CEL.gz
GSM207852.CEL.gz
GSM207853.CEL.gz
GSM207854.CEL.gz
GSM207855.CEL.gz
GSM207856.CEL.gz
GSM207857.CEL.gz
GSM207858.CEL.gz
GSM207859.CEL.gz
GSM207860.CEL.gz
GSM207861.CEL.gz
GSM207862.CEL.gz
GSM207863.CEL.gz
GSM207864.CEL.gz
GSM207865.CEL.gz
GSM207866.CEL.gz
GSM207867.CEL.gz
GSM207868.CEL.gz
GSM207869.CEL.gz
GSM207870.CEL.gz
GSM207871.CEL.gz
GSM207872.CEL.gz
GSM207873.CEL.gz
GSM207874.CEL.gz
GSM207875.CEL.gz
GSM207876.CEL.gz
GSM207877.CEL.gz
GSM207878.CEL.gz
GSM207879.CEL.gz
GSM207880.CEL.gz
GSM207881.CEL.gz
GSM207882.CEL.gz
GSM207883.CEL.gz
GSM207884.CEL.gz
GSM207885.CEL.gz
GSM207886.CEL.gz
GSM207887.CEL.gz
GSM207888.CEL.gz
GSM207889.CEL.gz
GSM207890.CEL.gz

## Sheet: Brain
GEO Sample ID
GSM239868.CEL.gz
GSM239869.CEL.gz
GSM239870.CEL.gz
GSM239871.CEL.gz
GSM239872.CEL.gz
GSM239873.CEL.gz
GSM239874.CEL.gz
GSM239875.CEL.gz
GSM239876.CEL.gz
GSM239877.CEL.gz
GSM239878.CEL.gz
GSM239879.CEL.gz
GSM239880.CEL.gz
GSM239881.CEL.gz
GSM239882.CEL.gz
GSM239883.CEL.gz
GSM239884.CEL.gz
GSM239885.CEL.gz
GSM239886.CEL.gz
GSM239887.CEL.gz
GSM239888.CEL.gz
GSM239889.CEL.gz
GSM239890.CEL.gz
GSM239891.CEL.gz
GSM239892.CEL.gz
GSM239893.CEL.gz
GSM239894.CEL.gz
GSM239895.CEL.gz
GSM239896.CEL.gz
GSM239897.CEL.gz
GSM239898.CEL.gz
GSM239899.CEL.gz
GSM239900.CEL.gz
GSM239901.CEL.gz
GSM239902.CEL.gz
GSM239903.CEL.gz
GSM239904.CEL.gz
GSM239905.CEL.gz
GSM239906.CEL.gz
GSM239907.CEL.gz
GSM239908.CEL.gz
GSM239909.CEL.gz
GSM239910.CEL.gz
GSM239911.CEL.gz
GSM239912.CEL.gz
GSM239913.CEL.gz
GSM239914.CEL.gz
GSM239915.CEL.gz
GSM239916.CEL.gz
GSM239917.CEL.gz
GSM239918.CEL.gz
GSM239919.CEL.gz
GSM239920.CEL.gz
GSM239921.CEL.gz
GSM239922.CEL.gz
GSM239923.CEL.gz
GSM239924.CEL.gz
GSM239925.CEL.gz
GSM239926.CEL.gz
GSM239927.CEL.gz
GSM239928.CEL.gz
GSM239929.CEL.gz
GSM239930.CEL.gz
GSM239931.CEL.gz
GSM239932.CEL.gz
GSM239933.CEL.gz
GSM239934.CEL.gz
GSM239935.CEL.gz
GSM239936.CEL.gz
