# Supplementary material for: Validation and characterization of DNA microarray gene expression data distribution and associated moments
Source: BMC Bioinformatics. 2010 Nov 24;11:576. doi: 10.1186/1471-2105-11-576 (PMC3002903; doi:10.1186/1471-2105-11-576)
Supplement: Additional file 4 — Table S2: GEO [30] microarray samples used to analyze the expression of probe sets corresponding to the house keeping genes [file 1471-2105-11-576-S4.XLS]

## Sheet: data
HEADERS	!Sample_biomaterial_provider_ch1	!Sample_channel_count	!Sample_characteristics_ch1	!Sample_contact_address	!Sample_contact_city	!Sample_contact_country	!Sample_contact_department	!Sample_contact_email	!Sample_contact_fax	!Sample_contact_institute	!Sample_contact_laboratory	!Sample_contact_name	!Sample_contact_phone	!Sample_contact_state	!Sample_contact_web_link	!Sample_contact_zip/postal_code	!Sample_data_processing	!Sample_data_row_count	!Sample_description	!Sample_extract_protocol_ch1	!Sample_geo_accession	!Sample_growth_protocol_ch1	!Sample_hyb_protocol	!Sample_label_ch1	!Sample_label_protocol_ch1	!Sample_last_update_date	!Sample_molecule_ch1	!Sample_organism_ch1	!Sample_platform_id	!Sample_scan_protocol	!Sample_series_id	!Sample_source_name_ch1	!Sample_status	!Sample_submission_date	!Sample_supplementary_file	!Sample_title	!Sample_treatment_protocol_ch1	!Sample_type
HGSM100169	Charles River	1	gender: male female	1151 Richmond Street, Suite 2	London	Canada	Physiology Pharmacology	claudinegj@hotmail.com, fbeier@uwo.ca	(519)850-2459	University Western Ontario	Frank Beier/ CIHR Group Skeletal Development Remodeling	Claudine,,James	(519)661-3387	Ontario		N6A 5C1	Gene Spring GX	45101	number tibiae treatment: 24	Qiagen RNeasy lipid extraction kit	GSM100169	6 minimal media	According standard protocols London Regional Genomics Facility. Ontario, Canada	SAPE	According standard protocols London Regional Genomics Facility. Ontario, Canada	Mar 21 2006	total RNA	Mus musculus	GPL1261	According standard protocols London Regional Genomics Facility. Ontario, Canada	GSE4481	661	Public Dec 15 2006	Mar 13 2006	ftp://ftp.ncbi.nih.gov/pub/geo/DATA/supplementary/samples/GSM100nnn/GSM100169/GSM100169.EXP.gz	3BSA R/P	vehicle: BSA/HCL 1.0 Mm	RNA
HGSM100197	Charles River	1	gender: male female	1151 Richmond Street, Suite 2	London	Canada	Physiology Pharmacology	claudinegj@hotmail.com, fbeier@uwo.ca	(519)850-2459	University Western Ontario	Frank Beier/ CIHR Group Skeletal Development Remodeling	Claudine,,James	(519)661-3387	Ontario		N6A 5C1	Gene Spring GX	45101	number tibiae treatment: 24	Qiagen RNeasy lipid extraction kit	GSM100197	6 minimal media	According standard protocols London Regional Genomics Facility. Ontario, Canada	SAPE	According standard protocols London Regional Genomics Facility. Ontario, Canada	Mar 21 2006	total RNA	Mus musculus	GPL1261	According standard protocols London Regional Genomics Facility. Ontario, Canada	GSE4481	662	Public Dec 15 2006	Mar 13 2006	ftp://ftp.ncbi.nih.gov/pub/geo/DATA/supplementary/samples/GSM100nnn/GSM100197/GSM100197.EXP.gz	3BSA H	vehicle: BSA/HCL 1.0 Mm	RNA
HGSM100198	Charles River	1	gender: male female	1151 Richmond Street, Suite 2	London	Canada	Physiology Pharmacology	claudinegj@hotmail.com, fbeier@uwo.ca	(519)850-2459	University Western Ontario	Frank Beier/ CIHR Group Skeletal Development Remodeling	Claudine,,James	(519)661-3387	Ontario		N6A 5C1	Gene Spring GX	45101	number tibiae treatment: 24	Qiagen RNeasy lipid extraction kit	GSM100198	6 minimal media	According standard protocols London Regional Genomics Facility. Ontario, Canada	SAPE	According standard protocols London Regional Genomics Facility. Ontario, Canada	Mar 21 2006	total RNA	Mus musculus	GPL1261	According standard protocols London Regional Genomics Facility. Ontario, Canada	GSE4481	663	Public Dec 15 2006	Mar 13 2006	ftp://ftp.ncbi.nih.gov/pub/geo/DATA/supplementary/samples/GSM100nnn/GSM100198/GSM100198.EXP.gz	3BSA M	vehicle: BSA/HCL 1.0 Mm	RNA
HGSM100288	Charles River	1	gender: male female	1151 Richmond Street, Suite 2	London	Canada	Physiology Pharmacology	claudinegj@hotmail.com, fbeier@uwo.ca	(519)850-2459	University Western Ontario	Frank Beier/ CIHR Group Skeletal Development Remodeling	Claudine,,James	(519)661-3387	Ontario		N6A 5C1	Gene Spring GX	45101	number tibiae treatment: 24	Qiagen RNeasy lipid extraction kit	GSM100288	6 minimal media	According standard protocols London Regional Genomics Facility. Ontario, Canada	SAPE	According standard protocols London Regional Genomics Facility. Ontario, Canada	Mar 21 2006	total RNA	Mus musculus	GPL1261	According standard protocols London Regional Genomics Facility. Ontario, Canada	GSE4481	664	Public Dec 15 2006	Mar 13 2006	ftp://ftp.ncbi.nih.gov/pub/geo/DATA/supplementary/samples/GSM100nnn/GSM100288/GSM100288.EXP.gz	3CNP R/P	CNP 10exp(-6) M	RNA
HGSM100289	Charles River	1	gender: male female	1151 Richmond Street, Suite 2	London	Canada	Physiology Pharmacology	claudinegj@hotmail.com, fbeier@uwo.ca	(519)850-2459	University Western Ontario	Frank Beier/ CIHR Group Skeletal Development Remodeling	Claudine,,James	(519)661-3387	Ontario		N6A 5C1	Gene Spring GX	45101	number tibiae treatment: 24	Qiagen RNeasy lipid extraction kit	GSM100289	6 minimal media	According standard protocols London Regional Genomics Facility. Ontario, Canada	SAPE	According standard protocols London Regional Genomics Facility. Ontario, Canada	Mar 21 2006	total RNA	Mus musculus	GPL1261	According standard protocols London Regional Genomics Facility. Ontario, Canada	GSE4481	665	Public Dec 15 2006	Mar 13 2006	ftp://ftp.ncbi.nih.gov/pub/geo/DATA/supplementary/samples/GSM100nnn/GSM100289/GSM100289.EXP.gz	3CNP H	CNP 10exp(-6) M	RNA
HGSM100290	Charles River	1	gender: male female	1151 Richmond Street, Suite 2	London	Canada	Physiology Pharmacology	claudinegj@hotmail.com, fbeier@uwo.ca	(519)850-2459	University Western Ontario	Frank Beier/ CIHR Group Skeletal Development Remodeling	Claudine,,James	(519)661-3387	Ontario		N6A 5C1	Gene Spring GX	45101	number tibiae treatment: 24	Qiagen RNeasy lipid extraction kit	GSM100290	6 minimal media	According standard protocols London Regional Genomics Facility. Ontario, Canada	SAPE	According standard protocols London Regional Genomics Facility. Ontario, Canada	Mar 21 2006	total RNA	Mus musculus	GPL1261	According standard protocols London Regional Genomics Facility. Ontario, Canada	GSE4481	666	Public Dec 15 2006	Mar 13 2006	ftp://ftp.ncbi.nih.gov/pub/geo/DATA/supplementary/samples/GSM100nnn/GSM100290/GSM100290.EXP.gz	3CNP M	CNP 10exp(-6) M	RNA
HGSM100291	Charles River	1	gender: male female	1151 Richmond Street, Suite 2	London	Canada	Physiology Pharmacology	claudinegj@hotmail.com, fbeier@uwo.ca	(519)850-2459	University Western Ontario	Frank Beier/ CIHR Group Skeletal Development Remodeling	Claudine,,James	(519)661-3387	Ontario		N6A 5C1	Gene Spring GX	45101	number tibiae treatment: 24	Qiagen RNeasy lipid extraction kit	GSM100291	6 minimal media	According standard protocols London Regional Genomics Facility. Ontario, Canada	SAPE	According standard protocols London Regional Genomics Facility. Ontario, Canada	Mar 21 2006	total RNA	Mus musculus	GPL1261	According standard protocols London Regional Genomics Facility. Ontario, Canada	GSE4481	677	Public Dec 15 2006	Mar 13 2006	ftp://ftp.ncbi.nih.gov/pub/geo/DATA/supplementary/samples/GSM100nnn/GSM100291/GSM100291.EXP.gz	2BSA R/P	vehicle: BSA/HCL 1.0 Mm	RNA
HGSM100292	Charles River	1	gender: male female	1151 Richmond Street, Suite 2	London	Canada	Physiology Pharmacology	claudinegj@hotmail.com, fbeier@uwo.ca	(519)850-2459	University Western Ontario	Frank Beier/ CIHR Group Skeletal Development Remodeling	Claudine,,James	(519)661-3387	Ontario		N6A 5C1	Gene Spring GX	45101	number tibiae treatment: 24	Qiagen RNeasy lipid extraction kit	GSM100292	6 minimal media	According standard protocols London Regional Genomics Facility. Ontario, Canada	SAPE	According standard protocols London Regional Genomics Facility. Ontario, Canada	Mar 21 2006	total RNA	Mus musculus	GPL1261	According standard protocols London Regional Genomics Facility. Ontario, Canada	GSE4481	678	Public Dec 15 2006	Mar 13 2006	ftp://ftp.ncbi.nih.gov/pub/geo/DATA/supplementary/samples/GSM100nnn/GSM100292/GSM100292.EXP.gz	2BSA H	vehicle: BSA/HCL 1.0 Mm	RNA
HGSM100322	Charles River	1	gender: male female	1151 Richmond Street, Suite 2	London	Canada	Physiology Pharmacology	claudinegj@hotmail.com, fbeier@uwo.ca	(519)850-2459	University Western Ontario	Frank Beier/ CIHR Group Skeletal Development Remodeling	Claudine,,James	(519)661-3387	Ontario		N6A 5C1	Gene Spring GX	45101	number tibiae treatment: 24	Qiagen RNeasy lipid extraction kit	GSM100322	6 minimal media	According standard protocols London Regional Genomics Facility. Ontario, Canada	SAPE	According standard protocols London Regional Genomics Facility. Ontario, Canada	Mar 21 2006	total RNA	Mus musculus	GPL1261	According standard protocols London Regional Genomics Facility. Ontario, Canada	GSE4481	679	Public Dec 15 2006	Mar 13 2006	ftp://ftp.ncbi.nih.gov/pub/geo/DATA/supplementary/samples/GSM100nnn/GSM100322/GSM100322.EXP.gz	2BSA M	vehicle: BSA/HCL 1.0 Mm	RNA
HGSM100324	Charles River	1	gender: male female	1151 Richmond Street, Suite 2	London	Canada	Physiology Pharmacology	claudinegj@hotmail.com, fbeier@uwo.ca	(519)850-2459	University Western Ontario	Frank Beier/ CIHR Group Skeletal Development Remodeling	Claudine,,James	(519)661-3387	Ontario		N6A 5C1	Gene Spring GX	45101	number tibiae treatment: 24	Qiagen RNeasy lipid extraction kit	GSM100324	6 minimal media	According standard protocols London Regional Genomics Facility. Ontario, Canada	SAPE	According standard protocols London Regional Genomics Facility. Ontario, Canada	Mar 21 2006	total RNA	Mus musculus	GPL1261	According standard protocols London Regional Genomics Facility. Ontario, Canada	GSE4481	680	Public Dec 15 2006	Mar 13 2006	ftp://ftp.ncbi.nih.gov/pub/geo/DATA/supplementary/samples/GSM100nnn/GSM100324/GSM100324.EXP.gz	2CNP R/P	CNP 10exp(-6) M	RNA
HGSM100325	Charles River	1	gender: male female	1151 Richmond Street, Suite 2	London	Canada	Physiology Pharmacology	claudinegj@hotmail.com, fbeier@uwo.ca	(519)850-2459	University Western Ontario	Frank Beier/ CIHR Group Skeletal Development Remodeling	Claudine,,James	(519)661-3387	Ontario		N6A 5C1	Gene Spring GX	45101	number tibiae treatment: 24	Qiagen RNeasy lipid extraction kit	GSM100325	6 minimal media	According standard protocols London Regional Genomics Facility. Ontario, Canada	SAPE	According standard protocols London Regional Genomics Facility. Ontario, Canada	Mar 21 2006	total RNA	Mus musculus	GPL1261	According standard protocols London Regional Genomics Facility. Ontario, Canada	GSE4481	681	Public Dec 15 2006	Mar 13 2006	ftp://ftp.ncbi.nih.gov/pub/geo/DATA/supplementary/samples/GSM100nnn/GSM100325/GSM100325.EXP.gz	2CNP H	CNP 10exp(-6) M	RNA
HGSM100326	Charles River	1	gender: male female	1151 Richmond Street, Suite 2	London	Canada	Physiology Pharmacology	claudinegj@hotmail.com, fbeier@uwo.ca	(519)850-2459	University Western Ontario	Frank Beier/ CIHR Group Skeletal Development Remodeling	Claudine,,James	(519)661-3387	Ontario		N6A 5C1	Gene Spring GX	45101	number tibiae treatment: 24	Qiagen RNeasy lipid extraction kit	GSM100326	6 minimal media	According standard protocols London Regional Genomics Facility. Ontario, Canada	SAPE	According standard protocols London Regional Genomics Facility. Ontario, Canada	Mar 21 2006	total RNA	Mus musculus	GPL1261	According standard protocols London Regional Genomics Facility. Ontario, Canada	GSE4481	682	Public Dec 15 2006	Mar 13 2006	ftp://ftp.ncbi.nih.gov/pub/geo/DATA/supplementary/samples/GSM100nnn/GSM100326/GSM100326.EXP.gz	2CNP M	CNP 10exp(-6) M	RNA
HGSM100327	Charles River	1	gender: male female	1151 Richmond Street, Suite 2	London	Canada	Physiology Pharmacology	claudinegj@hotmail.com, fbeier@uwo.ca	(519)850-2459	University Western Ontario	Frank Beier/ CIHR Group Skeletal Development Remodeling	Claudine,,James	(519)661-3387	Ontario		N6A 5C1	Gene Spring GX	45101	number tibiae treatment: 24	Qiagen RNeasy lipid extraction kit	GSM100327	6 minimal media	According standard protocols London Regional Genomics Facility. Ontario, Canada	SAPE	According standard protocols London Regional Genomics Facility. Ontario, Canada	Mar 21 2006	total RNA	Mus musculus	GPL1261	According standard protocols London Regional Genomics Facility. Ontario, Canada	GSE4481	683	Public Dec 15 2006	Mar 13 2006	ftp://ftp.ncbi.nih.gov/pub/geo/DATA/supplementary/samples/GSM100nnn/GSM100327/GSM100327.EXP.gz	4BSA R/P	CNP 10exp(-6) M	RNA
HGSM100328	Charles River	1	gender: male female	1151 Richmond Street, Suite 2	London	Canada	Physiology Pharmacology	claudinegj@hotmail.com, fbeier@uwo.ca	(519)850-2459	University Western Ontario	Frank Beier/ CIHR Group Skeletal Development Remodeling	Claudine,,James	(519)661-3387	Ontario		N6A 5C1	Gene Spring GX	45101	number tibiae treatment: 24	Qiagen RNeasy lipid extraction kit	GSM100328	6 minimal media	According standard protocols London Regional Genomics Facility. Ontario, Canada	SAPE	According standard protocols London Regional Genomics Facility. Ontario, Canada	Mar 21 2006	total RNA	Mus musculus	GPL1261	According standard protocols London Regional Genomics Facility. Ontario, Canada	GSE4481	684	Public Dec 15 2006	Mar 13 2006	ftp://ftp.ncbi.nih.gov/pub/geo/DATA/supplementary/samples/GSM100nnn/GSM100328/GSM100328.EXP.gz	4BSA H	vehicle: BSA/HCL 1.0 Mm	RNA
HGSM100329	Charles River	1	gender: male female	1151 Richmond Street, Suite 2	London	Canada	Physiology Pharmacology	claudinegj@hotmail.com, fbeier@uwo.ca	(519)850-2459	University Western Ontario	Frank Beier/ CIHR Group Skeletal Development Remodeling	Claudine,,James	(519)661-3387	Ontario		N6A 5C1	Gene Spring GX	45101	number tibiae treatment: 24	Qiagen RNeasy lipid extraction kit	GSM100329	6 minimal media	According standard protocols London Regional Genomics Facility. Ontario, Canada	SAPE	According standard protocols London Regional Genomics Facility. Ontario, Canada	Mar 21 2006	total RNA	Mus musculus	GPL1261	According standard protocols London Regional Genomics Facility. Ontario, Canada	GSE4481	685	Public Dec 15 2006	Mar 13 2006	ftp://ftp.ncbi.nih.gov/pub/geo/DATA/supplementary/samples/GSM100nnn/GSM100329/GSM100329.EXP.gz	4BSA M	vehicle: BSA/HCL 1.0 Mm	RNA
HGSM100330	Charles River	1	gender: male female	1151 Richmond Street, Suite 2	London	Canada	Physiology Pharmacology	claudinegj@hotmail.com, fbeier@uwo.ca	(519)850-2459	University Western Ontario	Frank Beier/ CIHR Group Skeletal Development Remodeling	Claudine,,James	(519)661-3387	Ontario		N6A 5C1	Gene Spring GX	45101	number tibiae treatment: 24	Qiagen RNeasy lipid extraction kit	GSM100330	6 minimal media	According standard protocols London Regional Genomics Facility. Ontario, Canada	SAPE	According standard protocols London Regional Genomics Facility. Ontario, Canada	Mar 21 2006	total RNA	Mus musculus	GPL1261	According standard protocols London Regional Genomics Facility. Ontario, Canada	GSE4481	686	Public Dec 15 2006	Mar 13 2006	ftp://ftp.ncbi.nih.gov/pub/geo/DATA/supplementary/samples/GSM100nnn/GSM100330/GSM100330.EXP.gz	4CNP R/P	CNP 10exp(-6) M	RNA
HGSM100331	Charles River	1	gender: male female	1151 Richmond Street, Suite 2	London	Canada	Physiology Pharmacology	claudinegj@hotmail.com, fbeier@uwo.ca	(519)850-2459	University Western Ontario	Frank Beier/ CIHR Group Skeletal Development Remodeling	Claudine,,James	(519)661-3387	Ontario		N6A 5C1	Gene Spring GX	45101	number tibiae treatment: 24	Qiagen RNeasy lipid extraction kit	GSM100331	6 minimal media	According standard protocols London Regional Genomics Facility. Ontario, Canada	SAPE	According standard protocols London Regional Genomics Facility. Ontario, Canada	Mar 21 2006	total RNA	Mus musculus	GPL1261	According standard protocols London Regional Genomics Facility. Ontario, Canada	GSE4481	687	Public Dec 15 2006	Mar 13 2006	ftp://ftp.ncbi.nih.gov/pub/geo/DATA/supplementary/samples/GSM100nnn/GSM100331/GSM100331.EXP.gz	4CNP H	CNP 10exp(-6) M	RNA
HGSM100332	Charles River	1	gender: male female	1151 Richmond Street, Suite 2	London	Canada	Physiology Pharmacology	claudinegj@hotmail.com, fbeier@uwo.ca	(519)850-2459	University Western Ontario	Frank Beier/ CIHR Group Skeletal Development Remodeling	Claudine,,James	(519)661-3387	Ontario		N6A 5C1	Gene Spring GX	45101	number tibiae treatment: 24	Qiagen RNeasy lipid extraction kit	GSM100332	6 minimal media	According standard protocols London Regional Genomics Facility. Ontario, Canada	SAPE	According standard protocols London Regional Genomics Facility. Ontario, Canada	Mar 21 2006	total RNA	Mus musculus	GPL1261	According standard protocols London Regional Genomics Facility. Ontario, Canada	GSE4481	688	Public Dec 15 2006	Mar 13 2006	ftp://ftp.ncbi.nih.gov/pub/geo/DATA/supplementary/samples/GSM100nnn/GSM100332/GSM100332.EXP.gz	4CNP M	CNP 10exp(-6) M	RNA
HGSM100334		1	tissue: kidney	Kawaramachi-dori, Hirokouji-agaru,Kamigyo-ku	Kyoto	Japan	Anatomy Developmental Biology	nsugi@koto.kpu-m.ac.jp	81-75-251-5304	Kyoto Prefectural University Medicine		Noriyuki,,Sugiyama		Kyoto	http://www2.kpu-m.ac.jp/%7Eanat2/index.html	6028566	MAS5.0, scaled 500	45101	The inv mutant Nephronophthisis (NPHP) type 2 model mouse. The inv/inv,inv-deltaC::GFP mouse created introduction inv gene lacking C-terminus inv/inv mice develops multiple renal cysts situs abnormality. The RNA array +/+,inv-deltaC::GFP mice control.		GSM100334			Biotin		Mar 15 2006	total RNA	Mus musculus	GPL1261		GSE4462	kidney	Public May 01 2006	Mar 14 2006	NONE	+/+,inv-deltaC::GFP		RNA
HGSM100335		1	Tissue: kidney	Kawaramachi-dori, Hirokouji-agaru,Kamigyo-ku	Kyoto	Japan	Anatomy Developmental Biology	nsugi@koto.kpu-m.ac.jp	81-75-251-5304	Kyoto Prefectural University Medicine		Noriyuki,,Sugiyama		Kyoto	http://www2.kpu-m.ac.jp/%7Eanat2/index.html	6028566	MAS5.0, scaled 500	45101	The inv mutant Nephronophthisis (NPHP) type 2 model mouse. The inv/inv,inv-deltaC::GFP mouse created introduction inv gene lacking C-terminus inv/inv mice develops multiple renal cysts situs abnormality. The RNA array inv/inv,inv-deltaC::GFP mice cystic sample.		GSM100335			Biotin		Mar 15 2006	total RNA	Mus musculus	GPL1261		GSE4462	kidney	Public May 01 2006	Mar 14 2006	NONE	inv/inv, inv-deltaC::GFP		RNA
HGSM100793		1	Age: 8-12 weeks	660 South Euclid Avenue	Saint Louis	USA	Surgery	mcdunnj@wustl.edu	314-362-7474	Washington University School Medicine		Jonathan,E,McDunn	314-747-0054	MO		63110	The data analyzed dChip.	45101	Gene expression data CD4+ splenocytes septic mouse 6h induction septic peritonitis.	Total RNA extracted according manufacturer's instructions (RNeasy, Qiagen)	GSM100793		Following fragmentation, cRNA hybridized GeneChip Mouse Transcriptome 430 2.0 (Affymetrix) according manufacturer's instructions. GeneChips washed stained Affymetrix Fluidics Station 450.	biotin	Biotinylated cRNA prepared round amplification strategy (<1 microgram) samples according manufacturer's instructions (Affymetrix)	Mar 15 2006	total RNA	Mus musculus	GPL1261	GeneChips scanned Affymetrix GeneChip Scanner G3000.	GSE4479	negatively selected CD4+ splenocytes individual mouse treated cecal ligation puncture	Public Jun 01 2006	Mar 15 2006	NONE	septic CD4+ splenocytes 6h, biological replicate 1	Each mouse anesthetized halothane, cecum exteriorized laparotomy ligated punctured (septic). The cecum replaced belly layers. Six spleen harvested mouse euthanized. The spleen disaggregated nylon mesh CD4+ splenocytes enriched immunomagnetic selection (Miltenyi) according manufacturer's instructions, lysed RNA isolated.	RNA
HGSM100794		1	Age: 8-12 weeks	660 South Euclid Avenue	Saint Louis	USA	Surgery	mcdunnj@wustl.edu	314-362-7474	Washington University School Medicine		Jonathan,E,McDunn	314-747-0054	MO		63110	The data analyzed dChip.	45101	Gene expression data CD4+ splenocytes septic mouse.	Total RNA extracted according manufacturer's instructions (RNeasy, Qiagen)	GSM100794		Following fragmentation, cRNA hybridized GeneChip Mouse Transcriptome 430 2.0 (Affymetrix) according manufacturer's instructions. GeneChips washed stained Affymetrix Fluidics Station 450.	biotin	Biotinylated cRNA prepared round amplification strategy (<1 microgram) samples according manufacturer's instructions (Affymetrix)	Mar 15 2006	total RNA	Mus musculus	GPL1261	GeneChips scanned Affymetrix GeneChip Scanner G3000.	GSE4479	negatively selected CD4+ splenocytes individual mouse treated cecal ligation puncture	Public Jun 01 2006	Mar 15 2006	NONE	septic CD4+ splenocytes 6h, biological replicate 2	Each mouse anesthetized halothane, cecum exteriorized laparotomy ligated punctured (septic). The cecum replaced belly layers. Six spleen harvested mouse euthanized. The spleen disaggregated nylon mesh CD4+ splenocytes enriched immunomagnetic selection (Miltenyi) according manufacturer's instructions, lysed RNA isolated.	RNA
HGSM100795		1	Age: 8-12 weeks	660 South Euclid Avenue	Saint Louis	USA	Surgery	mcdunnj@wustl.edu	314-362-7474	Washington University School Medicine		Jonathan,E,McDunn	314-747-0054	MO		63110	The data analyzed dChip.	45101	Gene expression data CD4+ splenocytes septic mouse.	Total RNA extracted according manufacturer's instructions (RNeasy, Qiagen)	GSM100795		Following fragmentation, cRNA hybridized GeneChip Mouse Transcriptome 430 2.0 (Affymetrix) according manufacturer's instructions. GeneChips washed stained Affymetrix Fluidics Station 450.	biotin	Biotinylated cRNA prepared round amplification strategy (<1 microgram) samples according manufacturer's instructions (Affymetrix)	Mar 15 2006	total RNA	Mus musculus	GPL1261	GeneChips scanned Affymetrix GeneChip Scanner G3000.	GSE4479	negatively selected CD4+ splenocytes individual mouse treated cecal ligation puncture	Public Jun 01 2006	Mar 15 2006	NONE	septic CD4+ splenocytes 6h, biological replicate 3	Each mouse anesthetized halothane, cecum exteriorized laparotomy ligated punctured (septic). The cecum replaced belly layers. Six spleen harvested mouse euthanized. The spleen disaggregated nylon mesh CD4+ splenocytes enriched immunomagnetic selection (Miltenyi) according manufacturer's instructions, lysed RNA isolated.	RNA
HGSM100796		1	Age: 8-12 weeks	660 South Euclid Avenue	Saint Louis	USA	Surgery	mcdunnj@wustl.edu	314-362-7474	Washington University School Medicine		Jonathan,E,McDunn	314-747-0054	MO		63110	The data analyzed dChip.	45101	Gene expression data CD4+ splenocytes septic mouse.	Total RNA extracted according manufacturer's instructions (RNeasy, Qiagen)	GSM100796		Following fragmentation, cRNA hybridized GeneChip Mouse Transcriptome 430 2.0 (Affymetrix) according manufacturer's instructions. GeneChips washed stained Affymetrix Fluidics Station 450.	biotin	Biotinylated cRNA prepared round amplification strategy (<1 microgram) samples according manufacturer's instructions (Affymetrix)	Mar 15 2006	total RNA	Mus musculus	GPL1261	GeneChips scanned Affymetrix GeneChip Scanner G3000.	GSE4479	negatively selected CD4+ splenocytes individual mouse treated cecal ligation puncture	Public Jun 01 2006	Mar 15 2006	NONE	septic CD4+ splenocytes 6h, biological replicate 4	Each mouse anesthetized halothane, cecum exteriorized laparotomy ligated punctured (septic). The cecum replaced belly layers. Six spleen harvested mouse euthanized. The spleen disaggregated nylon mesh CD4+ splenocytes enriched immunomagnetic selection (Miltenyi) according manufacturer's instructions, lysed RNA isolated.	RNA
HGSM100797		1	Age: 8-12 weeks	660 South Euclid Avenue	Saint Louis	USA	Surgery	mcdunnj@wustl.edu	314-362-7474	Washington University School Medicine		Jonathan,E,McDunn	314-747-0054	MO		63110	The data analyzed dChip.	45101	Gene expression data CD4+ splenocytes septic mouse.	Total RNA extracted according manufacturer's instructions (RNeasy, Qiagen)	GSM100797		Following fragmentation, cRNA hybridized GeneChip Mouse Transcriptome 430 2.0 (Affymetrix) according manufacturer's instructions. GeneChips washed stained Affymetrix Fluidics Station 450.	biotin	Biotinylated cRNA prepared round amplification strategy (<1 microgram) samples according manufacturer's instructions (Affymetrix)	Mar 15 2006	total RNA	Mus musculus	GPL1261	GeneChips scanned Affymetrix GeneChip Scanner G3000.	GSE4479	negatively selected CD4+ splenocytes individual mouse treated cecal ligation puncture	Public Jun 01 2006	Mar 15 2006	NONE	septic CD4+ splenocytes 6h, biological replicate 5	Each mouse anesthetized halothane, cecum exteriorized laparotomy ligated punctured (septic). The cecum replaced belly layers. Six spleen harvested mouse euthanized. The spleen disaggregated nylon mesh CD4+ splenocytes enriched immunomagnetic selection (Miltenyi) according manufacturer's instructions, lysed RNA isolated.	RNA
HGSM100798		1	Age: 8-12 weeks	660 South Euclid Avenue	Saint Louis	USA	Surgery	mcdunnj@wustl.edu	314-362-7474	Washington University School Medicine		Jonathan,E,McDunn	314-747-0054	MO		63110	The data analyzed dChip.	45101	Gene expression data CD4+ splenocytes sham-manipulated mouse 6h induction sham laparotomy.	Total RNA extracted according manufacturer's instructions (RNeasy, Qiagen)	GSM100798		Following fragmentation, cRNA hybridized GeneChip Mouse Transcriptome 430 2.0 (Affymetrix) according manufacturer's instructions. GeneChips washed stained Affymetrix Fluidics Station 450.	biotin	Biotinylated cRNA prepared round amplification strategy (<1 microgram) samples according manufacturer's instructions (Affymetrix)	Mar 15 2006	total RNA	Mus musculus	GPL1261	GeneChips scanned Affymetrix GeneChip Scanner G3000.	GSE4479	negatively selected CD4+ splenocytes individual mouse treated sham laparotomy	Public Jun 01 2006	Mar 15 2006	NONE	CD4+ splenocytes 6h, biological replicate 1 sham-1	Each mouse anesthetized halothane, cecum exteriorized laparotomy manipulated (sham). The cecum replaced belly layers. Six spleen harvested mouse euthanized. The spleen disaggregated nylon mesh CD4+ splenocytes enriched immunomagnetic selection (Miltenyi) according manufacturer's instructions, lysed RNA isolated.	RNA
HGSM100799		1	Age: 8-12 weeks	660 South Euclid Avenue	Saint Louis	USA	Surgery	mcdunnj@wustl.edu	314-362-7474	Washington University School Medicine		Jonathan,E,McDunn	314-747-0054	MO		63110	The data analyzed dChip.	45101	Gene expression data CD4+ splenocytes sham-manipulated mouse 6h induction sham laparotomy.	Total RNA extracted according manufacturer's instructions (RNeasy, Qiagen)	GSM100799		Following fragmentation, cRNA hybridized GeneChip Mouse Transcriptome 430 2.0 (Affymetrix) according manufacturer's instructions. GeneChips washed stained Affymetrix Fluidics Station 450.	biotin	Biotinylated cRNA prepared round amplification strategy (<1 microgram) samples according manufacturer's instructions (Affymetrix)	Mar 15 2006	total RNA	Mus musculus	GPL1261	GeneChips scanned Affymetrix GeneChip Scanner G3000.	GSE4479	negatively selected CD4+ splenocytes individual mouse treated sham laparotomy	Public Jun 01 2006	Mar 15 2006	NONE	CD4+ splenocytes 6h, biological replicate 1 sham-2	Each mouse anesthetized halothane, cecum exteriorized laparotomy manipulated (sham). The cecum replaced belly layers. Six spleen harvested mouse euthanized. The spleen disaggregated nylon mesh CD4+ splenocytes enriched immunomagnetic selection (Miltenyi) according manufacturer's instructions, lysed RNA isolated.	RNA
HGSM100800		1	Age: 8-12 weeks	660 South Euclid Avenue	Saint Louis	USA	Surgery	mcdunnj@wustl.edu	314-362-7474	Washington University School Medicine		Jonathan,E,McDunn	314-747-0054	MO		63110	The data analyzed dChip.	45101	Gene expression data CD4+ splenocytes sham-manipulated mouse 6h induction sham laparotomy.	Total RNA extracted according manufacturer's instructions (RNeasy, Qiagen)	GSM100800		Following fragmentation, cRNA hybridized GeneChip Mouse Transcriptome 430 2.0 (Affymetrix) according manufacturer's instructions. GeneChips washed stained Affymetrix Fluidics Station 450.	biotin	Biotinylated cRNA prepared round amplification strategy (<1 microgram) samples according manufacturer's instructions (Affymetrix)	Mar 15 2006	total RNA	Mus musculus	GPL1261	GeneChips scanned Affymetrix GeneChip Scanner G3000.	GSE4479	negatively selected CD4+ splenocytes individual mouse treated sham laparotomy	Public Jun 01 2006	Mar 15 2006	NONE	CD4+ splenocytes 6h, biological replicate 1 sham-3	Each mouse anesthetized halothane, cecum exteriorized laparotomy manipulated (sham). The cecum replaced belly layers. Six spleen harvested mouse euthanized. The spleen disaggregated nylon mesh CD4+ splenocytes enriched immunomagnetic selection (Miltenyi) according manufacturer's instructions, lysed RNA isolated.	RNA
HGSM100801		1	Age: 8-12 weeks	660 South Euclid Avenue	Saint Louis	USA	Surgery	mcdunnj@wustl.edu	314-362-7474	Washington University School Medicine		Jonathan,E,McDunn	314-747-0054	MO		63110	The data analyzed dChip.	45101	Gene expression data CD4+ splenocytes sham-manipulated mouse 6h induction sham laparotomy.	Total RNA extracted according manufacturer's instructions (RNeasy, Qiagen)	GSM100801		Following fragmentation, cRNA hybridized GeneChip Mouse Transcriptome 430 2.0 (Affymetrix) according manufacturer's instructions. GeneChips washed stained Affymetrix Fluidics Station 450.	biotin	Biotinylated cRNA prepared round amplification strategy (<1 microgram) samples according manufacturer's instructions (Affymetrix)	Mar 15 2006	total RNA	Mus musculus	GPL1261	GeneChips scanned Affymetrix GeneChip Scanner G3000.	GSE4479	negatively selected CD4+ splenocytes individual mouse treated sham laparotomy	Public Jun 01 2006	Mar 15 2006	NONE	CD4+ splenocytes 6h, biological replicate 1 sham-4	Each mouse anesthetized halothane, cecum exteriorized laparotomy manipulated (sham). The cecum replaced belly layers. Six spleen harvested mouse euthanized. The spleen disaggregated nylon mesh CD4+ splenocytes enriched immunomagnetic selection (Miltenyi) according manufacturer's instructions, lysed RNA isolated.	RNA
HGSM100802		1	Age: 8-12 weeks	660 South Euclid Avenue	Saint Louis	USA	Surgery	mcdunnj@wustl.edu	314-362-7474	Washington University School Medicine		Jonathan,E,McDunn	314-747-0054	MO		63110	The data analyzed dChip.	45101	Gene expression data CD4+ splenocytes sham-manipulated mouse 6h induction sham laparotomy.	Total RNA extracted according manufacturer's instructions (RNeasy, Qiagen)	GSM100802		Following fragmentation, cRNA hybridized GeneChip Mouse Transcriptome 430 2.0 (Affymetrix) according manufacturer's instructions. GeneChips washed stained Affymetrix Fluidics Station 450.	biotin	Biotinylated cRNA prepared round amplification strategy (<1 microgram) samples according manufacturer's instructions (Affymetrix)	Mar 15 2006	total RNA	Mus musculus	GPL1261	GeneChips scanned Affymetrix GeneChip Scanner G3000.	GSE4479	negatively selected CD4+ splenocytes individual mouse treated sham laparotomy	Public Jun 01 2006	Mar 15 2006	NONE	CD4+ splenocytes 6h, biological replicate 1 sham-5	Each mouse anesthetized halothane, cecum exteriorized laparotomy manipulated (sham). The cecum replaced belly layers. Six spleen harvested mouse euthanized. The spleen disaggregated nylon mesh CD4+ splenocytes enriched immunomagnetic selection (Miltenyi) according manufacturer's instructions, lysed RNA isolated.	RNA
HGSM101215		1	GV oocytes superovulated CF1 females, untreated	Maulbeerstrasse 66	Basel	Switzerland		mareike.puschendorf@fmi.ch		Friedrich Miescher Institute Biomedical Research		Mareike,,Puschendorf				4058	Affymetrix Expressionist	45101	GV oocytes	RNA extracted oocytes Absolutely RNA oprep Kit (Stratagene)	GSM101215		standard Affymetrix procedures	biotin	15 ┬╡g biotinylated fragmented cRNA hybridized chip	Jun 07 2006	total RNA	Mus musculus	GPL1261	standard Affymetrix procedures	GSE4508	GV oocytes	Public Jun 07 2006	Mar 21 2006	NONE	GV ctrl repl1		RNA
HGSM101216		1	GV oocytes superovulated CF1 females, untreated	Maulbeerstrasse 66	Basel	Switzerland		mareike.puschendorf@fmi.ch		Friedrich Miescher Institute Biomedical Research		Mareike,,Puschendorf				4058	Affymetrix Expressionist	45101	GV oocytes	RNA extracted oocytes Absolutely RNA oprep Kit (Stratagene)	GSM101216		standard Affymetrix procedures	biotin	15 ┬╡g biotinylated fragmented cRNA hybridized chip	Jun 07 2006	total RNA	Mus musculus	GPL1261	standard Affymetrix procedures	GSE4508	GV oocytes	Public Jun 07 2006	Mar 21 2006	NONE	GV ctrl repl2		RNA
HGSM101217		1	GV oocytes superovulated CF1 females, untreated	Maulbeerstrasse 66	Basel	Switzerland		mareike.puschendorf@fmi.ch		Friedrich Miescher Institute Biomedical Research		Mareike,,Puschendorf				4058	Affymetrix Expressionist	45101	GV oocytes	RNA extracted oocytes Absolutely RNA oprep Kit (Stratagene)	GSM101217		standard Affymetrix procedures	biotin	15 ┬╡g biotinylated fragmented cRNA hybridized chip	Jun 07 2006	total RNA	Mus musculus	GPL1261	standard Affymetrix procedures	GSE4508	GV oocytes	Public Jun 07 2006	Mar 21 2006	NONE	GV ctrl repl3		RNA
HGSM101218		1	GV oocytes superovulated CF1 females, untreated	Maulbeerstrasse 66	Basel	Switzerland		mareike.puschendorf@fmi.ch		Friedrich Miescher Institute Biomedical Research		Mareike,,Puschendorf				4058	Affymetrix Expressionist	45101	GV oocytes	RNA extracted oocytes Absolutely RNA oprep Kit (Stratagene)	GSM101218		standard Affymetrix procedures	biotin	15 ┬╡g biotinylated fragmented cRNA hybridized chip	Jun 07 2006	total RNA	Mus musculus	GPL1261	standard Affymetrix procedures	GSE4508	GV oocytes	Public Jun 07 2006	Mar 21 2006	NONE	GV ctrl repl4		RNA
HGSM101219		1	GV oocytes superovulated CF1 females, cultured 2.5 ?M milrinone 48h	Maulbeerstrasse 66	Basel	Switzerland		mareike.puschendorf@fmi.ch		Friedrich Miescher Institute Biomedical Research		Mareike,,Puschendorf				4058	Affymetrix Expressionist	45101	GV oocytes	RNA extracted oocytes Absolutely RNA oprep Kit (Stratagene)	GSM101219		standard Affymetrix procedures	biotin	15 ┬╡g biotinylated fragmented cRNA hybridized chip	Jun 07 2006	total RNA	Mus musculus	GPL1261	standard Affymetrix procedures	GSE4508	GV oocytes	Public Jun 07 2006	Mar 21 2006	NONE	GV milrinone repl1		RNA
HGSM101220		1	GV oocytes superovulated CF1 females, cultured 2.5 ?M milrinone 48h	Maulbeerstrasse 66	Basel	Switzerland		mareike.puschendorf@fmi.ch		Friedrich Miescher Institute Biomedical Research		Mareike,,Puschendorf				4058	Affymetrix Expressionist	45101	GV oocytes	RNA extracted oocytes Absolutely RNA oprep Kit (Stratagene)	GSM101220		standard Affymetrix procedures	biotin	15 ┬╡g biotinylated fragmented cRNA hybridized chip	Jun 07 2006	total RNA	Mus musculus	GPL1261	standard Affymetrix procedures	GSE4508	GV oocytes	Public Jun 07 2006	Mar 21 2006	NONE	GV milrinone repl2		RNA
HGSM101221		1	GV oocytes superovulated CF1 females, cultured 2.5 ?M milrinone 48h	Maulbeerstrasse 66	Basel	Switzerland		mareike.puschendorf@fmi.ch		Friedrich Miescher Institute Biomedical Research		Mareike,,Puschendorf				4058	Affymetrix Expressionist	45101	GV oocytes	RNA extracted oocytes Absolutely RNA oprep Kit (Stratagene)	GSM101221		standard Affymetrix procedures	biotin	15 ┬╡g biotinylated fragmented cRNA hybridized chip	Jun 07 2006	total RNA	Mus musculus	GPL1261	standard Affymetrix procedures	GSE4508	GV oocytes	Public Jun 07 2006	Mar 21 2006	NONE	GV milrinone repl3		RNA
HGSM101222		1	GV oocytes superovulated CF1 females, cultured 2.5 ?M milrinone 48h	Maulbeerstrasse 66	Basel	Switzerland		mareike.puschendorf@fmi.ch		Friedrich Miescher Institute Biomedical Research		Mareike,,Puschendorf				4058	Affymetrix Expressionist	45101	GV oocytes	RNA extracted oocytes Absolutely RNA oprep Kit (Stratagene)	GSM101222		standard Affymetrix procedures	biotin	15 ┬╡g biotinylated fragmented cRNA hybridized chip	Jun 07 2006	total RNA	Mus musculus	GPL1261	standard Affymetrix procedures	GSE4508	GV oocytes	Public Jun 07 2006	Mar 21 2006	NONE	GV milrinone repl4		RNA
HGSM101397		1	endothelial cells wildtype newborn mice cultured DMEM supplemented 10% FCS, 2mM glutamine 1x penicillin/streptomycin	1345 W 16th St	Indianapolis	USA	Biochemistry Molecular Biology			Indiana University	Center Medical Genomics	Matthew,,Grow		IN		46202	The data analyzed Microarray Suite version 5.0 (MAS 5.0) Affymetrix default analysis settings global scaling normalization method.	45101	Gene expression data control endothelial cells wildtype newborn mice cultured DMEM supplemented 10% FCS, 2mM glutamine 1x penicillin/streptomycin. Targets produced standard Affymetrix procedures 5ug total RNA.		GSM101397			biotin		Mar 22 2006	total RNA	Mus musculus	GPL1261		GSE4518	cultured endothelial cells wildtype newborn mice	Public Mar 21 2007	Mar 22 2006	NONE	Cmc03m011	Mock-transfected control	RNA
HGSM101398		1	endothelial cells wildtype newborn mice cultured DMEM supplemented 10% FCS, 2mM glutamine 1x penicillin/streptomycin	1345 W 16th St	Indianapolis	USA	Biochemistry Molecular Biology			Indiana University	Center Medical Genomics	Matthew,,Grow		IN		46202	The data analyzed Microarray Suite version 5.0 (MAS 5.0) Affymetrix default analysis settings global scaling normalization method.	45101	Gene expression data control endothelial cells wildtype newborn mice cultured DMEM supplemented 10% FCS, 2mM glutamine 1x penicillin/streptomycin. Targets produced standard Affymetrix procedures 5ug total RNA.		GSM101398			biotin		Mar 22 2006	total RNA	Mus musculus	GPL1261		GSE4518	cultured endothelial cells wildtype newborn mice	Public Mar 21 2007	Mar 22 2006	NONE	Cmc03m012	Mock-transfected control	RNA
HGSM101399		1	endothelial cells wildtype newborn mice cultured DMEM supplemented 10% FCS, 2mM glutamine 1x penicillin/streptomycin	1345 W 16th St	Indianapolis	USA	Biochemistry Molecular Biology			Indiana University	Center Medical Genomics	Matthew,,Grow		IN		46202	The data analyzed Microarray Suite version 5.0 (MAS 5.0) Affymetrix default analysis settings global scaling normalization method.	45101	Gene expression data control endothelial cells wildtype newborn mice cultured DMEM supplemented 10% FCS, 2mM glutamine 1x penicillin/streptomycin. Targets produced standard Affymetrix procedures 5ug total RNA.		GSM101399			biotin		Mar 22 2006	total RNA	Mus musculus	GPL1261		GSE4518	cultured endothelial cells wildtype newborn mice	Public Mar 21 2007	Mar 22 2006	NONE	Cmc03m013	Mock-transfected control	RNA
HGSM101400		1	endothelial cells wildtype newborn mice cultured DMEM supplemented 10% FCS, 2mM glutamine 1x penicillin/streptomycin	1345 W 16th St	Indianapolis	USA	Biochemistry Molecular Biology			Indiana University	Center Medical Genomics	Matthew,,Grow		IN		46202	The data analyzed Microarray Suite version 5.0 (MAS 5.0) Affymetrix default analysis settings global scaling normalization method.	45101	Gene expression data control endothelial cells wildtype newborn mice cultured DMEM supplemented 10% FCS, 2mM glutamine 1x penicillin/streptomycin. Targets produced standard Affymetrix procedures 5ug total RNA.		GSM101400			biotin		Mar 22 2006	total RNA	Mus musculus	GPL1261		GSE4518	cultured endothelial cells wildtype newborn mice	Public Mar 21 2007	Mar 22 2006	NONE	Cmc03m014	Mock-transfected control	RNA
HGSM101401		1	endothelial cells wildtype newborn mice cultured DMEM supplemented 10% FCS, 2mM glutamine 1x penicillin/streptomycin	1345 W 16th St	Indianapolis	USA	Biochemistry Molecular Biology			Indiana University	Center Medical Genomics	Matthew,,Grow		IN		46202	The data analyzed Microarray Suite version 5.0 (MAS 5.0) Affymetrix default analysis settings global scaling normalization method.	45101	Gene expression data endothelial cells wildtype newborn mice transfected transmembrane TNF-alpha chronic activation. The cells cultured DMEM supplemented 10% FCS, 2mM glutamine 1x penicillin/streptomycin. Targets produced standard Affymetrix procedures 5ug total RNA.		GSM101401			biotin		Mar 22 2006	total RNA	Mus musculus	GPL1261		GSE4518	cultured endothelial cells wildtype newborn mice	Public Mar 21 2007	Mar 22 2006	NONE	Smc03m015	transmembrane TNF-alpha (tmTNF) transfected - constant activation	RNA
HGSM101402		1	endothelial cells wildtype newborn mice cultured DMEM supplemented 10% FCS, 2mM glutamine 1x penicillin/streptomycin	1345 W 16th St	Indianapolis	USA	Biochemistry Molecular Biology			Indiana University	Center Medical Genomics	Matthew,,Grow		IN		46202	The data analyzed Microarray Suite version 5.0 (MAS 5.0) Affymetrix default analysis settings global scaling normalization method.	45101	Gene expression data endothelial cells wildtype newborn mice transfected transmembrane TNF-alpha chronic activation. The cells cultured DMEM supplemented 10% FCS, 2mM glutamine 1x penicillin/streptomycin. Targets produced standard Affymetrix procedures 5ug total RNA.		GSM101402			biotin		Mar 22 2006	total RNA	Mus musculus	GPL1261		GSE4518	cultured endothelial cells wildtype newborn mice	Public Mar 21 2007	Mar 22 2006	NONE	Smc03m016	transmembrane TNF-alpha (tmTNF) transfected - constant activation	RNA
HGSM101403		1	endothelial cells wildtype newborn mice cultured DMEM supplemented 10% FCS, 2mM glutamine 1x penicillin/streptomycin	1345 W 16th St	Indianapolis	USA	Biochemistry Molecular Biology			Indiana University	Center Medical Genomics	Matthew,,Grow		IN		46202	The data analyzed Microarray Suite version 5.0 (MAS 5.0) Affymetrix default analysis settings global scaling normalization method.	45101	Gene expression data endothelial cells wildtype newborn mice transfected transmembrane TNF-alpha chronic activation. The cells cultured DMEM supplemented 10% FCS, 2mM glutamine 1x penicillin/streptomycin. Targets produced standard Affymetrix procedures 5ug total RNA.		GSM101403			biotin		Mar 22 2006	total RNA	Mus musculus	GPL1261		GSE4518	cultured endothelial cells wildtype newborn mice	Public Mar 21 2007	Mar 22 2006	NONE	Smc03m017	transmembrane TNF-alpha (tmTNF) transfected - constant activation	RNA
HGSM101404		1	endothelial cells wildtype newborn mice cultured DMEM supplemented 10% FCS, 2mM glutamine 1x penicillin/streptomycin	1345 W 16th St	Indianapolis	USA	Biochemistry Molecular Biology			Indiana University	Center Medical Genomics	Matthew,,Grow		IN		46202	The data analyzed Microarray Suite version 5.0 (MAS 5.0) Affymetrix default analysis settings global scaling normalization method.	45101	Gene expression data endothelial cells wildtype newborn mice transfected transmembrane TNF-alpha chronic activation. The cells cultured DMEM supplemented 10% FCS, 2mM glutamine 1x penicillin/streptomycin. Targets produced standard Affymetrix procedures 5ug total RNA.		GSM101404			biotin		Mar 22 2006	total RNA	Mus musculus	GPL1261		GSE4518	cultured endothelial cells wildtype newborn mice	Public Mar 21 2007	Mar 22 2006	NONE	Smc03m018	transmembrane TNF-alpha (tmTNF) transfected - constant activation	RNA
HGSM101405		1	endothelial cells wildtype newborn mice cultured DMEM supplemented 10% FCS, 2mM glutamine 1x penicillin/streptomycin	1345 W 16th St	Indianapolis	USA	Biochemistry Molecular Biology			Indiana University	Center Medical Genomics	Matthew,,Grow		IN		46202	The data analyzed Microarray Suite version 5.0 (MAS 5.0) Affymetrix default analysis settings global scaling normalization method.	45101	Gene expression data endothelial cells wildtype newborn mice transfected treated soluble TNF-alpha transient activation. The cells cultured DMEM supplemented 10% FCS, 2mM glutamine 1x penicillin/streptomycin. Targets produced standard Affymetrix procedures 5ug total RNA.		GSM101405			biotin		Mar 22 2006	total RNA	Mus musculus	GPL1261		GSE4518	cultured endothelial cells wildtype newborn mice	Public Mar 21 2007	Mar 22 2006	NONE	Tmc03m019	soluble sTNF 4 treatment	RNA
HGSM101406		1	endothelial cells wildtype newborn mice cultured DMEM supplemented 10% FCS, 2mM glutamine 1x penicillin/streptomycin	1345 W 16th St	Indianapolis	USA	Biochemistry Molecular Biology			Indiana University	Center Medical Genomics	Matthew,,Grow		IN		46202	The data analyzed Microarray Suite version 5.0 (MAS 5.0) Affymetrix default analysis settings global scaling normalization method.	45101	Gene expression data endothelial cells wildtype newborn mice transfected treated soluble TNF-alpha transient activation. The cells cultured DMEM supplemented 10% FCS, 2mM glutamine 1x penicillin/streptomycin. Targets produced standard Affymetrix procedures 5ug total RNA.		GSM101406			biotin		Mar 22 2006	total RNA	Mus musculus	GPL1261		GSE4518	cultured endothelial cells wildtype newborn mice	Public Mar 21 2007	Mar 22 2006	NONE	Tmc03m020	soluble sTNF 4 treatment	RNA
HGSM101407		1	endothelial cells wildtype newborn mice cultured DMEM supplemented 10% FCS, 2mM glutamine 1x penicillin/streptomycin	1345 W 16th St	Indianapolis	USA	Biochemistry Molecular Biology			Indiana University	Center Medical Genomics	Matthew,,Grow		IN		46202	The data analyzed Microarray Suite version 5.0 (MAS 5.0) Affymetrix default analysis settings global scaling normalization method.	45101	Gene expression data endothelial cells wildtype newborn mice transfected treated soluble TNF-alpha transient activation. The cells cultured DMEM supplemented 10% FCS, 2mM glutamine 1x penicillin/streptomycin. Targets produced standard Affymetrix procedures 5ug total RNA.		GSM101407			biotin		Mar 22 2006	total RNA	Mus musculus	GPL1261		GSE4518	cultured endothelial cells wildtype newborn mice	Public Mar 21 2007	Mar 22 2006	NONE	Tmc03m021	soluble sTNF 4 treatment	RNA
HGSM101408		1	endothelial cells wildtype newborn mice cultured DMEM supplemented 10% FCS, 2mM glutamine 1x penicillin/streptomycin	1345 W 16th St	Indianapolis	USA	Biochemistry Molecular Biology			Indiana University	Center Medical Genomics	Matthew,,Grow		IN		46202	The data analyzed Microarray Suite version 5.0 (MAS 5.0) Affymetrix default analysis settings global scaling normalization method.	45101	Gene expression data endothelial cells wildtype newborn mice transfected treated soluble TNF-alpha transient activation. The cells cultured DMEM supplemented 10% FCS, 2mM glutamine 1x penicillin/streptomycin. Targets produced standard Affymetrix procedures 5ug total RNA.		GSM101408			biotin		Mar 22 2006	total RNA	Mus musculus	GPL1261		GSE4518	cultured endothelial cells wildtype newborn mice	Public Mar 21 2007	Mar 22 2006	NONE	Tmc03m022	soluble sTNF 4 treatment	RNA
HGSM101412		1	Tissue: brain	Level 5, Blackburn Building, D06	Sydney	Australia	Department Pathology	yohans@med.usyd.edu.au	+61 2 9036 6549	University Sydney	Iron Metabolism Chelation Program	Yohan,,Suryo Rahmanto	+61 2 9036 6547	NSW		2006	GeneChip Scanner 3000, GCOS v1.3, scaled 1000	45101			GSM101412			Biotin		Mar 28 2006	total RNA	Mus musculus	GPL1261		GSE4523	Melanotransferrin Knockout Mouse #1096 Brain	Public Mar 29 2006	Mar 23 2006	NONE	Brain_Melanotransferrin Knockout_affs275-1096		RNA
HGSM101413		1	Strain: C57BL/6 - Lucy Gender: female Age: 123 Tissue: brain	Level 5, Blackburn Building, D06	Sydney	Australia	Department Pathology	yohans@med.usyd.edu.au	+61 2 9036 6549	University Sydney	Iron Metabolism Chelation Program	Yohan,,Suryo Rahmanto	+61 2 9036 6547	NSW		2006	GeneChip Scanner 3000, GCOS v1.3, scaled 1000	45101	Standard Affymetrix Protocol total RNA extracted brain tissue		GSM101413			Biotin		Mar 28 2006	total RNA	Mus musculus	GPL1261		GSE4523	Melanotransferrin Knockout Mouse #1097 Brain	Public Mar 29 2006	Mar 23 2006	NONE	Brain_Melanotransferrin Knockout_affs275-1097		RNA
HGSM101414		1	Strain: C57BL/6 - Lucy Gender: female Age: 123 Tissue: brain	Level 5, Blackburn Building, D06	Sydney	Australia	Department Pathology	yohans@med.usyd.edu.au	+61 2 9036 6549	University Sydney	Iron Metabolism Chelation Program	Yohan,,Suryo Rahmanto	+61 2 9036 6547	NSW		2006	GeneChip Scanner 3000, GCOS v1.3, scaled 1000	45101	Standard Affymetrix Protocol total RNA extracted brain tissue		GSM101414			Biotin		Mar 28 2006	total RNA	Mus musculus	GPL1261		GSE4523	Melanotransferrin Knockout Mouse #1098 Brain	Public Mar 29 2006	Mar 23 2006	NONE	Brain_Melanotransferrin Knockout_affs275-1098		RNA
HGSM101415		1	Strain: C57BL/6 - Lucy Gender: female Age: 123 Tissue: brain	Level 5, Blackburn Building, D06	Sydney	Australia	Department Pathology	yohans@med.usyd.edu.au	+61 2 9036 6549	University Sydney	Iron Metabolism Chelation Program	Yohan,,Suryo Rahmanto	+61 2 9036 6547	NSW		2006	GeneChip Scanner 3000, GCOS v1.3, scaled 1000	45101	Standard Affymetrix Protocol total RNA extracted brain tissue		GSM101415			Biotin		Mar 28 2006	total RNA	Mus musculus	GPL1261		GSE4523	Melanotransferrin Knockout Mouse #1101 Brain	Public Mar 29 2006	Mar 23 2006	NONE	Brain_Melanotransferrin Knockout_affs275-1101		RNA
HGSM101416		1	Strain: C57BL/6 Gender: female Age: 123 Tissue: brain	Level 5, Blackburn Building, D06	Sydney	Australia	Department Pathology	yohans@med.usyd.edu.au	+61 2 9036 6549	University Sydney	Iron Metabolism Chelation Program	Yohan,,Suryo Rahmanto	+61 2 9036 6547	NSW		2006	GeneChip Scanner 3000, GCOS v1.3, scaled 1000	45101	Standard Affymetrix Protocol total RNA extracted brain tissue		GSM101416			Biotin		Mar 28 2006	total RNA	Mus musculus	GPL1261		GSE4523	C57 Wildtype Mouse #1099 Brain	Public Mar 29 2006	Mar 23 2006	NONE	Brain_C57 Wildtype_affs275-1099		RNA
HGSM101417		1	Strain: C57BL/6 Gender: female Age: 123 Tissue: brain	Level 5, Blackburn Building, D06	Sydney	Australia	Department Pathology	yohans@med.usyd.edu.au	+61 2 9036 6549	University Sydney	Iron Metabolism Chelation Program	Yohan,,Suryo Rahmanto	+61 2 9036 6547	NSW		2006	GeneChip Scanner 3000, GCOS v1.3, scaled 1000	45101	Standard Affymetrix Protocol total RNA extracted brain tissue		GSM101417			Biotin		Mar 28 2006	total RNA	Mus musculus	GPL1261		GSE4523	C57 Wildtype Mouse #1100 Brain	Public Mar 29 2006	Mar 23 2006	NONE	Brain_C57 Wildtype_affs275-1100		RNA
HGSM101418		1	bone marrow derived dendritic cell	1-7-22 Suehiro-cho	Tsurumi, Yokohama	Japan	RCAI	hikida@rcai.riken.jp	-7485	RIKEN	Lymphocyte Differentiation	Masaki,,Hikida	-7552	Kanagawa		230-0045	raw data	45101	total RNA prepared bone marrow derived dendritic cell		GSM101418			biotin	One-Cycle Target Labeling Kit	Oct 04 2006	total RNA	Mus musculus	GPL1261		GSE4535	Bone marrow derived dendritic cell	Public Oct 04 2006	Mar 23 2006	NONE	Bone marrow derived dendritic cell		RNA
HGSM101419		1	Total RNA prepared bone marrow derived dendritic cell	1-7-22 Suehiro-cho	Tsurumi, Yokohama	Japan	RCAI	hikida@rcai.riken.jp	-7485	RIKEN	Lymphocyte Differentiation	Masaki,,Hikida	-7552	Kanagawa		230-0045	raw data	45101	total RNA prepared bone marrow derived dendritic cell		GSM101419			biotin	One-Cycle Target Labeling Kit	Oct 04 2006	total RNA	Mus musculus	GPL1261		GSE4535	Bone marrow derived dendritic cell	Public Oct 04 2006	Mar 23 2006	NONE	Bone marrow derived dendritic cell 2		RNA
HGSM101420		1	total RNA prepared vitro cultured follicular dendritic cells	1-7-22 Suehiro-cho	Tsurumi, Yokohama	Japan	RCAI	hikida@rcai.riken.jp	-7485	RIKEN	Lymphocyte Differentiation	Masaki,,Hikida	-7552	Kanagawa		230-0045	raw data	45101	total RNA prepared vitro cultured follicular dendritic cells		GSM101420			biotin	One-Cycle Target Labeling Kit	Oct 04 2006	total RNA	Mus musculus	GPL1261		GSE4535	Follicular denderitic cell	Public Oct 04 2006	Mar 23 2006	NONE	Follicular dendritic cell 1		RNA
HGSM101421		1	Total RNA prepared vitro cultured follicular dendritic cell	1-7-22 Suehiro-cho	Tsurumi, Yokohama	Japan	RCAI	hikida@rcai.riken.jp	-7485	RIKEN	Lymphocyte Differentiation	Masaki,,Hikida	-7552	Kanagawa		230-0045	raw data	45101	total RNA prepared vitro cultured follicular dendritic cells		GSM101421			biotin	One-Cycle Target Labeling Kit	Oct 04 2006	total RNA	Mus musculus	GPL1261		GSE4535	Follicular denderitic cell	Public Oct 04 2006	Mar 23 2006	NONE	Follicular dendritic cell 2		RNA
HGSM101422		1	Total RNA prepared SV40 transformed FDC-like cell line FL-Y	1-7-22 Suehiro-cho	Tsurumi, Yokohama	Japan	RCAI	hikida@rcai.riken.jp	-7485	RIKEN	Lymphocyte Differentiation	Masaki,,Hikida	-7552	Kanagawa		230-0045	raw data	45101	Total RNA prepared SV40 transformed FDC-like cell line FL-Y		GSM101422			biotin	One-Cycle Target Labeling Kit	Oct 04 2006	total RNA	Mus musculus	GPL1261		GSE4535	SV40 transformed FDC-like cell line FL-Y	Public Oct 04 2006	Mar 23 2006	NONE	SV40 transformed FDC-like cell line FL-Y		RNA
HGSM101423		1	Total RNA prepared anti-LTbeta receptor activated FDC-like cell line FL-Y	1-7-22 Suehiro-cho	Tsurumi, Yokohama	Japan	RCAI	hikida@rcai.riken.jp	-7485	RIKEN	Lymphocyte Differentiation	Masaki,,Hikida	-7552	Kanagawa		230-0045	raw data	45101	Total RNA prepared anti-LTbeta receptor activated FDC-like cell line FL-Y		GSM101423			biotin	One-Cycle Target Labeling Kit	Oct 04 2006	total RNA	Mus musculus	GPL1261		GSE4535	Activated SV40 transformed FDC-like cell line FL-Y	Public Oct 04 2006	Mar 23 2006	NONE	Activated SV40 transformed FDC-like cell line FL-Y		RNA
HGSM103409		1	NIH3T3 cells infected empty psiRS.	1-3 Yamadaoka	Suita	Japan	Frontier Bioscience	rnagaoka@fbs.osaka-u.ac.jp	668771922	Osaka University	Yagi lab	Rie,,Nagaoka-Yasuda	668797991	Osaka		565-0871	GeneChip Operating Software	45101	Basal gene expression NIH3T3 cells	Trizol LS	GSM103409	10% calf serum DMEM		RNA probes labeled biotin		Apr 06 2006	total RNA	Mus musculus	GPL1261		GSE4622	si-emp1	Public Apr 18 2006	Apr 05 2006	NONE	NIH3T3 si-emp1	None	RNA
HGSM103410		1	NIH 3T3 cells infected empty vector	1-3 Yamadaoka	Suita	Japan	Frontier Bioscience	rnagaoka@fbs.osaka-u.ac.jp	668771922	Osaka University	Yagi lab	Rie,,Nagaoka-Yasuda	668797991	Osaka		565-0871	GeneChip Operating Software	45101	Basal gene expression NIH3T3 cells	Trizol LS	GSM103410	10% calf serum DMEM		RNA probes labeled biotin		Apr 06 2006	total RNA	Mus musculus	GPL1261		GSE4622	NIH3T3 si-emp2	Public Apr 18 2006	Apr 05 2006	NONE	NIH3T3 si-emp2	None	RNA
HGSM103411		1	NIH3T3 cells expressing si-RetSat	1-3 Yamadaoka	Suita	Japan	Frontier Bioscience	rnagaoka@fbs.osaka-u.ac.jp	668771922	Osaka University	Yagi lab	Rie,,Nagaoka-Yasuda	668797991	Osaka		565-0871	GeneChip Operating Software	45101	NIH3T3 highly resistant t-BHP		GSM103411			RNA probes labeled biotin		Apr 06 2006	total RNA	Mus musculus	GPL1261		GSE4622	si-RS1	Public Apr 18 2006	Apr 06 2006	NONE	NIH3T3 si-RetSat1		RNA
HGSM103412		1	NIH3T3 cells expressing si-RSRNA	1-3 Yamadaoka	Suita	Japan	Frontier Bioscience	rnagaoka@fbs.osaka-u.ac.jp	668771922	Osaka University	Yagi lab	Rie,,Nagaoka-Yasuda	668797991	Osaka		565-0871	GeneChip Operating Software	45101	NIH3T3 cells highly resistant t-BHP		GSM103412			RNA probes labeled biotin		Apr 06 2006	total RNA	Mus musculus	GPL1261		GSE4622	si-RS2	Public Apr 18 2006	Apr 06 2006	NONE	NIH3T3 si-RetSat2		RNA
HGSM103548		1	tissue: hepatocytes	Inhoffenstr. 7	Braunschweig	Germany	Dep. Cell Biology	robert.geffers@helmholtz-hzi.de	+49 531-6181-3099	HCI - Helmholtz Centre Infection Research	Array Facility	Robert,,Geffers	+49 531-6181-3058		http://www.helmholtz-hzi.de/en/research/research_programme/technological_platforms/gene_expression_analysis/	38124	The data analyzed Microarray Suite version 5.0 (MAS 5.0) Affymetrix default analysis settings global scaling normalization method. The trimmed mean target intensity array arbitrarily 150.	45101	HAL1061T1 HCC (mTERC+)	RNAzol B, WAK-Chemie Medical GmbH	GSM103548		Following fragmentation, 10 microg cRNA hybridized 16 hr conditions recommended manufacturer. GeneChips washed stained Affymetrix Fluidics Station 400.	biotin	Biotinylated cRNA prepared according standard Affymetrix protocol 6 microg total RNA (Expression Analysis Technical Manual, 2001, Affymetrix).	Apr 06 2006	total RNA	Mus musculus	GPL1261	GeneChips scanned Affymetrix GCS 3000.	GSE4627	HAL1061T1 HCC (mTERC+)	Public Jul 01 2006	Apr 06 2006	NONE	HAL1061T1 HCC (mTERC+)		RNA
HGSM103549		1	tissue: hepatocytes	Inhoffenstr. 7	Braunschweig	Germany	Dep. Cell Biology	robert.geffers@helmholtz-hzi.de	+49 531-6181-3099	HCI - Helmholtz Centre Infection Research	Array Facility	Robert,,Geffers	+49 531-6181-3058		http://www.helmholtz-hzi.de/en/research/research_programme/technological_platforms/gene_expression_analysis/	38124	The data analyzed Microarray Suite version 5.0 (MAS 5.0) Affymetrix default analysis settings global scaling normalization method. The trimmed mean target intensity array arbitrarily 150.	45101	HAL1093T7 HCC (mTERC+)	RNAzol B, WAK-Chemie Medical GmbH	GSM103549		Following fragmentation, 10 microg cRNA hybridized 16 hr conditions recommended manufacturer. GeneChips washed stained Affymetrix Fluidics Station 400.	biotin	Biotinylated cRNA prepared according standard Affymetrix protocol 6 microg total RNA (Expression Analysis Technical Manual, 2001, Affymetrix).	Apr 06 2006	total RNA	Mus musculus	GPL1261	GeneChips scanned Affymetrix GCS 3000.	GSE4627	HAL1093T7 HCC (mTERC+)	Public Jul 01 2006	Apr 06 2006	NONE	HAL1093T7 HCC (mTERC+)		RNA
HGSM103550		1	tissue: hepatocytes	Inhoffenstr. 7	Braunschweig	Germany	Dep. Cell Biology	robert.geffers@helmholtz-hzi.de	+49 531-6181-3099	HCI - Helmholtz Centre Infection Research	Array Facility	Robert,,Geffers	+49 531-6181-3058		http://www.helmholtz-hzi.de/en/research/research_programme/technological_platforms/gene_expression_analysis/	38124	The data analyzed Microarray Suite version 5.0 (MAS 5.0) Affymetrix default analysis settings global scaling normalization method. The trimmed mean target intensity array arbitrarily 150.	45101	HAL691T1 HCC (mTERC-)	RNAzol B, WAK-Chemie Medical GmbH	GSM103550		Following fragmentation, 10 microg cRNA hybridized 16 hr conditions recommended manufacturer. GeneChips washed stained Affymetrix Fluidics Station 400.	biotin	Biotinylated cRNA prepared according standard Affymetrix protocol 6 microg total RNA (Expression Analysis Technical Manual, 2001, Affymetrix).	Apr 06 2006	total RNA	Mus musculus	GPL1261	GeneChips scanned Affymetrix GCS 3000.	GSE4627	HAL691T1 HCC (mTERC-)	Public Jul 01 2006	Apr 06 2006	NONE	HAL691T1 HCC (mTERC-)		RNA
HGSM103551		1	tissue: hepatocytes	Inhoffenstr. 7	Braunschweig	Germany	Dep. Cell Biology	robert.geffers@helmholtz-hzi.de	+49 531-6181-3099	HCI - Helmholtz Centre Infection Research	Array Facility	Robert,,Geffers	+49 531-6181-3058		http://www.helmholtz-hzi.de/en/research/research_programme/technological_platforms/gene_expression_analysis/	38124	The data analyzed Microarray Suite version 5.0 (MAS 5.0) Affymetrix default analysis settings global scaling normalization method. The trimmed mean target intensity array arbitrarily 150.	45101	HAL703T1 HCC (mTERC-)	RNAzol B, WAK-Chemie Medical GmbH	GSM103551		Following fragmentation, 10 microg cRNA hybridized 16 hr conditions recommended manufacturer. GeneChips washed stained Affymetrix Fluidics Station 400.	biotin	Biotinylated cRNA prepared according standard Affymetrix protocol 6 microg total RNA (Expression Analysis Technical Manual, 2001, Affymetrix).	Apr 06 2006	total RNA	Mus musculus	GPL1261	GeneChips scanned Affymetrix GCS 3000.	GSE4627	HAL703T1 HCC (mTERC-)	Public Jul 01 2006	Apr 06 2006	NONE	HAL703T1 HCC (mTERC-)		RNA
HGSM103552		1	tissue: hepatocytes	Inhoffenstr. 7	Braunschweig	Germany	Dep. Cell Biology	robert.geffers@helmholtz-hzi.de	+49 531-6181-3099	HCI - Helmholtz Centre Infection Research	Array Facility	Robert,,Geffers	+49 531-6181-3058		http://www.helmholtz-hzi.de/en/research/research_programme/technological_platforms/gene_expression_analysis/	38124	The data analyzed Microarray Suite version 5.0 (MAS 5.0) Affymetrix default analysis settings global scaling normalization method. The trimmed mean target intensity array arbitrarily 150.	45101	HAL1181T3 HCC (mTERC-)	RNAzol B, WAK-Chemie Medical GmbH	GSM103552		Following fragmentation, 10 microg cRNA hybridized 16 hr conditions recommended manufacturer. GeneChips washed stained Affymetrix Fluidics Station 400.	biotin	Biotinylated cRNA prepared according standard Affymetrix protocol 6 microg total RNA (Expression Analysis Technical Manual, 2001, Affymetrix).	Apr 06 2006	total RNA	Mus musculus	GPL1261	GeneChips scanned Affymetrix GCS 3000.	GSE4627	HAL1181T3 HCC (mTERC-)	Public Jul 01 2006	Apr 06 2006	NONE	HAL1181T3 HCC (mTERC-)		RNA
HGSM103553		1	tissue: hepatocytes	Inhoffenstr. 7	Braunschweig	Germany	Dep. Cell Biology	robert.geffers@helmholtz-hzi.de	+49 531-6181-3099	HCI - Helmholtz Centre Infection Research	Array Facility	Robert,,Geffers	+49 531-6181-3058		http://www.helmholtz-hzi.de/en/research/research_programme/technological_platforms/gene_expression_analysis/	38124	The data analyzed Microarray Suite version 5.0 (MAS 5.0) Affymetrix default analysis settings global scaling normalization method. The trimmed mean target intensity array arbitrarily 150.	45101	HAL975T1 HCC (mTERC+)	RNAzol B, WAK-Chemie Medical GmbH	GSM103553		Following fragmentation, 10 microg cRNA hybridized 16 hr conditions recommended manufacturer. GeneChips washed stained Affymetrix Fluidics Station 400.	biotin	Biotinylated cRNA prepared according standard Affymetrix protocol 6 microg total RNA (Expression Analysis Technical Manual, 2001, Affymetrix).	Apr 06 2006	total RNA	Mus musculus	GPL1261	GeneChips scanned Affymetrix GCS 3000.	GSE4627	HAL975T1 HCC (mTERC+)	Public Jul 01 2006	Apr 06 2006	NONE	HAL975T1 HCC (mTERC+)		RNA
HGSM104736		1	tissue: brown fat	695 Charles E young Drive south Gonda 5335	Los Angeles	USA	Human Genetics	lrahib@mednet.ucla.edu	310-794-5446	UCLA	Katrina Dipple	Lola,,Rahib	310-825-7967	CA		90095	The results quantified analyzed GCOS 1.2 software (Affymetrix, Inc.) default values (Scaling, Target Signal Intensity = 500; Normalization, All Probe Sets; Parameters, default values).	45101	brownfatmaleko1day3	Trizol reagents	GSM104736			biotin		Sep 21 2006	total RNA	Mus musculus	GPL1261		GSE4656	brownfat	Public Mar 11 2007	Apr 10 2006	NONE	brownfat_KO1_day3		RNA
HGSM104738		1	Tissue: brown fat	695 Charles E young Drive south Gonda 5335	Los Angeles	USA	Human Genetics	lrahib@mednet.ucla.edu	310-794-5446	UCLA	Katrina Dipple	Lola,,Rahib	310-825-7967	CA		90095	The results quantified analyzed GCOS 1.2 software (Affymetrix, Inc.) default values (Scaling, Target Signal Intensity = 500; Normalization, All Probe Sets; Parameters, default values).	45101	brownfatmaleWT1day3	Trizol reagents	GSM104738			biotin		Sep 21 2006	total RNA	Mus musculus	GPL1261		GSE4656	brownfat	Public Mar 11 2007	Apr 10 2006	NONE	brownfat_WT1_day3		RNA
HGSM104740		1	Tissue: brown fat	695 Charles E young Drive south Gonda 5335	Los Angeles	USA	Human Genetics	lrahib@mednet.ucla.edu	310-794-5446	UCLA	Katrina Dipple	Lola,,Rahib	310-825-7967	CA		90095	The results quantified analyzed GCOS 1.2 software (Affymetrix, Inc.) default values (Scaling, Target Signal Intensity = 500; Normalization, All Probe Sets; Parameters, default values).	45101	brownfatmaleKO2day3	Trizol reagents	GSM104740			biotin		Sep 21 2006	total RNA	Mus musculus	GPL1261		GSE4656	brownfat	Public Mar 11 2007	Apr 10 2006	NONE	brownfat_KO2_day3		RNA
HGSM105140		1	Tissue: brown fat	695 Charles E young Drive south Gonda 5335	Los Angeles	USA	Human Genetics	lrahib@mednet.ucla.edu	310-794-5446	UCLA	Katrina Dipple	Lola,,Rahib	310-825-7967	CA		90095	The results quantified analyzed GCOS 1.2 software (Affymetrix, Inc.) default values (Scaling, Target Signal Intensity = 500; Normalization, All Probe Sets; Parameters, default values).	45101	brownfatmalewt3day3	Trizol reagents	GSM105140			biotin		Sep 21 2006	total RNA	Mus musculus	GPL1261		GSE4656	brownfat	Public Mar 11 2007	Apr 11 2006	NONE	brownfat_wt3_day3		RNA
HGSM105141		1	Tissue: brown fat	695 Charles E young Drive south Gonda 5335	Los Angeles	USA	Human Genetics	lrahib@mednet.ucla.edu	310-794-5446	UCLA	Katrina Dipple	Lola,,Rahib	310-825-7967	CA		90095	The results quantified analyzed GCOS 1.2 software (Affymetrix, Inc.) default values (Scaling, Target Signal Intensity = 500; Normalization, All Probe Sets; Parameters, default values).	45101	brownfatmalewt4day3	Trizol reagents	GSM105141			biotin		Sep 21 2006	total RNA	Mus musculus	GPL1261		GSE4656	brownfat	Public Mar 11 2007	Apr 11 2006	NONE	brownfat_WT4_day3		RNA
HGSM105142		1	Tissue: brown fat	695 Charles E young Drive south Gonda 5335	Los Angeles	USA	Human Genetics	lrahib@mednet.ucla.edu	310-794-5446	UCLA	Katrina Dipple	Lola,,Rahib	310-825-7967	CA		90095	The results quantified analyzed GCOS 1.2 software (Affymetrix, Inc.) default values (Scaling, Target Signal Intensity = 500; Normalization, All Probe Sets; Parameters, default values).	45101	brownfatmaleKO3day3	Trizol reagents	GSM105142			biotin		Sep 21 2006	total RNA	Mus musculus	GPL1261		GSE4656	brownfat	Public Mar 11 2007	Apr 11 2006	NONE	brownfat_KO3_day3		RNA
HGSM105144		1	Tissue: brown fat	695 Charles E young Drive south Gonda 5335	Los Angeles	USA	Human Genetics	lrahib@mednet.ucla.edu	310-794-5446	UCLA	Katrina Dipple	Lola,,Rahib	310-825-7967	CA		90095	The results quantified analyzed GCOS 1.2 software (Affymetrix, Inc.) default values (Scaling, Target Signal Intensity = 500; Normalization, All Probe Sets; Parameters, default values).	45101	brownfatmaleKO4day3	Trizol reagents	GSM105144			biotin		Sep 21 2006	total RNA	Mus musculus	GPL1261		GSE4656	brownfat	Public Mar 11 2007	Apr 11 2006	NONE	brownfat_KO4_day3		RNA
HGSM105147		1	Length: 3	101 Woodruff Circle #315	Atlanta	USA	Biomedical Engineering			Georgia Tech Emory University	Hanjoong Jo Lab	Mamta,,Patel	404-727-3223	GA		30324	Signal value Affy, data analyzed dChip	45101	N/A		GSM105147			biotinylated SAPE		Apr 12 2006	total RNA	Mus musculus	GPL1261		GSE4658	2T3 cells	Public Dec 31 2006	Apr 11 2006	ftp://ftp.ncbi.nih.gov/pub/geo/DATA/supplementary/samples/GSM105nnn/GSM105147/GSM105147.CEL.gz	RWV Static 1 3days exposure		RNA
HGSM105148		1	Length: 3	101 Woodruff Circle #315	Atlanta	USA	Biomedical Engineering			Georgia Tech Emory University	Hanjoong Jo Lab	Mamta,,Patel	404-727-3223	GA		30324	Signal value Affy, data analyzed dChip	45101	N/A		GSM105148			biotinylated SAPE		Apr 12 2006	total RNA	Mus musculus	GPL1261		GSE4658	2T3 cells, simulated microgravity, 3	Public Dec 31 2006	Apr 11 2006	ftp://ftp.ncbi.nih.gov/pub/geo/DATA/supplementary/samples/GSM105nnn/GSM105148/GSM105148.CEL.gz	RWV Static 2 3 Exposure		RNA
HGSM105149		1	Length: 3	101 Woodruff Circle #315	Atlanta	USA	Biomedical Engineering			Georgia Tech Emory University	Hanjoong Jo Lab	Mamta,,Patel	404-727-3223	GA		30324	Signal value Affy, data analyzed dChip	45101	N/A		GSM105149			biotinylated SAPE		Apr 12 2006	total RNA	Mus musculus	GPL1261		GSE4658	2T3 cells, simulated microgravity, 3	Public Dec 31 2006	Apr 11 2006	ftp://ftp.ncbi.nih.gov/pub/geo/DATA/supplementary/samples/GSM105nnn/GSM105149/GSM105149.CEL.gz	RWV Static 3 3 exposure		RNA
HGSM105150		1	Length: 3	101 Woodruff Circle #315	Atlanta	USA	Biomedical Engineering			Georgia Tech Emory University	Hanjoong Jo Lab	Mamta,,Patel	404-727-3223	GA		30324	Signal value Affy, data analyzed dChip	45101	N/A		GSM105150			biotinylated SAPE		Apr 12 2006	total RNA	Mus musculus	GPL1261		GSE4658	2T3 cells, simulated microgravity, 3	Public Dec 31 2006	Apr 11 2006	ftp://ftp.ncbi.nih.gov/pub/geo/DATA/supplementary/samples/GSM105nnn/GSM105150/GSM105150.CEL.gz	RWV R1 3 exposure		RNA
HGSM105151		1	Length: 3	101 Woodruff Circle #315	Atlanta	USA	Biomedical Engineering			Georgia Tech Emory University	Hanjoong Jo Lab	Mamta,,Patel	404-727-3223	GA		30324	Signal value Affy, data analyzed dChip	45101	N/A		GSM105151			biotinylated SAPE		Apr 12 2006	total RNA	Mus musculus	GPL1261		GSE4658	2T3 cells, simulated microgravity, 3	Public Dec 31 2006	Apr 11 2006	ftp://ftp.ncbi.nih.gov/pub/geo/DATA/supplementary/samples/GSM105nnn/GSM105151/GSM105151.CEL.gz	RWV R2 3 exposure		RNA
HGSM105152		1	Length: 3	101 Woodruff Circle #315	Atlanta	USA	Biomedical Engineering			Georgia Tech Emory University	Hanjoong Jo Lab	Mamta,,Patel	404-727-3223	GA		30324	Signal value Affy, data analyzed dChip	45101	N/A		GSM105152			biotinylated SAPE		Apr 12 2006	total RNA	Mus musculus	GPL1261		GSE4658	2T3 cells, simulated microgravity, 3	Public Dec 31 2006	Apr 11 2006	ftp://ftp.ncbi.nih.gov/pub/geo/DATA/supplementary/samples/GSM105nnn/GSM105152/GSM105152.CEL.gz	RWV R3 3 exposure		RNA
HGSM106139		1	strain: B6; gender: mix; age: 0-2d; tissue: dermis; passage #: 6; treatment: untreated control; biological replicate: 1	929 E 57th St W503V	Chicago	USA	Human Genetics	tfw@uchicago.edu		University Chicago	Dr. Bruce Lahn	Tammy,,Vallender	7738344065	IL		60637	MAS 5.0 data processing normalization	45101	cultured samples treated Et1 Et1 added; biological replicate 1	RNeasy total RNA extraction protocol (Qiagen)	GSM106139	Cultures maintained DulbeccoΓ s modified EagleΓ s medium (DMEM;Invitrogen; Carlsbad, CA, USA) L-glutamine glucose plus 10% FBS (Invitrogen) 100U/mL penicillin streptomycin (Invitrogen) 37oC 5% CO 2. Cells passaged confluence 0.25% trypsin EDTA (Invitrogen).	standard Affymetrix hybridization protocol	biotin labeled standard Affymetrix fluorescent stain cocktail	standard Affymetrix IVT labeling staining protocols	Apr 24 2006	total RNA	Mus musculus	GPL1261	standard Affymetrix scan protocol	GSE4695	primary dermal fibroblasts untreated	Public Apr 25 2006	Apr 20 2006	ftp://ftp.ncbi.nih.gov/pub/geo/DATA/supplementary/samples/GSM106nnn/GSM106139/GSM106139.EXP.gz	fibroblast_et1control_rep1	untreated	RNA
HGSM106140		1	strain: B6; gender: mix; age: 0-2d; tissue: dermis; passage #: 6; treatment: 100nm Et1 24 hours; biological replicate: 1	929 E 57th St W503V	Chicago	USA	Human Genetics	tfw@uchicago.edu		University Chicago	Dr. Bruce Lahn	Tammy,,Vallender	7738344065	IL		60637	MAS 5.0 data processing normalization	45101	treated Et1; biological replicate 1	RNeasy total RNA extraction protocol (Qiagen)	GSM106140	Cultures maintained DulbeccoΓ s modified EagleΓ s medium (DMEM;Invitrogen; Carlsbad, CA, USA) L-glutamine glucose plus 10% FBS (Invitrogen) 100U/mL penicillin streptomycin (Invitrogen) 37oC 5% CO 2. Cells passaged confluence 0.25% trypsin EDTA (Invitrogen).	standard Affymetrix hybridization protocol	biotin labeled standard Affymetrix fluorescent stain cocktail	standard Affymetrix IVT labeling staining protocols	Apr 24 2006	total RNA	Mus musculus	GPL1261	standard Affymetrix scan protocol	GSE4695	primary dermal fibroblasts treated	Public Apr 25 2006	Apr 20 2006	ftp://ftp.ncbi.nih.gov/pub/geo/DATA/supplementary/samples/GSM106nnn/GSM106140/GSM106140.EXP.gz	fibroblast_et1treated_rep1	Freshly prepared synthetic human, porcine Et1 peptide (Sigma) added dermal fibroblast growth medium 100nM 24 hours.	RNA
HGSM106141		1	strain: B6; gender: mix; age: 0-2d; tissue: dermis; passage #: 6; treatment: untreated control; biological replicate: 2	929 E 57th St W503V	Chicago	USA	Human Genetics	tfw@uchicago.edu		University Chicago	Dr. Bruce Lahn	Tammy,,Vallender	7738344065	IL		60637	MAS 5.0 data processing normalization	45101	cultured samples treated Et1 Et1 added; biological replicate 2	RNeasy total RNA extraction protocol (Qiagen)	GSM106141	Cultures maintained DulbeccoΓ s modified EagleΓ s medium (DMEM;Invitrogen; Carlsbad, CA, USA) L-glutamine glucose plus 10% FBS (Invitrogen) 100U/mL penicillin streptomycin (Invitrogen) 37oC 5% CO 2. Cells passaged confluence 0.25% trypsin EDTA (Invitrogen).	standard Affymetrix hybridization protocol	biotin labeled standard Affymetrix fluorescent stain cocktail	standard Affymetrix IVT labeling staining protocols	Apr 24 2006	total RNA	Mus musculus	GPL1261	standard Affymetrix scan protocol	GSE4695	primary dermal fibroblasts untreated	Public Apr 25 2006	Apr 20 2006	ftp://ftp.ncbi.nih.gov/pub/geo/DATA/supplementary/samples/GSM106nnn/GSM106141/GSM106141.EXP.gz	fibroblast_et1control_rep2	untreated	RNA
HGSM106142		1	Undifferentiated	10550 N. Torrey Pines Rd.	La Jolla	USA	Cell Biology	IBCHEN@YAHOO.COM		The Scripps Research Institute	Larry Gerace	Ihsiung,Brandon,Chen		CA		92037	The data analyzed Microarray Suite version 5.0 (MAS 5.0) Affymetrix default analysis settings global scaling normalization method. The trimmed mean target intensity array arbitrarily 100.	45101	Gene expression data undifferentiated C2C12 cells.	Trizol extraction total RNA performed according manufacturer's instructions.	GSM106142	20% serum MEM	Following fragmentation, 10 microg cRNA hybridized 16 hr 45C GeneChip Mouse Genome 430 2.0 Array. GeneChips washed stained Affymetrix Fluidics Station 400.	biotin	Biotinylated cRNA prepared according standard Affymetrix protocol 5 microg total RNA.	Apr 20 2006	total RNA	Mus musculus	GPL1261	GeneChips scanned Hewlett-Packard GeneArray Scanner G2500A.	GSE4694	C2C12 cells 20% serum	Public Apr 30 2006	Apr 20 2006	NONE	myoblast undifferentiated C2C12, biological rep1	cells risned PBS directly lysed TriZol (Invitrogen).	RNA
HGSM106143		1	Undifferentiated	10550 N. Torrey Pines Rd.	La Jolla	USA	Cell Biology	IBCHEN@YAHOO.COM		The Scripps Research Institute	Larry Gerace	Ihsiung,Brandon,Chen		CA		92037	The data analyzed Microarray Suite version 5.0 (MAS 5.0) Affymetrix default analysis settings global scaling normalization method. The trimmed mean target intensity array arbitrarily 100.	45101	Gene expression data undifferentiated C2C12 cells.	Trizol extraction total RNA performed according manufacturer's instructions.	GSM106143	20% serum MEM	Following fragmentation, 10 microg cRNA hybridized 16 hr 45C GeneChip Mouse Genome 430 2.0 Array. GeneChips washed stained Affymetrix Fluidics Station 400.	biotin	Biotinylated cRNA prepared according standard Affymetrix protocol 5 microg total RNA.	Apr 20 2006	total RNA	Mus musculus	GPL1261	GeneChips scanned Hewlett-Packard GeneArray Scanner G2500A.	GSE4694	C2C12 cells 20% serum	Public Apr 30 2006	Apr 20 2006	NONE	myoblast undifferentiated C2C12, biological rep2	cells risned PBS directly lysed TriZol (Invitrogen).	RNA
HGSM106144		1	Undifferentiated	10550 N. Torrey Pines Rd.	La Jolla	USA	Cell Biology	IBCHEN@YAHOO.COM		The Scripps Research Institute	Larry Gerace	Ihsiung,Brandon,Chen		CA		92037	The data analyzed Microarray Suite version 5.0 (MAS 5.0) Affymetrix default analysis settings global scaling normalization method. The trimmed mean target intensity array arbitrarily 100.	45101	Gene expression data undifferentiated C2C12 cells.	Trizol extraction total RNA performed according manufacturer's instructions.	GSM106144	20% serum MEM	Following fragmentation, 10 microg cRNA hybridized 16 hr 45C GeneChip Mouse Genome 430 2.0 Array. GeneChips washed stained Affymetrix Fluidics Station 400.	biotin	Biotinylated cRNA prepared according standard Affymetrix protocol 5 microg total RNA.	Apr 20 2006	total RNA	Mus musculus	GPL1261	GeneChips scanned Hewlett-Packard GeneArray Scanner G2500A.	GSE4694	C2C12 cells 20% serum	Public Apr 30 2006	Apr 20 2006	NONE	myoblast undifferentiated C2C12, biological rep3	cells risned PBS directly lysed TriZol (Invitrogen).	RNA
HGSM106145		1	Differentiated	10550 N. Torrey Pines Rd.	La Jolla	USA	Cell Biology	IBCHEN@YAHOO.COM		The Scripps Research Institute	Larry Gerace	Ihsiung,Brandon,Chen		CA		92037	The data analyzed Microarray Suite version 5.0 (MAS 5.0) Affymetrix default analysis settings global scaling normalization method. The trimmed mean target intensity array arbitrarily 100.	45101	Gene expression data differentiated C2C12 cells Day 6.	Trizol extraction total RNA performed according manufacturer's instructions.	GSM106145	2% horse serum MEM	Following fragmentation, 10 microg cRNA hybridized 16 hr 45C GeneChip Mouse Genome 430 2.0 Array. GeneChips washed stained Affymetrix Fluidics Station 400.	biotin	Biotinylated cRNA prepared according standard Affymetrix protocol 5 microg total RNA.	Apr 20 2006	total RNA	Mus musculus	GPL1261	GeneChips scanned Hewlett-Packard GeneArray Scanner G2500A.	GSE4694	C2C12 cells 2% horse serum	Public Apr 30 2006	Apr 20 2006	NONE	myotubes, differentiated C2C12, biological rep1	cells risned PBS directly lysed TriZol (Invitrogen).	RNA
HGSM106146		1	Differentiated	10550 N. Torrey Pines Rd.	La Jolla	USA	Cell Biology	IBCHEN@YAHOO.COM		The Scripps Research Institute	Larry Gerace	Ihsiung,Brandon,Chen		CA		92037	The data analyzed Microarray Suite version 5.0 (MAS 5.0) Affymetrix default analysis settings global scaling normalization method. The trimmed mean target intensity array arbitrarily 100.	45101	Gene expression data differentiated C2C12 cells Day 6.	Trizol extraction total RNA performed according manufacturer's instructions.	GSM106146	2% horse serum MEM	Following fragmentation, 10 microg cRNA hybridized 16 hr 45C GeneChip Mouse Genome 430 2.0 Array. GeneChips washed stained Affymetrix Fluidics Station 400.	biotin	Biotinylated cRNA prepared according standard Affymetrix protocol 5 microg total RNA.	Apr 20 2006	total RNA	Mus musculus	GPL1261	GeneChips scanned Hewlett-Packard GeneArray Scanner G2500A.	GSE4694	C2C12 cells 2% horse serum	Public Apr 30 2006	Apr 20 2006	NONE	myotubes, differentiated C2C12, biological rep2	cells risned PBS directly lysed TriZol (Invitrogen).	RNA
HGSM106147		1	Differentiated	10550 N. Torrey Pines Rd.	La Jolla	USA	Cell Biology	IBCHEN@YAHOO.COM		The Scripps Research Institute	Larry Gerace	Ihsiung,Brandon,Chen		CA		92037	The data analyzed Microarray Suite version 5.0 (MAS 5.0) Affymetrix default analysis settings global scaling normalization method. The trimmed mean target intensity array arbitrarily 100.	45101	Gene expression data differentiated C2C12 cells Day 6.	Trizol extraction total RNA performed according manufacturer's instructions.	GSM106147	2% horse serum MEM	Following fragmentation, 10 microg cRNA hybridized 16 hr 45C GeneChip Mouse Genome 430 2.0 Array. GeneChips washed stained Affymetrix Fluidics Station 400.	biotin	Biotinylated cRNA prepared according standard Affymetrix protocol 5 microg total RNA.	Apr 20 2006	total RNA	Mus musculus	GPL1261	GeneChips scanned Hewlett-Packard GeneArray Scanner G2500A.	GSE4694	C2C12 cells 2% horse serum	Public Apr 30 2006	Apr 20 2006	NONE	myotubes, differentiated C2C12, biological rep3	cells risned PBS directly lysed TriZol (Invitrogen).	RNA
HGSM106148		1	strain: B6; gender: mix; age: 0-2d; tissue: dermis; passage #: 6; treatment: 100nM Et1 24 hours; biological replicate: 2	929 E 57th St W503V	Chicago	USA	Human Genetics	tfw@uchicago.edu		University Chicago	Dr. Bruce Lahn	Tammy,,Vallender	7738344065	IL		60637	MAS 5.0 data processing normalization	45101	treated Et1; biological replicate 2	RNeasy total RNA extraction protocol (Qiagen)	GSM106148	Cultures maintained DulbeccoΓ s modified EagleΓ s medium (DMEM;Invitrogen; Carlsbad, CA, USA) L-glutamine glucose plus 10% FBS (Invitrogen) 100U/mL penicillin streptomycin (Invitrogen) 37oC 5% CO 2. Cells passaged confluence 0.25% trypsin EDTA (Invitrogen).	standard Affymetrix hybridization protocol	biotin labeled standard Affymetrix fluorescent stain cocktail	standard Affymetrix IVT labeling staining protocols	Apr 24 2006	total RNA	Mus musculus	GPL1261	standard Affymetrix scan protocol	GSE4695	primary dermal fibroblasts treated	Public Apr 25 2006	Apr 20 2006	ftp://ftp.ncbi.nih.gov/pub/geo/DATA/supplementary/samples/GSM106nnn/GSM106148/GSM106148.EXP.gz	fibroblast_et1treated_rep2	Freshly prepared synthetic human, porcine Et1 peptide (Sigma) added dermal fibroblast growth medium 100nM 24 hours.	RNA
HGSM106149		1	strain: B6; gender: mix; age: 0-2d; tissue: dermis; passage #: 6; treatment: untreated control; biological replicate: 3	929 E 57th St W503V	Chicago	USA	Human Genetics	tfw@uchicago.edu		University Chicago	Dr. Bruce Lahn	Tammy,,Vallender	7738344065	IL		60637	MAS 5.0 data processing normalization	45101	cultured samples treated Et1 Et1 added; biological replicate 3	RNeasy total RNA extraction protocol (Qiagen)	GSM106149	Cultures maintained DulbeccoΓ s modified EagleΓ s medium (DMEM;Invitrogen; Carlsbad, CA, USA) L-glutamine glucose plus 10% FBS (Invitrogen) 100U/mL penicillin streptomycin (Invitrogen) 37oC 5% CO 2. Cells passaged confluence 0.25% trypsin EDTA (Invitrogen).	standard Affymetrix hybridization protocol	biotin labeled standard Affymetrix fluorescent stain cocktail	standard Affymetrix IVT labeling staining protocols	Apr 24 2006	total RNA	Mus musculus	GPL1261	standard Affymetrix scan protocol	GSE4695	primary dermal fibroblasts untreated	Public Apr 25 2006	Apr 20 2006	ftp://ftp.ncbi.nih.gov/pub/geo/DATA/supplementary/samples/GSM106nnn/GSM106149/GSM106149.EXP.gz	fibroblast_et1control_rep3	untreated	RNA
HGSM106150		1	strain: B6; gender: mix; age: 0-2d; tissue: dermis; passage #: 6; treatment: 100 nM Et1 24 hours; biological replicate: 3	929 E 57th St W503V	Chicago	USA	Human Genetics	tfw@uchicago.edu		University Chicago	Dr. Bruce Lahn	Tammy,,Vallender	7738344065	IL		60637	MAS 5.0 data processing normalization	45101	samples treated Et1; biological replicate 3	RNeasy total RNA extraction protocol (Qiagen)	GSM106150	Cultures maintained DulbeccoΓ s modified EagleΓ s medium (DMEM;Invitrogen; Carlsbad, CA, USA) L-glutamine glucose plus 10% FBS (Invitrogen) 100U/mL penicillin streptomycin (Invitrogen) 37oC 5% CO 2. Cells passaged confluence 0.25% trypsin EDTA (Invitrogen).	standard Affymetrix hybridization protocol	biotin labeled standard Affymetrix fluorescent stain cocktail	standard Affymetrix IVT labeling staining protocols	Apr 24 2006	total RNA	Mus musculus	GPL1261	standard Affymetrix scan protocol	GSE4695	primary dermal fibroblasts treated	Public Apr 25 2006	Apr 20 2006	ftp://ftp.ncbi.nih.gov/pub/geo/DATA/supplementary/samples/GSM106nnn/GSM106150/GSM106150.EXP.gz	fibroblast_et1treated_rep3	Freshly prepared synthetic human, porcine Et1 peptide (Sigma) added dermal fibroblast growth medium 100nM 24 hours.	RNA
HGSM106151		1	strain: B6; gender: mix; age: 0-2d; tissue: dermis; passage #: 4; treatment: 5-aza-2'-deoxycytidine; biological replicate: 1	929 E 57th St W503V	Chicago	USA	Human Genetics	tfw@uchicago.edu		University Chicago	Dr. Bruce Lahn	Tammy,,Vallender	7738344065	IL		60637	MAS 5.0 data processing normalization	45101	treated 5-aza-2'-deoxycytidine 96 plus 24 normal medium; biological replicate 1	RNeasy total RNA extraction protocol (Qiagen)	GSM106151	Cultures maintained DulbeccoΓ s modified EagleΓ s medium (DMEM;Invitrogen; Carlsbad, CA, USA) L-glutamine glucose plus 10% FBS (Invitrogen) 100U/mL penicillin streptomycin (Invitrogen) 37oC 5% CO 2. Cells passaged confluence 0.25% trypsin EDTA (Invitrogen).	standard Affymetrix hybridization protocol	biotin labeled standard Affymetrix fluorescent stain cocktail	standard Affymetrix IVT labeling staining protocols	Apr 24 2006	total RNA	Mus musculus	GPL1261	standard Affymetrix scan protocol	GSE4768	primary dermal fibroblasts treated	Public Apr 25 2006	Apr 20 2006	NONE	fibroblast_5azatreated_rep1	Freshly prepared 5A2dC (Sigma; Saint Louis, MO, USA) stock solution diluted growth medium concentration 5 ╬╝M. A preparation drug growth medium added 24 total 96-hour drug exposure. Cells grown normal medium following treatment 24 hours.	RNA
HGSM106152		1	strain: B6; gender: mix; age: 0-2d; tissue: dermis; passage #: 4; treatment: control; biological replicate: 1	929 E 57th St W503V	Chicago	USA	Human Genetics	tfw@uchicago.edu		University Chicago	Dr. Bruce Lahn	Tammy,,Vallender	7738344065	IL		60637	MAS 5.0 data processing normalization	45101	untreated control; biological replicate 1	RNeasy total RNA extraction protocol (Qiagen)	GSM106152	Cultures maintained DulbeccoΓ s modified EagleΓ s medium (DMEM;Invitrogen; Carlsbad, CA, USA) L-glutamine glucose plus 10% FBS (Invitrogen) 100U/mL penicillin streptomycin (Invitrogen) 37oC 5% CO 2. Cells passaged confluence 0.25% trypsin EDTA (Invitrogen).	standard Affymetrix hybridization protocol	biotin labeled standard Affymetrix fluorescent stain cocktail	standard Affymetrix IVT labeling staining protocols	Apr 24 2006	total RNA	Mus musculus	GPL1261	standard Affymetrix scan protocol	GSE4768	primary dermal fibroblasts untreated	Public Apr 25 2006	Apr 20 2006	NONE	fibroblast_5azacontrol_rep1	untreated	RNA
HGSM106153		1	strain: B6; gender: mix; age: 0-2d; tissue: dermis; passage #: 4; treatment: 5-aza-2'-deoxycytidine; biological replicate: 2	929 E 57th St W503V	Chicago	USA	Human Genetics	tfw@uchicago.edu		University Chicago	Dr. Bruce Lahn	Tammy,,Vallender	7738344065	IL		60637	MAS 5.0 data processing normalization	45101	treated 5-aza-2'-deoxycytidine 96 plus 24 normal medium; biological replicate 2	RNeasy total RNA extraction protocol (Qiagen)	GSM106153	Cultures maintained DulbeccoΓ s modified EagleΓ s medium (DMEM;Invitrogen; Carlsbad, CA, USA) L-glutamine glucose plus 10% FBS (Invitrogen) 100U/mL penicillin streptomycin (Invitrogen) 37oC 5% CO 2. Cells passaged confluence 0.25% trypsin EDTA (Invitrogen).	standard Affymetrix hybridization protocol	biotin labeled standard Affymetrix fluorescent stain cocktail	standard Affymetrix IVT labeling staining protocols	Apr 24 2006	total RNA	Mus musculus	GPL1261	standard Affymetrix scan protocol	GSE4768	primary dermal fibroblasts treated	Public Apr 25 2006	Apr 20 2006	NONE	fibroblast_5azatreated_rep2	Freshly prepared 5A2dC (Sigma; Saint Louis, MO, USA) stock solution diluted growth medium concentration 5 ╬╝M. A preparation drug growth medium added 24 total 96-hour drug exposure. Cells grown normal medium following treatment 24 hours.	RNA
HGSM106154		1	strain: B6; gender: mix; age: 0-2d; tissue: dermis; passage #: 4; treatment: control; biological replicate: 2	929 E 57th St W503V	Chicago	USA	Human Genetics	tfw@uchicago.edu		University Chicago	Dr. Bruce Lahn	Tammy,,Vallender	7738344065	IL		60637	MAS 5.0 data processing normalization	45101	untreated control; biological replicate 2	RNeasy total RNA extraction protocol (Qiagen)	GSM106154	Cultures maintained DulbeccoΓ s modified EagleΓ s medium (DMEM;Invitrogen; Carlsbad, CA, USA) L-glutamine glucose plus 10% FBS (Invitrogen) 100U/mL penicillin streptomycin (Invitrogen) 37oC 5% CO 2. Cells passaged confluence 0.25% trypsin EDTA (Invitrogen).	standard Affymetrix hybridization protocol	biotin labeled standard Affymetrix fluorescent stain cocktail	standard Affymetrix IVT labeling staining protocols	Apr 24 2006	total RNA	Mus musculus	GPL1261	standard Affymetrix scan protocol	GSE4768	primary dermal fibroblasts untreated	Public Apr 25 2006	Apr 20 2006	NONE	fibroblast_5azacontrol_rep2	untreated	RNA
HGSM106155		1	strain: B6; gender: mix; age: 0-2d; tissue: dermis; passage #: 4; treatment: 5-aza-2'-deoxycytidine; biological replicate: 3	929 E 57th St W503V	Chicago	USA	Human Genetics	tfw@uchicago.edu		University Chicago	Dr. Bruce Lahn	Tammy,,Vallender	7738344065	IL		60637	MAS 5.0 data processing normalization	45101	treated 5-aza-2'-deoxycytidine 96 plus 24 normal medium; biological replicate 3	RNeasy total RNA extraction protocol (Qiagen)	GSM106155	Cultures maintained DulbeccoΓ s modified EagleΓ s medium (DMEM;Invitrogen; Carlsbad, CA, USA) L-glutamine glucose plus 10% FBS (Invitrogen) 100U/mL penicillin streptomycin (Invitrogen) 37oC 5% CO 2. Cells passaged confluence 0.25% trypsin EDTA (Invitrogen).	standard Affymetrix hybridization protocol	biotin labeled standard Affymetrix fluorescent stain cocktail	standard Affymetrix IVT labeling staining protocols	Apr 24 2006	total RNA	Mus musculus	GPL1261	standard Affymetrix scan protocol	GSE4768	primary dermal fibroblasts treated	Public Apr 25 2006	Apr 20 2006	NONE	fibroblast_5azatreated_rep3	Freshly prepared 5A2dC (Sigma; Saint Louis, MO, USA) stock solution diluted growth medium concentration 5 ╬╝M. A preparation drug growth medium added 24 total 96-hour drug exposure. Cells grown normal medium following treatment 24 hours.	RNA
HGSM106156		1	strain: B6; gender: mix; age: 0-2d; tissue: dermis; passage #: 4; treatment: control; biological replicate: 3	929 E 57th St W503V	Chicago	USA	Human Genetics	tfw@uchicago.edu		University Chicago	Dr. Bruce Lahn	Tammy,,Vallender	7738344065	IL		60637	MAS 5.0 data processing normalization	45101	untreated control; biological replicate 3	RNeasy total RNA extraction protocol (Qiagen)	GSM106156	Cultures maintained DulbeccoΓ s modified EagleΓ s medium (DMEM;Invitrogen; Carlsbad, CA, USA) L-glutamine glucose plus 10% FBS (Invitrogen) 100U/mL penicillin streptomycin (Invitrogen) 37oC 5% CO 2. Cells passaged confluence 0.25% trypsin EDTA (Invitrogen).	standard Affymetrix hybridization protocol	biotin labeled standard Affymetrix fluorescent stain cocktail	standard Affymetrix IVT labeling staining protocols	Apr 24 2006	total RNA	Mus musculus	GPL1261	standard Affymetrix scan protocol	GSE4768	primary dermal fibroblasts untreated	Public Apr 25 2006	Apr 20 2006	NONE	fibroblast_5azacontrol_rep3	untreated	RNA
HGSM106386		1	RAW 264.7 cells	301 University Blvd.	Galveston	USA	Microbiology & Immunology	achopra@utmb.edu	409-747-6869	University Texas Medical Branch		Ashok,K,Chopra	409-747-0573	TX		77555	GCOS	45101	RAW 264.7 macrophages treated Edema toxin (2.5 ┬╡g/ml protective antigen 0.625 ┬╡g/ml Edema factor) 3 hr.		GSM106386			Affymetrix		Apr 26 2006	total RNA	Mus musculus	GPL1261		GSE4712	Edema toxin-treated macrophages	Public Oct 24 2006	Apr 24 2006	NONE	EdTx study_macrophages_ET-treated_3h_rep1		RNA
HGSM106387		1	RAW 264.7 macrophages	301 University Blvd.	Galveston	USA	Microbiology & Immunology	achopra@utmb.edu	409-747-6869	University Texas Medical Branch		Ashok,K,Chopra	409-747-0573	TX		77555	GCOS	45101	RAW 264.7 macrophages treated Edema toxin (2.5 ┬╡g/ml protective antigen 0.625 ┬╡g/ml Edema factor) 3 hr.		GSM106387			Affymetrix		Apr 26 2006	total RNA	Mus musculus	GPL1261		GSE4712	Edema toxin-treated macrophages	Public Oct 24 2006	Apr 24 2006	NONE	EdTx study_macrophages_ET-treated_3h_rep2		RNA
HGSM106388		1	RAW 264.7 macrophages	301 University Blvd.	Galveston	USA	Microbiology & Immunology	achopra@utmb.edu	409-747-6869	University Texas Medical Branch		Ashok,K,Chopra	409-747-0573	TX		77555	GCOS	45101	RAW 264.7 macrophages treated Edema toxin (2.5 ┬╡g/ml protective antigen 0.625 ┬╡g/ml Edema factor) 3 hr.		GSM106388			Affymetrix		Apr 26 2006	total RNA	Mus musculus	GPL1261		GSE4712	Edema toxin-treated macrophages	Public Oct 24 2006	Apr 24 2006	NONE	EdTx study_macrophages_ET-treated_3h_rep3		RNA
HGSM106389		1	RAW 264.7 macrophages	301 University Blvd.	Galveston	USA	Microbiology & Immunology	achopra@utmb.edu	409-747-6869	University Texas Medical Branch		Ashok,K,Chopra	409-747-0573	TX		77555	GCOS	45101	RAW 264.7 macrophages treated Edema toxin (2.5 ┬╡g/ml protective antigen 0.625 ┬╡g/ml Edema factor) 6 hr.		GSM106389			Affymetrix		Apr 26 2006	total RNA	Mus musculus	GPL1261		GSE4712	Edema toxin-treated macrophages	Public Oct 24 2006	Apr 24 2006	NONE	EdTx study_macrophages_ET-treated_6h_rep1		RNA
HGSM106390		1	RAW 264.7 macrophages	301 University Blvd.	Galveston	USA	Microbiology & Immunology	achopra@utmb.edu	409-747-6869	University Texas Medical Branch		Ashok,K,Chopra	409-747-0573	TX		77555	GCOS	45101	RAW 264.7 macrophages treated Edema toxin (2.5 ┬╡g/ml protective antigen 0.625 ┬╡g/ml Edema factor) 6 hr.		GSM106390			Affymetrix		Apr 26 2006	total RNA	Mus musculus	GPL1261		GSE4712	Edema toxin-treated macrophages	Public Oct 24 2006	Apr 24 2006	NONE	EdTx study_macrophages_ET-treated_6h_rep2		RNA
HGSM106391		1	RAW 264.7 macrophages	301 University Blvd.	Galveston	USA	Microbiology & Immunology	achopra@utmb.edu	409-747-6869	University Texas Medical Branch		Ashok,K,Chopra	409-747-0573	TX		77555	GCOS	45101	RAW 264.7 macrophages treated Edema toxin (2.5 ┬╡g/ml protective antigen 0.625 ┬╡g/ml Edema factor) 6 hr.		GSM106391			Affymetrix		Apr 26 2006	total RNA	Mus musculus	GPL1261		GSE4712	Edema toxin-treated macrophages	Public Oct 24 2006	Apr 24 2006	NONE	EdTx study_macrophages_ET-treated_6h_rep3		RNA
HGSM106392		1	RAW 264.7 macrophages	301 University Blvd.	Galveston	USA	Microbiology & Immunology	achopra@utmb.edu	409-747-6869	University Texas Medical Branch		Ashok,K,Chopra	409-747-0573	TX		77555	GCOS	45101	RAW 264.7 macrophages treated LPS (1 ng/ml) 3 hr - control low levels LPS contamination purified Edema toxin.		GSM106392			Affymetrix		Apr 26 2006	total RNA	Mus musculus	GPL1261		GSE4712	LPS-treated macrophages	Public Oct 24 2006	Apr 24 2006	NONE	EdTx study_macrophages_LPS-treated_3h_rep1		RNA
HGSM106393		1	RAW 264.7 macrophages	301 University Blvd.	Galveston	USA	Microbiology & Immunology	achopra@utmb.edu	409-747-6869	University Texas Medical Branch		Ashok,K,Chopra	409-747-0573	TX		77555	GCOS	45101	RAW 264.7 macrophages treated LPS (1 ng/ml) 3 hr - control low levels LPS contamination purified Edema toxin.		GSM106393			Affymetrix		Apr 26 2006	total RNA	Mus musculus	GPL1261		GSE4712	LPS-treated macrophages	Public Oct 24 2006	Apr 24 2006	NONE	EdTx study_macrophages_LPS-treated_3h_rep2		RNA
HGSM106394		1	RAW 264.7 macrophages	301 University Blvd.	Galveston	USA	Microbiology & Immunology	achopra@utmb.edu	409-747-6869	University Texas Medical Branch		Ashok,K,Chopra	409-747-0573	TX		77555	GCOS	45101	RAW 264.7 macrophages treated LPS (1 ng/ml) 3 hr - control low levels LPS contamination purified Edema toxin.		GSM106394			Affymetrix		Apr 26 2006	total RNA	Mus musculus	GPL1261		GSE4712	LPS-treated macrophages	Public Oct 24 2006	Apr 24 2006	NONE	EdTx study_macrophages_LPS-treated_3h_rep3		RNA
HGSM106395		1	RAW 264.7 macrophages	301 University Blvd.	Galveston	USA	Microbiology & Immunology	achopra@utmb.edu	409-747-6869	University Texas Medical Branch		Ashok,K,Chopra	409-747-0573	TX		77555	GCOS	45101	RAW 264.7 macrophages treated LPS (1 ng/ml) 6 hr - control low levels LPS contamination purified Edema toxin.		GSM106395			Affymetrix		Apr 26 2006	total RNA	Mus musculus	GPL1261		GSE4712	LPS-treated macrophages	Public Oct 24 2006	Apr 24 2006	NONE	EdTx study_macrophages_LPS-treated_6h_rep1		RNA
HGSM106396		1	RAW 264.7 macrophages	301 University Blvd.	Galveston	USA	Microbiology & Immunology	achopra@utmb.edu	409-747-6869	University Texas Medical Branch		Ashok,K,Chopra	409-747-0573	TX		77555	GCOS	45101	RAW 264.7 macrophages treated LPS (1 ng/ml) 6 hr - control low levels LPS contamination purified Edema toxin.		GSM106396			Affymetrix		Apr 26 2006	total RNA	Mus musculus	GPL1261		GSE4712	LPS-treated macrophages	Public Oct 24 2006	Apr 24 2006	NONE	EdTx study_macrophages_LPS-treated_6h_rep2		RNA
HGSM106397		1	RAW 264.7 macrophages	301 University Blvd.	Galveston	USA	Microbiology & Immunology	achopra@utmb.edu	409-747-6869	University Texas Medical Branch		Ashok,K,Chopra	409-747-0573	TX		77555	GCOS	45101	RAW 264.7 macrophages treated LPS (1 ng/ml) 6 hr - control low levels LPS contamination purified Edema toxin.		GSM106397			Affymetrix		Apr 26 2006	total RNA	Mus musculus	GPL1261		GSE4712	LPS-treated macrophages	Public Oct 24 2006	Apr 24 2006	NONE	EdTx study_macrophages_LPS-treated_6h_rep3		RNA
HGSM106399		1	RAW 264.7 macrophages	301 University Blvd.	Galveston	USA	Microbiology & Immunology	achopra@utmb.edu	409-747-6869	University Texas Medical Branch		Ashok,K,Chopra	409-747-0573	TX		77555	GCOS	45101	RAW 264.7 macrophages treated protective antigen (2.5 ┬╡g/ml) 3 hr - negative control detect transcriptional responses binding moiety alone.		GSM106399			Affymetrix		Apr 26 2006	total RNA	Mus musculus	GPL1261		GSE4712	Protective antigen-treated macrophages	Public Oct 24 2006	Apr 24 2006	NONE	EdTx study_macrophages_PA-treated_3h_rep1		RNA
HGSM106400		1	RAW 264.7 macrophages	301 University Blvd.	Galveston	USA	Microbiology & Immunology	achopra@utmb.edu	409-747-6869	University Texas Medical Branch		Ashok,K,Chopra	409-747-0573	TX		77555	GCOS	45101	RAW 264.7 macrophages treated protective antigen (2.5 ┬╡g/ml) 3 hr - negative control detect transcriptional responses binding moiety alone.		GSM106400			Affymetrix		Apr 26 2006	total RNA	Mus musculus	GPL1261		GSE4712	Protective antigen-treated macrophages	Public Oct 24 2006	Apr 24 2006	NONE	EdTx study_macrophages_PA-treated_3h_rep2		RNA
HGSM106402		1	RAW 264.7 macrophages	301 University Blvd.	Galveston	USA	Microbiology & Immunology	achopra@utmb.edu	409-747-6869	University Texas Medical Branch		Ashok,K,Chopra	409-747-0573	TX		77555	GCOS	45101	RAW 264.7 macrophages treated protective antigen (2.5 ┬╡g/ml) 3 hr - negative control detect transcriptional responses binding moiety alone.		GSM106402			Affymetrix		Apr 26 2006	total RNA	Mus musculus	GPL1261		GSE4712	Protective antigen-treated macrophages	Public Oct 24 2006	Apr 24 2006	NONE	EdTx study_macrophages_PA-treated_3h_rep3		RNA
HGSM106403		1	RAW 264.7 macrophages	301 University Blvd.	Galveston	USA	Microbiology & Immunology	achopra@utmb.edu	409-747-6869	University Texas Medical Branch		Ashok,K,Chopra	409-747-0573	TX		77555	GCOS	45101	RAW 264.7 macrophages treated protective antigen (2.5 ┬╡g/ml) 6 hr - negative control detect transcriptional responses binding moiety alone.		GSM106403			Affymetrix		Apr 26 2006	total RNA	Mus musculus	GPL1261		GSE4712	Protective antigen-treated macrophages	Public Oct 24 2006	Apr 24 2006	NONE	EdTx study_macrophages_PA-treated_6h_rep1		RNA
HGSM106405		1	RAW 264.7 macrophages	301 University Blvd.	Galveston	USA	Microbiology & Immunology	achopra@utmb.edu	409-747-6869	University Texas Medical Branch		Ashok,K,Chopra	409-747-0573	TX		77555	GCOS	45101	RAW 264.7 macrophages treated protective antigen (2.5 ┬╡g/ml) 6 hr - negative control detect transcriptional responses binding moiety alone.		GSM106405			Affymetrix		Apr 26 2006	total RNA	Mus musculus	GPL1261		GSE4712	Protective antigen-treated macrophages	Public Oct 24 2006	Apr 24 2006	NONE	EdTx study_macrophages_PA-treated_6h_rep2		RNA
HGSM106407		1	RAW 264.7 macrophages	301 University Blvd.	Galveston	USA	Microbiology & Immunology	achopra@utmb.edu	409-747-6869	University Texas Medical Branch		Ashok,K,Chopra	409-747-0573	TX		77555	GCOS	45101	RAW 264.7 macrophages treated protective antigen (2.5 ┬╡g/ml) 6 hr - negative control detect transcriptional responses binding moiety alone.		GSM106407			Affymetrix		Apr 26 2006	total RNA	Mus musculus	GPL1261		GSE4712	Protective antigen-treated macrophages	Public Oct 24 2006	Apr 24 2006	NONE	EdTx study_macrophages_PA-treated_6h_rep3		RNA
HGSM106426		1	RAW 264.7 macrophages	301 University Blvd.	Galveston	USA	Microbiology & Immunology	achopra@utmb.edu	409-747-6869	University Texas Medical Branch		Ashok,K,Chopra	409-747-0573	TX		77555	GCOS	45101	RAW 264.7 macrophages untreated - negative control filter random variations cell cultures.		GSM106426			Affymetrix		Apr 26 2006	total RNA	Mus musculus	GPL1261		GSE4712	Untreated macrophages	Public Oct 24 2006	Apr 24 2006	NONE	EdTx study_macrophages_untreated_rep1		RNA
HGSM106427		1	RAW 264.7 macrophages	301 University Blvd.	Galveston	USA	Microbiology & Immunology	achopra@utmb.edu	409-747-6869	University Texas Medical Branch		Ashok,K,Chopra	409-747-0573	TX		77555	GCOS	45101	RAW 264.7 macrophages untreated - negative control filter random variations cell cultures.		GSM106427			Affymetrix		Apr 26 2006	total RNA	Mus musculus	GPL1261		GSE4712	Untreated macrophages	Public Oct 24 2006	Apr 24 2006	NONE	EdTx study_macrophages_untreated_rep2		RNA
HGSM106428		1	RAW 264.7 macrophages	301 University Blvd.	Galveston	USA	Microbiology & Immunology	achopra@utmb.edu	409-747-6869	University Texas Medical Branch		Ashok,K,Chopra	409-747-0573	TX		77555	GCOS	45101	RAW 264.7 macrophages untreated - negative control filter random variations cell cultures.		GSM106428			Affymetrix		Apr 26 2006	total RNA	Mus musculus	GPL1261		GSE4712	Untreated macrophages	Public Oct 24 2006	Apr 24 2006	NONE	EdTx study_macrophages_untreated_rep3		RNA
HGSM106429		1	strain: B6; gender: female; age: 0-2d; tissue: dermis; passage #: 4; treatment: untreated; biological replicate: 1; sort: unsorted	929 E 57th St W503V	Chicago	USA	Human Genetics	tfw@uchicago.edu		University Chicago	Dr. Bruce Lahn	Tammy,,Vallender	7738344065	IL		60637	MAS 5.0 data processing normalization	45101	X chromosome-linked GFP heterozygous female mice derive dermal fibroblasts. Fibroblasts sorted FACS GFP-nonexpressing cells. Cells untreated control 48 followed 24 recovery normal medium.; biological replicate 1	RNeasy total RNA extraction protocol (Qiagen)	GSM106429	Cultures maintained DulbeccoΓ s modified EagleΓ s medium (DMEM;Invitrogen; Carlsbad, CA, USA) L-glutamine glucose plus 10% FBS (Invitrogen) 100U/mL penicillin streptomycin (Invitrogen) 37oC 5% CO 2. Cells passaged confluence 0.25% trypsin EDTA (Invitrogen).	standard Affymetrix hybridization protocol	biotin labeled standard Affymetrix fluorescent stain cocktail	standard Affymetrix IVT labeling staining protocols	Apr 26 2006	total RNA	Mus musculus	GPL1261	standard Affymetrix scan protocol	GSE4718	primary dermal fibroblasts untreated unsorted	Public Apr 27 2006	Apr 24 2006	NONE	fibroblast_unsorted_control_rep1	untreated	RNA
HGSM106430		1	strain: B6; gender: mix; age: 0-2d; tissue: dermis; passage #: 4; treatment: untreated; biological replicate: 2	929 E 57th St W503V	Chicago	USA	Human Genetics	tfw@uchicago.edu		University Chicago	Dr. Bruce Lahn	Tammy,,Vallender	7738344065	IL		60637	MAS 5.0 data processing normalization	45101	X chromosome-linked GFP heterozygous female mice derive dermal fibroblasts. Fibroblasts sorted FACS GFP-nonexpressing cells. Cells untreated control 48 followed 24 recovery normal medium.; biological replicate 2	RNeasy total RNA extraction protocol (Qiagen)	GSM106430	Cultures maintained DulbeccoΓ s modified EagleΓ s medium (DMEM;Invitrogen; Carlsbad, CA, USA) L-glutamine glucose plus 10% FBS (Invitrogen) 100U/mL penicillin streptomycin (Invitrogen) 37oC 5% CO 2. Cells passaged confluence 0.25% trypsin EDTA (Invitrogen).	standard Affymetrix hybridization protocol	biotin labeled standard Affymetrix fluorescent stain cocktail	standard Affymetrix IVT labeling staining protocols	Apr 26 2006	total RNA	Mus musculus	GPL1261	standard Affymetrix scan protocol	GSE4718	primary dermal fibroblasts untreated unsorted	Public Apr 27 2006	Apr 24 2006	NONE	fibroblast_unsorted_control_rep2	untreated	RNA
HGSM106505		1	strain: B6; gender: female; age: 0-2d; tissue: dermis; passage #: 4; treatment: 4uM 5aza; biological replicate: 1; sort: GFP-negative	929 E 57th St W503V	Chicago	USA	Human Genetics	tfw@uchicago.edu		University Chicago	Dr. Bruce Lahn	Tammy,,Vallender	7738344065	IL		60637	MAS 5.0 data processing normalization	45101	X chromosome-linked GFP heterozygous female mice derive dermal fibroblasts. Fibroblasts sorted FACS GFP-nonexpressing cells. Cells untreated 4uM 5A2dC 48 followed 24 recovery normal medium. Cells sorted FACS separate GFP-activated (GFP-positive) GFP-inactive (GFP-negative) cells. This sample GFP-negative.; biological replicate 1	RNeasy total RNA extraction protocol (Qiagen)	GSM106505	Cultures maintained DulbeccoΓ s modified EagleΓ s medium (DMEM;Invitrogen; Carlsbad, CA, USA) L-glutamine glucose plus 10% FBS (Invitrogen) 100U/mL penicillin streptomycin (Invitrogen) 37oC 5% CO 2. Cells passaged confluence 0.25% trypsin EDTA (Invitrogen).	standard Affymetrix hybridization protocol	biotin labeled standard Affymetrix fluorescent stain cocktail	standard Affymetrix IVT labeling staining protocols	Apr 26 2006	total RNA	Mus musculus	GPL1261	standard Affymetrix scan protocol	GSE4718	primary dermal fibroblasts 5aza-treated GFP-negative sorted	Public Apr 27 2006	Apr 25 2006	NONE	fibroblast_G-negative_5aza_rep1	Freshly prepared 5-aza-2'-deoxycytidine (5A2dC) (Sigma; Saint Louis, MO, USA) stock solution diluted growth medium concentration 4 ╬╝M. A preparation drug growth medium added 24 total 48-hour drug exposure. Cells grown normal medium following treatment 24 hours.	RNA
HGSM106516		1	strain: B6; gender: female; age: 0-2d; tissue: dermis; passage #: 4; treatment: 4uM 5aza; biological replicate: 2; sort: GFP-negative	929 E 57th St W503V	Chicago	USA	Human Genetics	tfw@uchicago.edu		University Chicago	Dr. Bruce Lahn	Tammy,,Vallender	7738344065	IL		60637	MAS 5.0 data processing normalization	45101	X chromosome-linked GFP heterozygous female mice derive dermal fibroblasts. Fibroblasts sorted FACS GFP-nonexpressing cells. Cells untreated 4uM 5A2dC 48 followed 24 recovery normal medium. Cells sorted FACS separate GFP-activated (GFP-positive) GFP-inactive (GFP-negative) cells. This sample GFP-negative.; biological replicate 2	RNeasy total RNA extraction protocol (Qiagen)	GSM106516	Cultures maintained DulbeccoΓ s modified EagleΓ s medium (DMEM;Invitrogen; Carlsbad, CA, USA) L-glutamine glucose plus 10% FBS (Invitrogen) 100U/mL penicillin streptomycin (Invitrogen) 37oC 5% CO 2. Cells passaged confluence 0.25% trypsin EDTA (Invitrogen).	standard Affymetrix hybridization protocol	biotin labeled standard Affymetrix fluorescent stain cocktail	standard Affymetrix IVT labeling staining protocols	Apr 26 2006	total RNA	Mus musculus	GPL1261	standard Affymetrix scan protocol	GSE4718	primary dermal fibroblasts 5aza-treated GFP-negative sorted	Public Apr 27 2006	Apr 25 2006	NONE	fibroblast_G-negative_5aza_rep2	Freshly prepared 5-aza-2'-deoxycytidine (5A2dC) (Sigma; Saint Louis, MO, USA) stock solution diluted growth medium concentration 4 ╬╝M. A preparation drug growth medium added 24 total 48-hour drug exposure. Cells grown normal medium following treatment 24 hours.	RNA
HGSM106539		1	strain: B6; gender: female; age: 0-2d; tissue: dermis; passage #: 4; treatment: 4uM 5aza; biological replicate: 1; sort: GFP-positive	929 E 57th St W503V	Chicago	USA	Human Genetics	tfw@uchicago.edu		University Chicago	Dr. Bruce Lahn	Tammy,,Vallender	7738344065	IL		60637	MAS 5.0 data processing normalization	45101	X chromosome-linked GFP heterozygous female mice derive dermal fibroblasts. Fibroblasts sorted FACS GFP-nonexpressing cells. Cells untreated 4uM 5A2dC 48 followed 24 recovery normal medium. Cells sorted FACS separate GFP-activated (GFP-positive) GFP-inactive (GFP-negative) cells. This sample GFP-positive.; biological replicate 1	RNeasy total RNA extraction protocol (Qiagen)	GSM106539	Cultures maintained DulbeccoΓ s modified EagleΓ s medium (DMEM;Invitrogen; Carlsbad, CA, USA) L-glutamine glucose plus 10% FBS (Invitrogen) 100U/mL penicillin streptomycin (Invitrogen) 37oC 5% CO 2. Cells passaged confluence 0.25% trypsin EDTA (Invitrogen).	standard Affymetrix hybridization protocol	biotin labeled standard Affymetrix fluorescent stain cocktail	standard Affymetrix IVT labeling staining protocols	Apr 26 2006	total RNA	Mus musculus	GPL1261	standard Affymetrix scan protocol	GSE4718	primary dermal fibroblasts 5aza-treated GFP-positive sorted	Public Apr 27 2006	Apr 25 2006	NONE	fibroblast_G-positive_5aza_rep1	Freshly prepared 5-aza-2'-deoxycytidine (5A2dC) (Sigma; Saint Louis, MO, USA) stock solution diluted growth medium concentration 4 ╬╝M. A preparation drug growth medium added 24 total 48-hour drug exposure. Cells grown normal medium following treatment 24 hours.	RNA
HGSM106540		1	strain: B6; gender: female; age: 0-2d; tissue: dermis; passage #: 4; treatment: 4uM 5aza; biological replicate: 2; sort: GFP-positive	929 E 57th St W503V	Chicago	USA	Human Genetics	tfw@uchicago.edu		University Chicago	Dr. Bruce Lahn	Tammy,,Vallender	7738344065	IL		60637	MAS 5.0 data processing normalization	45101	X chromosome-linked GFP heterozygous female mice derive dermal fibroblasts. Fibroblasts sorted FACS GFP-nonexpressing cells. Cells untreated 4uM 5A2dC 48 followed 24 recovery normal medium. Cells sorted FACS separate GFP-activated (GFP-positive) GFP-inactive (GFP-negative) cells. This sample GFP-positive.; biological replicate 2	RNeasy total RNA extraction protocol (Qiagen)	GSM106540	Cultures maintained DulbeccoΓ s modified EagleΓ s medium (DMEM;Invitrogen; Carlsbad, CA, USA) L-glutamine glucose plus 10% FBS (Invitrogen) 100U/mL penicillin streptomycin (Invitrogen) 37oC 5% CO 2. Cells passaged confluence 0.25% trypsin EDTA (Invitrogen).	standard Affymetrix hybridization protocol	biotin labeled standard Affymetrix fluorescent stain cocktail	standard Affymetrix IVT labeling staining protocols	Apr 26 2006	total RNA	Mus musculus	GPL1261	standard Affymetrix scan protocol	GSE4718	primary dermal fibroblasts 5aza-treated GFP-positive sorted	Public Apr 27 2006	Apr 25 2006	NONE	fibroblast_G-positive_5aza_rep2	Freshly prepared 5-aza-2'-deoxycytidine (5A2dC) (Sigma; Saint Louis, MO, USA) stock solution diluted growth medium concentration 4 ╬╝M. A preparation drug growth medium added 24 total 48-hour drug exposure. Cells grown normal medium following treatment 24 hours.	RNA
HGSM106992		1	Wild type 8 wk male	10010 North Torrey Pines Road	La Jolla	USA				The Salk Institute Biological Studies		Carrolee,,Barlow		CA		92037	Lockhart-Barlow expression analysis algorithm	45101	Wild type 8 wk male 129S6/SvEvTac mouse bed nucleus stria terminalis	bed nuclei stria terminalis dissected 129S6/SvEvTac mice dissection microscope. The samples snap frozen stored -80oC. Total RNA extracted tissue Trizol reagent (Invitrogen).	GSM106992		standard Affymetrix procedures	biotin	10 ┬╡g total RNA processed produce biotinylated cRNA targets.	Mar 05 2007	total RNA	Mus musculus	GPL1261	standard Affymetrix procedures	GSE4734	bed nucleus stria terminalis	Public Mar 05 2007	Apr 28 2006	NONE	129S6/SvEvTac bed nucleus stria terminalis rep1 (430 2.0 Array)		RNA
HGSM106993		1	Wild type 8 wk male	10010 North Torrey Pines Road	La Jolla	USA				The Salk Institute Biological Studies		Carrolee,,Barlow		CA		92037	Lockhart-Barlow expression analysis algorithm	45101	Wild type 8 wk male 129S6/SvEvTac mouse bed nucleus stria terminalis	bed nuclei stria terminalis dissected 129S6/SvEvTac mice dissection microscope. The samples snap frozen stored -80oC. Total RNA extracted tissue Trizol reagent (Invitrogen).	GSM106993		standard Affymetrix procedures	biotin	10 ┬╡g total RNA processed produce biotinylated cRNA targets.	Mar 05 2007	total RNA	Mus musculus	GPL1261	standard Affymetrix procedures	GSE4734	bed nucleus stria terminalis	Public Mar 05 2007	Apr 28 2006	NONE	129S6/SvEvTac bed nucleus stria terminalis rep2 (430 2.0 Array)		RNA
HGSM106994		1	Wild type 8 wk male	10010 North Torrey Pines Road	La Jolla	USA				The Salk Institute Biological Studies		Carrolee,,Barlow		CA		92037	Lockhart-Barlow expression analysis algorithm	45101	Wild type 8 wk male A/J mouse bed nucleus stria terminalis	bed nuclei stria terminalis dissected A/J mice dissection microscope. The samples snap frozen stored -80oC. Total RNA extracted tissue Trizol reagent (Invitrogen).	GSM106994		standard Affymetrix procedures	biotin	10 ┬╡g total RNA processed produce biotinylated cRNA targets.	Mar 05 2007	total RNA	Mus musculus	GPL1261	standard Affymetrix procedures	GSE4734	bed nucleus stria terminalis	Public Mar 05 2007	Apr 28 2006	NONE	A/J bed nucleus stria terminalis rep1 (430 2.0 Array)		RNA
HGSM106995		1	Wild type 8 wk male	10010 North Torrey Pines Road	La Jolla	USA				The Salk Institute Biological Studies		Carrolee,,Barlow		CA		92037	Lockhart-Barlow expression analysis algorithm	45101	Wild type 8 wk male A/J mouse bed nucleus stria terminalis	bed nuclei stria terminalis dissected A/J mice dissection microscope. The samples snap frozen stored -80oC. Total RNA extracted tissue Trizol reagent (Invitrogen).	GSM106995		standard Affymetrix procedures	biotin	10 ┬╡g total RNA processed produce biotinylated cRNA targets.	Mar 05 2007	total RNA	Mus musculus	GPL1261	standard Affymetrix procedures	GSE4734	bed nucleus stria terminalis	Public Mar 05 2007	Apr 28 2006	NONE	A/J bed nucleus stria terminalis rep2 (430 2.0 Array)		RNA
HGSM106996		1	Wild type 8 wk male	10010 North Torrey Pines Road	La Jolla	USA				The Salk Institute Biological Studies		Carrolee,,Barlow		CA		92037	Lockhart-Barlow expression analysis algorithm	45101	Wild type 8 wk male C57BL/6J mouse bed nucleus stria terminalis	bed nuclei stria terminalis dissected C57BL/6J mice dissection microscope. The samples snap frozen stored -80oC. Total RNA extracted tissue Trizol reagent (Invitrogen).	GSM106996		standard Affymetrix procedures	biotin	10 ┬╡g total RNA processed produce biotinylated cRNA targets.	Mar 05 2007	total RNA	Mus musculus	GPL1261	standard Affymetrix procedures	GSE4734	bed nucleus stria terminalis	Public Mar 05 2007	Apr 28 2006	NONE	C57BL/6J bed nucleus stria terminalis rep1 (430 2.0 Array)		RNA
HGSM106997		1	Wild type 8 wk male	10010 North Torrey Pines Road	La Jolla	USA				The Salk Institute Biological Studies		Carrolee,,Barlow		CA		92037	Lockhart-Barlow expression analysis algorithm	45101	Wild type 8 wk male C57BL/6J mouse bed nucleus stria terminalis	bed nuclei stria terminalis dissected C57BL/6J mice dissection microscope. The samples snap frozen stored -80oC. Total RNA extracted tissue Trizol reagent (Invitrogen).	GSM106997		standard Affymetrix procedures	biotin	10 ┬╡g total RNA processed produce biotinylated cRNA targets.	Mar 05 2007	total RNA	Mus musculus	GPL1261	standard Affymetrix procedures	GSE4734	bed nucleus stria terminalis	Public Mar 05 2007	Apr 28 2006	NONE	C57BL/6J bed nucleus stria terminalis rep2 (430 2.0 Array)		RNA
HGSM106998		1	Wild type 8 wk male	10010 North Torrey Pines Road	La Jolla	USA				The Salk Institute Biological Studies		Carrolee,,Barlow		CA		92037	Lockhart-Barlow expression analysis algorithm	45101	Wild type 8 wk male C3H/HeJ mouse bed nucleus stria terminalis	bed nuclei stria terminalis dissected C3H/HeJ mice dissection microscope. The samples snap frozen stored -80oC. Total RNA extracted tissue Trizol reagent (Invitrogen).	GSM106998		standard Affymetrix procedures	biotin	10 ┬╡g total RNA processed produce biotinylated cRNA targets.	Mar 05 2007	total RNA	Mus musculus	GPL1261	standard Affymetrix procedures	GSE4734	bed nucleus stria terminalis	Public Mar 05 2007	Apr 28 2006	NONE	C3H/HeJ bed nucleus stria terminalis rep1 (430 2.0 Array)		RNA
HGSM106999		1	Wild type 8 wk male	10010 North Torrey Pines Road	La Jolla	USA				The Salk Institute Biological Studies		Carrolee,,Barlow		CA		92037	Lockhart-Barlow expression analysis algorithm	45101	Wild type 8 wk male C3H/HeJ mouse bed nucleus stria terminalis	bed nuclei stria terminalis dissected C3H/HeJ mice dissection microscope. The samples snap frozen stored -80oC. Total RNA extracted tissue Trizol reagent (Invitrogen).	GSM106999		standard Affymetrix procedures	biotin	10 ┬╡g total RNA processed produce biotinylated cRNA targets.	Mar 05 2007	total RNA	Mus musculus	GPL1261	standard Affymetrix procedures	GSE4734	bed nucleus stria terminalis	Public Mar 05 2007	Apr 28 2006	NONE	C3H/HeJ bed nucleus stria terminalis rep2 (430 2.0 Array)		RNA
HGSM107000		1	Wild type 8 wk male	10010 North Torrey Pines Road	La Jolla	USA				The Salk Institute Biological Studies		Carrolee,,Barlow		CA		92037	Lockhart-Barlow expression analysis algorithm	45101	Wild type 8 wk male C3H/HeJ mouse bed nucleus stria terminalis	bed nuclei stria terminalis dissected C3H/HeJ mice dissection microscope. The samples snap frozen stored -80oC. Total RNA extracted tissue Trizol reagent (Invitrogen).	GSM107000		standard Affymetrix procedures	biotin	10 ┬╡g total RNA processed produce biotinylated cRNA targets.	Mar 05 2007	total RNA	Mus musculus	GPL1261	standard Affymetrix procedures	GSE4734	bed nucleus stria terminalis	Public Mar 05 2007	Apr 28 2006	NONE	C3H/HeJ bed nucleus stria terminalis rep3 (430 2.0 Array)		RNA
HGSM107001		1	Wild type 8 wk male	10010 North Torrey Pines Road	La Jolla	USA				The Salk Institute Biological Studies		Carrolee,,Barlow		CA		92037	Lockhart-Barlow expression analysis algorithm	45101	Wild type 8 wk male DBA/2J mouse bed nucleus stria terminalis	bed nuclei stria terminalis dissected DBA/2J mice dissection microscope. The samples snap frozen stored -80oC. Total RNA extracted tissue Trizol reagent (Invitrogen).	GSM107001		standard Affymetrix procedures	biotin	10 ┬╡g total RNA processed produce biotinylated cRNA targets.	Mar 05 2007	total RNA	Mus musculus	GPL1261	standard Affymetrix procedures	GSE4734	bed nucleus stria terminalis	Public Mar 05 2007	Apr 28 2006	NONE	DBA/2J bed nucleus stria terminalis rep1 (430 2.0 Array)		RNA
HGSM107002		1	Wild type 8 wk male	10010 North Torrey Pines Road	La Jolla	USA				The Salk Institute Biological Studies		Carrolee,,Barlow		CA		92037	Lockhart-Barlow expression analysis algorithm	45101	Wild type 8 wk male DBA/2J mouse bed nucleus stria terminalis	bed nuclei stria terminalis dissected DBA/2J mice dissection microscope. The samples snap frozen stored -80oC. Total RNA extracted tissue Trizol reagent (Invitrogen).	GSM107002		standard Affymetrix procedures	biotin	10 ┬╡g total RNA processed produce biotinylated cRNA targets.	Mar 05 2007	total RNA	Mus musculus	GPL1261	standard Affymetrix procedures	GSE4734	bed nucleus stria terminalis	Public Mar 05 2007	Apr 28 2006	NONE	DBA/2J bed nucleus stria terminalis rep2 (430 2.0 Array)		RNA
HGSM107003		1	Wild type 8 wk male	10010 North Torrey Pines Road	La Jolla	USA				The Salk Institute Biological Studies		Carrolee,,Barlow		CA		92037	Lockhart-Barlow expression analysis algorithm	45101	Wild type 8 wk male FVB/NJ mouse bed nucleus stria terminalis	bed nuclei stria terminalis dissected FVB/NJ mice dissection microscope. The samples snap frozen stored -80oC. Total RNA extracted tissue Trizol reagent (Invitrogen).	GSM107003		standard Affymetrix procedures	biotin	10 ┬╡g total RNA processed produce biotinylated cRNA targets.	Mar 05 2007	total RNA	Mus musculus	GPL1261	standard Affymetrix procedures	GSE4734	bed nucleus stria terminalis	Public Mar 05 2007	Apr 28 2006	NONE	FVB/NJ bed nucleus stria terminalis rep1 (430 2.0 Array)		RNA
HGSM107004		1	Wild type 8 wk male	10010 North Torrey Pines Road	La Jolla	USA				The Salk Institute Biological Studies		Carrolee,,Barlow		CA		92037	Lockhart-Barlow expression analysis algorithm	45101	Wild type 8 wk male FVB/NJ mouse bed nucleus stria terminalis	bed nuclei stria terminalis dissected FVB/NJ mouse dissection microscope. The samples snap frozen stored -80oC. Total RNA extracted tissue Trizol reagent (Invitrogen).	GSM107004		standard Affymetrix procedures	biotin	10 ┬╡g total RNA processed produce biotinylated cRNA targets.	Mar 05 2007	total RNA	Mus musculus	GPL1261	standard Affymetrix procedures	GSE4734	bed nucleus stria terminalis	Public Mar 05 2007	Apr 28 2006	NONE	FVB/NJ bed nucleus stria terminalis rep2 (430 2.0 Array)		RNA
HGSM107005		1	Wild type 8 wk male	10010 North Torrey Pines Road	La Jolla	USA				The Salk Institute Biological Studies		Carrolee,,Barlow		CA		92037	Lockhart-Barlow expression analysis algorithm	45101	Wild type 8 wk male 129S6/SvEvTac mouse hippocampus	Hippocampi dissected 129S6/SvEvTac mouse dissection microscope. The samples snap frozen stored -80oC. Total RNA extracted tissue Trizol reagent (Invitrogen).	GSM107005		standard Affymetrix procedures	biotin	10 ┬╡g total RNA processed produce biotinylated cRNA targets.	Mar 05 2007	total RNA	Mus musculus	GPL1261	standard Affymetrix procedures	GSE4734	hippocampus	Public Mar 05 2007	Apr 28 2006	NONE	129S6/SvEvTac hippocampus rep1 (430 2.0 Array)		RNA
HGSM107006		1	Wild type 8 wk male	10010 North Torrey Pines Road	La Jolla	USA				The Salk Institute Biological Studies		Carrolee,,Barlow		CA		92037	Lockhart-Barlow expression analysis algorithm	45101	Wild type 8 wk male 129S6/SvEvTac mouse hippocampus	Hippocampi dissected 129S6/SvEvTac mouse dissection microscope. The samples snap frozen stored -80oC. Total RNA extracted tissue Trizol reagent (Invitrogen).	GSM107006		standard Affymetrix procedures	biotin	10 ┬╡g total RNA processed produce biotinylated cRNA targets.	Mar 05 2007	total RNA	Mus musculus	GPL1261	standard Affymetrix procedures	GSE4734	hippocampus	Public Mar 05 2007	Apr 28 2006	NONE	129S6/SvEvTac hippocampus rep2 (430 2.0 Array)		RNA
HGSM107007		1	Wild type 8 wk male	10010 North Torrey Pines Road	La Jolla	USA				The Salk Institute Biological Studies		Carrolee,,Barlow		CA		92037	Lockhart-Barlow expression analysis algorithm	45101	Wild type 8 wk male A/J mouse hippocampus	Hippocampi dissected A/J mouse dissection microscope. The samples snap frozen stored -80oC. Total RNA extracted tissue Trizol reagent (Invitrogen).	GSM107007		standard Affymetrix procedures	biotin	10 ┬╡g total RNA processed produce biotinylated cRNA targets.	Mar 05 2007	total RNA	Mus musculus	GPL1261	standard Affymetrix procedures	GSE4734	hippocampus	Public Mar 05 2007	Apr 28 2006	NONE	A/J hippocampus rep1 (430 2.0 Array)		RNA
HGSM107008		1	Wild type 8 wk male	10010 North Torrey Pines Road	La Jolla	USA				The Salk Institute Biological Studies		Carrolee,,Barlow		CA		92037	Lockhart-Barlow expression analysis algorithm	45101	Wild type 8 wk male A/J mouse hippocampus	Hippocampi dissected A/J mouse dissection microscope. The samples snap frozen stored -80oC. Total RNA extracted tissue Trizol reagent (Invitrogen).	GSM107008		standard Affymetrix procedures	biotin	10 ┬╡g total RNA processed produce biotinylated cRNA targets.	Mar 05 2007	total RNA	Mus musculus	GPL1261	standard Affymetrix procedures	GSE4734	hippocampus	Public Mar 05 2007	Apr 28 2006	NONE	A/J hippocampus rep2 (430 2.0 Array)		RNA
HGSM107009		1	Wild type 8 wk male	10010 North Torrey Pines Road	La Jolla	USA				The Salk Institute Biological Studies		Carrolee,,Barlow		CA		92037	Lockhart-Barlow expression analysis algorithm	45101	Wild type 8 wk male C57BL/6J mouse hippocampus	Hippocampi dissected C57BL/6J mouse dissection microscope. The samples snap frozen stored -80oC. Total RNA extracted tissue Trizol reagent (Invitrogen).	GSM107009		standard Affymetrix procedures	biotin	10 ┬╡g total RNA processed produce biotinylated cRNA targets.	Mar 05 2007	total RNA	Mus musculus	GPL1261	standard Affymetrix procedures	GSE4734	hippocampus	Public Mar 05 2007	Apr 28 2006	NONE	C57BL/6J hippocampus rep1 (430 2.0 Array)		RNA
HGSM107010		1	Wild type 8 wk male	10010 North Torrey Pines Road	La Jolla	USA				The Salk Institute Biological Studies		Carrolee,,Barlow		CA		92037	Lockhart-Barlow expression analysis algorithm	45101	Wild type 8 wk male C57BL/6J mouse hippocampus	Hippocampi dissected C57BL/6J mouse dissection microscope. The samples snap frozen stored -80oC. Total RNA extracted tissue Trizol reagent (Invitrogen).	GSM107010		standard Affymetrix procedures	biotin	10 ┬╡g total RNA processed produce biotinylated cRNA targets.	Mar 05 2007	total RNA	Mus musculus	GPL1261	standard Affymetrix procedures	GSE4734	hippocampus	Public Mar 05 2007	Apr 28 2006	NONE	C57BL/6J hippocampus rep2 (430 2.0 Array)		RNA
HGSM107011		1	Wild type 8 wk male	10010 North Torrey Pines Road	La Jolla	USA				The Salk Institute Biological Studies		Carrolee,,Barlow		CA		92037	Lockhart-Barlow expression analysis algorithm	45101	Wild type 8 wk male C3H/HeJ mouse hippocampus	Hippocampi dissected C3H/HeJ mouse dissection microscope. The samples snap frozen stored -80oC. Total RNA extracted tissue Trizol reagent (Invitrogen).	GSM107011		standard Affymetrix procedures	biotin	10 ┬╡g total RNA processed produce biotinylated cRNA targets.	Mar 05 2007	total RNA	Mus musculus	GPL1261	standard Affymetrix procedures	GSE4734	hippocampus	Public Mar 05 2007	Apr 28 2006	NONE	C3H/HeJ hippocampus rep1 (430 2.0 Array)		RNA
HGSM107012		1	Wild type 8 wk male	10010 North Torrey Pines Road	La Jolla	USA				The Salk Institute Biological Studies		Carrolee,,Barlow		CA		92037	Lockhart-Barlow expression analysis algorithm	45101	Wild type 8 wk male C3H/HeJ mouse hippocampus	Hippocampi dissected C3H/HeJ mouse dissection microscope. The samples snap frozen stored -80oC. Total RNA extracted tissue Trizol reagent (Invitrogen).	GSM107012		standard Affymetrix procedures	biotin	10 ┬╡g total RNA processed produce biotinylated cRNA targets.	Mar 05 2007	total RNA	Mus musculus	GPL1261	standard Affymetrix procedures	GSE4734	hippocampus	Public Mar 05 2007	Apr 28 2006	NONE	C3H/HeJ hippocampus rep2 (430 2.0 Array)		RNA
HGSM107013		1	Wild type 8 wk male	10010 North Torrey Pines Road	La Jolla	USA				The Salk Institute Biological Studies		Carrolee,,Barlow		CA		92037	Lockhart-Barlow expression analysis algorithm	45101	Wild type 8 wk male DBA/2J mouse hippocampus	Hippocampi dissected DBA/2J mouse dissection microscope. The samples snap frozen stored -80oC. Total RNA extracted tissue Trizol reagent (Invitrogen).	GSM107013		standard Affymetrix procedures	biotin	10 ┬╡g total RNA processed produce biotinylated cRNA targets.	Mar 05 2007	total RNA	Mus musculus	GPL1261	standard Affymetrix procedures	GSE4734	hippocampus	Public Mar 05 2007	Apr 28 2006	NONE	DBA/2J hippocampus rep1 (430 2.0 Array)		RNA
HGSM107014		1	Wild type 8 wk male	10010 North Torrey Pines Road	La Jolla	USA				The Salk Institute Biological Studies		Carrolee,,Barlow		CA		92037	Lockhart-Barlow expression analysis algorithm	45101	Wild type 8 wk male DBA/2J mouse hippocampus	Hippocampi dissected DBA/2J mouse dissection microscope. The samples snap frozen stored -80oC. Total RNA extracted tissue Trizol reagent (Invitrogen).	GSM107014		standard Affymetrix procedures	biotin	10 ┬╡g total RNA processed produce biotinylated cRNA targets.	Mar 05 2007	total RNA	Mus musculus	GPL1261	standard Affymetrix procedures	GSE4734	hippocampus	Public Mar 05 2007	Apr 28 2006	NONE	DBA/2J hippocampus rep2 (430 2.0 Array)		RNA
HGSM107015		1	Wild type 8 wk male	10010 North Torrey Pines Road	La Jolla	USA				The Salk Institute Biological Studies		Carrolee,,Barlow		CA		92037	Lockhart-Barlow expression analysis algorithm	45101	Wild type 8 wk male FVB/NJ mouse hippocampus	Hippocampi dissected FVB/NJ mouse dissection microscope. The samples snap frozen stored -80oC. Total RNA extracted tissue Trizol reagent (Invitrogen).	GSM107015		standard Affymetrix procedures	biotin	10 ┬╡g total RNA processed produce biotinylated cRNA targets.	Mar 05 2007	total RNA	Mus musculus	GPL1261	standard Affymetrix procedures	GSE4734	hippocampus	Public Mar 05 2007	Apr 28 2006	NONE	FVB/NJ hippocampus rep1 (430 2.0 Array)		RNA
HGSM107016		1	Wild type 8 wk male	10010 North Torrey Pines Road	La Jolla	USA				The Salk Institute Biological Studies		Carrolee,,Barlow		CA		92037	Lockhart-Barlow expression analysis algorithm	45101	Wild type 8 wk male FVB/NJ mouse hippocampus	Hippocampi dissected FVB/NJ mouse dissection microscope. The samples snap frozen stored -80oC. Total RNA extracted tissue Trizol reagent (Invitrogen).	GSM107016		standard Affymetrix procedures	biotin	10 ┬╡g total RNA processed produce biotinylated cRNA targets.	Mar 05 2007	total RNA	Mus musculus	GPL1261	standard Affymetrix procedures	GSE4734	hippocampus	Public Mar 05 2007	Apr 28 2006	NONE	FVB/NJ hippocampus rep2 (430 2.0 Array)		RNA
HGSM107017		1	Wild type 8 wk male	10010 North Torrey Pines Road	La Jolla	USA				The Salk Institute Biological Studies		Carrolee,,Barlow		CA		92037	Lockhart-Barlow expression analysis algorithm	45101	Wild type 8 wk male 129S6/SvEvTac mouse hypothalamus	hypothalami dissected 129S6/SvEvTac mice dissection microscope. The samples snap frozen stored -80oC. Total RNA extracted tissue Trizol reagent (Invitrogen).	GSM107017		standard Affymetrix procedures	biotin	10 ┬╡g total RNA processed produce biotinylated cRNA targets.	Mar 05 2007	total RNA	Mus musculus	GPL1261	standard Affymetrix procedures	GSE4734	hypothalamus	Public Mar 05 2007	Apr 28 2006	NONE	129S6/SvEvTac hypothalamus rep1 (430 2.0 Array)		RNA
HGSM107018		1	Wild type 8 wk male	10010 North Torrey Pines Road	La Jolla	USA				The Salk Institute Biological Studies		Carrolee,,Barlow		CA		92037	Lockhart-Barlow expression analysis algorithm	45101	Wild type 8 wk male 129S6/SvEvTac mouse hypothalamus	hypothalami dissected 129S6/SvEvTac mice dissection microscope. The samples snap frozen stored -80oC. Total RNA extracted tissue Trizol reagent (Invitrogen).	GSM107018		standard Affymetrix procedures	biotin	10 ┬╡g total RNA processed produce biotinylated cRNA targets.	Mar 05 2007	total RNA	Mus musculus	GPL1261	standard Affymetrix procedures	GSE4734	hypothalamus	Public Mar 05 2007	Apr 28 2006	NONE	129S6/SvEvTac hypothalamus rep2 (430 2.0 Array)		RNA
HGSM107019		1	Wild type 8 wk male	10010 North Torrey Pines Road	La Jolla	USA				The Salk Institute Biological Studies		Carrolee,,Barlow		CA		92037	Lockhart-Barlow expression analysis algorithm	45101	Wild type 8 wk male A/J mouse hypothalamus	hypothalami dissected A/J mice dissection microscope. The samples snap frozen stored -80oC. Total RNA extracted tissue Trizol reagent (Invitrogen).	GSM107019		standard Affymetrix procedures	biotin	10 ┬╡g total RNA processed produce biotinylated cRNA targets.	Mar 05 2007	total RNA	Mus musculus	GPL1261	standard Affymetrix procedures	GSE4734	hypothalamus	Public Mar 05 2007	Apr 28 2006	NONE	A/J hypothalamus rep1 (430 2.0 Array)		RNA
HGSM107020		1	Wild type 8 wk male	10010 North Torrey Pines Road	La Jolla	USA				The Salk Institute Biological Studies		Carrolee,,Barlow		CA		92037	Lockhart-Barlow expression analysis algorithm	45101	Wild type 8 wk male A/J mouse hypothalamus	hypothalami dissected A/J mice dissection microscope. The samples snap frozen stored -80oC. Total RNA extracted tissue Trizol reagent (Invitrogen).	GSM107020		standard Affymetrix procedures	biotin	10 ┬╡g total RNA processed produce biotinylated cRNA targets.	Mar 05 2007	total RNA	Mus musculus	GPL1261	standard Affymetrix procedures	GSE4734	hypothalamus	Public Mar 05 2007	Apr 28 2006	NONE	A/J hypothalamus rep2 (430 2.0 Array)		RNA
HGSM107021		1	Wild type 8 wk male	10010 North Torrey Pines Road	La Jolla	USA				The Salk Institute Biological Studies		Carrolee,,Barlow		CA		92037	Lockhart-Barlow expression analysis algorithm	45101	Wild type 8 wk male C57BL/6J mouse hypothalamus	hypothalami dissected C57BL/6J mice dissection microscope. The samples snap frozen stored -80oC. Total RNA extracted tissue Trizol reagent (Invitrogen).	GSM107021		standard Affymetrix procedures	biotin	10 ┬╡g total RNA processed produce biotinylated cRNA targets.	Mar 05 2007	total RNA	Mus musculus	GPL1261	standard Affymetrix procedures	GSE4734	hypothalamus	Public Mar 05 2007	Apr 28 2006	NONE	C57BL/6J hypothalamus rep1 (430 2.0 Array)		RNA
HGSM107022		1	Wild type 8 wk male	10010 North Torrey Pines Road	La Jolla	USA				The Salk Institute Biological Studies		Carrolee,,Barlow		CA		92037	Lockhart-Barlow expression analysis algorithm	45101	Wild type 8 wk male C57BL/6J mouse hypothalamus	hypothalami dissected C57BL/6J mice dissection microscope. The samples snap frozen stored -80oC. Total RNA extracted tissue Trizol reagent (Invitrogen).	GSM107022		standard Affymetrix procedures	biotin	10 ┬╡g total RNA processed produce biotinylated cRNA targets.	Mar 05 2007	total RNA	Mus musculus	GPL1261	standard Affymetrix procedures	GSE4734	hypothalamus	Public Mar 05 2007	Apr 28 2006	NONE	C57BL/6J hypothalamus rep2 (430 2.0 Array)		RNA
HGSM107023		1	Wild type 8 wk male	10010 North Torrey Pines Road	La Jolla	USA				The Salk Institute Biological Studies		Carrolee,,Barlow		CA		92037	Lockhart-Barlow expression analysis algorithm	45101	Wild type 8 wk male C3H/HeJ mouse hypothalamus	hypothalami dissected C3H/HeJ mice dissection microscope. The samples snap frozen stored -80oC. Total RNA extracted tissue Trizol reagent (Invitrogen).	GSM107023		standard Affymetrix procedures	biotin	10 ┬╡g total RNA processed produce biotinylated cRNA targets.	Mar 05 2007	total RNA	Mus musculus	GPL1261	standard Affymetrix procedures	GSE4734	hypothalamus	Public Mar 05 2007	Apr 28 2006	NONE	C3H/HeJ hypothalamus rep1 (430 2.0 Array)		RNA
HGSM107024		1	Wild type 8 wk male	10010 North Torrey Pines Road	La Jolla	USA				The Salk Institute Biological Studies		Carrolee,,Barlow		CA		92037	Lockhart-Barlow expression analysis algorithm	45101	Wild type 8 wk male C3H/HeJ mouse hypothalamus	hypothalami dissected C3H/HeJ mice dissection microscope. The samples snap frozen stored -80oC. Total RNA extracted tissue Trizol reagent (Invitrogen).	GSM107024		standard Affymetrix procedures	biotin	10 ┬╡g total RNA processed produce biotinylated cRNA targets.	Mar 05 2007	total RNA	Mus musculus	GPL1261	standard Affymetrix procedures	GSE4734	hypothalamus	Public Mar 05 2007	Apr 28 2006	NONE	C3H/HeJ hypothalamus rep2 (430 2.0 Array)		RNA
HGSM107025		1	Wild type 8 wk male	10010 North Torrey Pines Road	La Jolla	USA				The Salk Institute Biological Studies		Carrolee,,Barlow		CA		92037	Lockhart-Barlow expression analysis algorithm	45101	Wild type 8 wk male DBA/2J mouse hypothalamus	hypothalami dissected DBA/2J mice dissection microscope. The samples snap frozen stored -80oC. Total RNA extracted tissue Trizol reagent (Invitrogen).	GSM107025		standard Affymetrix procedures	biotin	10 ┬╡g total RNA processed produce biotinylated cRNA targets.	Mar 05 2007	total RNA	Mus musculus	GPL1261	standard Affymetrix procedures	GSE4734	hypothalamus	Public Mar 05 2007	Apr 28 2006	NONE	DBA/2J hypothalamus rep1 (430 2.0 Array)		RNA
HGSM107026		1	Wild type 8 wk male	10010 North Torrey Pines Road	La Jolla	USA				The Salk Institute Biological Studies		Carrolee,,Barlow		CA		92037	Lockhart-Barlow expression analysis algorithm	45101	Wild type 8 wk male DBA/2J mouse hypothalamus	hypothalami dissected DBA/2J mice dissection microscope. The samples snap frozen stored -80oC. Total RNA extracted tissue Trizol reagent (Invitrogen).	GSM107026		standard Affymetrix procedures	biotin	10 ┬╡g total RNA processed produce biotinylated cRNA targets.	Mar 05 2007	total RNA	Mus musculus	GPL1261	standard Affymetrix procedures	GSE4734	hypothalamus	Public Mar 05 2007	Apr 28 2006	NONE	DBA/2J hypothalamus rep2 (430 2.0 Array)		RNA
HGSM107027		1	Wild type 8 wk male	10010 North Torrey Pines Road	La Jolla	USA				The Salk Institute Biological Studies		Carrolee,,Barlow		CA		92037	Lockhart-Barlow expression analysis algorithm	45101	Wild type 8 wk male FVB/NJ mouse hypothalamus	hypothalami dissected FVB/NJ mice dissection microscope. The samples snap frozen stored -80oC. Total RNA extracted tissue Trizol reagent (Invitrogen).	GSM107027		standard Affymetrix procedures	biotin	10 ┬╡g total RNA processed produce biotinylated cRNA targets.	Mar 05 2007	total RNA	Mus musculus	GPL1261	standard Affymetrix procedures	GSE4734	hypothalamus	Public Mar 05 2007	Apr 28 2006	NONE	FVB/NJ hypothalamus rep1 (430 2.0 Array)		RNA
HGSM107028		1	Wild type 8 wk male	10010 North Torrey Pines Road	La Jolla	USA				The Salk Institute Biological Studies		Carrolee,,Barlow		CA		92037	Lockhart-Barlow expression analysis algorithm	45101	Wild type 8 wk male FVB/NJ mouse hypothalamus	hypothalami dissected FVB/NJ mouse dissection microscope. The samples snap frozen stored -80oC. Total RNA extracted tissue Trizol reagent (Invitrogen).	GSM107028		standard Affymetrix procedures	biotin	10 ┬╡g total RNA processed produce biotinylated cRNA targets.	Mar 05 2007	total RNA	Mus musculus	GPL1261	standard Affymetrix procedures	GSE4734	hypothalamus	Public Mar 05 2007	Apr 28 2006	NONE	FVB/NJ hypothalamus rep2 (430 2.0 Array)		RNA
HGSM107029		1	Wild type 8 wk male	10010 North Torrey Pines Road	La Jolla	USA				The Salk Institute Biological Studies		Carrolee,,Barlow		CA		92037	Lockhart-Barlow expression analysis algorithm	45101	Wild type 8 wk male 129S6/SvEvTac mouse periaqueductal gray	periaqueductal gray regions dissected 129S6/SvEvTac mice dissection microscope. The samples snap frozen stored -80oC. Total RNA extracted tissue Trizol reagent (Invitrogen).	GSM107029		standard Affymetrix procedures	biotin	10 ┬╡g total RNA processed produce biotinylated cRNA targets.	Mar 05 2007	total RNA	Mus musculus	GPL1261	standard Affymetrix procedures	GSE4734	periaqueductal gray	Public Mar 05 2007	Apr 28 2006	NONE	129S6/SvEvTac periaqueductal gray rep1 (430 2.0 Array)		RNA
HGSM107030		1	Wild type 8 wk male	10010 North Torrey Pines Road	La Jolla	USA				The Salk Institute Biological Studies		Carrolee,,Barlow		CA		92037	Lockhart-Barlow expression analysis algorithm	45101	Wild type 8 wk male 129S6/SvEvTac mouse periaqueductal gray	periaqueductal gray regions dissected 129S6/SvEvTac mice dissection microscope. The samples snap frozen stored -80oC. Total RNA extracted tissue Trizol reagent (Invitrogen).	GSM107030		standard Affymetrix procedures	biotin	10 ┬╡g total RNA processed produce biotinylated cRNA targets.	Mar 05 2007	total RNA	Mus musculus	GPL1261	standard Affymetrix procedures	GSE4734	periaqueductal gray	Public Mar 05 2007	Apr 28 2006	NONE	129S6/SvEvTac periaqueductal gray rep2 (430 2.0 Array)		RNA
HGSM107031		1	Wild type 8 wk male	10010 North Torrey Pines Road	La Jolla	USA				The Salk Institute Biological Studies		Carrolee,,Barlow		CA		92037	Lockhart-Barlow expression analysis algorithm	45101	Wild type 8 wk male A/J mouse periaqueductal gray	periaqueductal gray regions dissected A/J mice dissection microscope. The samples snap frozen stored -80oC. Total RNA extracted tissue Trizol reagent (Invitrogen).	GSM107031		standard Affymetrix procedures	biotin	10 ┬╡g total RNA processed produce biotinylated cRNA targets.	Mar 05 2007	total RNA	Mus musculus	GPL1261	standard Affymetrix procedures	GSE4734	periaqueductal gray	Public Mar 05 2007	Apr 28 2006	NONE	A/J periaqueductal gray rep1 (430 2.0 Array)		RNA
HGSM107032		1	Wild type 8 wk male	10010 North Torrey Pines Road	La Jolla	USA				The Salk Institute Biological Studies		Carrolee,,Barlow		CA		92037	Lockhart-Barlow expression analysis algorithm	45101	Wild type 8 wk male A/J mouse periaqueductal gray	periaqueductal gray dissected A/J mice dissection microscope. The samples snap frozen stored -80oC. Total RNA extracted tissue Trizol reagent (Invitrogen).	GSM107032		standard Affymetrix procedures	biotin	10 ┬╡g total RNA processed produce biotinylated cRNA targets.	Mar 05 2007	total RNA	Mus musculus	GPL1261	standard Affymetrix procedures	GSE4734	periaqueductal gray	Public Mar 05 2007	Apr 28 2006	NONE	A/J periaqueductal gray rep2 (430 2.0 Array)		RNA
HGSM107033		1	Wild type 8 wk male	10010 North Torrey Pines Road	La Jolla	USA				The Salk Institute Biological Studies		Carrolee,,Barlow		CA		92037	Lockhart-Barlow expression analysis algorithm	45101	Wild type 8 wk male C57BL/6J mouse periaqueductal gray	periaqueductal gray regions dissected C57BL/6J mice dissection microscope. The samples snap frozen stored -80oC. Total RNA extracted tissue Trizol reagent (Invitrogen).	GSM107033		standard Affymetrix procedures	biotin	10 ┬╡g total RNA processed produce biotinylated cRNA targets.	Mar 05 2007	total RNA	Mus musculus	GPL1261	standard Affymetrix procedures	GSE4734	periaqueductal gray	Public Mar 05 2007	Apr 28 2006	NONE	C57BL/6J periaqueductal gray rep1 (430 2.0 Array)		RNA
HGSM107034		1	Wild type 8 wk male	10010 North Torrey Pines Road	La Jolla	USA				The Salk Institute Biological Studies		Carrolee,,Barlow		CA		92037	Lockhart-Barlow expression analysis algorithm	45101	Wild type 8 wk male C57BL/6J mouse periaqueductal gray	periaqueductal gray regions dissected C57BL/6J mice dissection microscope. The samples snap frozen stored -80oC. Total RNA extracted tissue Trizol reagent (Invitrogen).	GSM107034		standard Affymetrix procedures	biotin	10 ┬╡g total RNA processed produce biotinylated cRNA targets.	Mar 05 2007	total RNA	Mus musculus	GPL1261	standard Affymetrix procedures	GSE4734	periaqueductal gray	Public Mar 05 2007	Apr 28 2006	NONE	C57BL/6J periaqueductal gray rep2 (430 2.0 Array)		RNA
HGSM107035		1	Wild type 8 wk male	10010 North Torrey Pines Road	La Jolla	USA				The Salk Institute Biological Studies		Carrolee,,Barlow		CA		92037	Lockhart-Barlow expression analysis algorithm	45101	Wild type 8 wk male C3H/HeJ mouse periaqueductal gray	periaqueductal gray regions dissected C3H/HeJ mice dissection microscope. The samples snap frozen stored -80oC. Total RNA extracted tissue Trizol reagent (Invitrogen).	GSM107035		standard Affymetrix procedures	biotin	10 ┬╡g total RNA processed produce biotinylated cRNA targets.	Mar 05 2007	total RNA	Mus musculus	GPL1261	standard Affymetrix procedures	GSE4734	periaqueductal gray	Public Mar 05 2007	Apr 28 2006	NONE	C3H/HeJ periaqueductal gray rep1 (430 2.0 Array)		RNA
HGSM107036		1	Wild type 8 wk male	10010 North Torrey Pines Road	La Jolla	USA				The Salk Institute Biological Studies		Carrolee,,Barlow		CA		92037	Lockhart-Barlow expression analysis algorithm	45101	Wild type 8 wk male C3H/HeJ mouse periaqueductal gray	periaqueductal gray regions dissected C3H/HeJ mice dissection microscope. The samples snap frozen stored -80oC. Total RNA extracted tissue Trizol reagent (Invitrogen).	GSM107036		standard Affymetrix procedures	biotin	10 ┬╡g total RNA processed produce biotinylated cRNA targets.	Mar 05 2007	total RNA	Mus musculus	GPL1261	standard Affymetrix procedures	GSE4734	periaqueductal gray	Public Mar 05 2007	Apr 28 2006	NONE	C3H/HeJ periaqueductal gray rep2 (430 2.0 Array)		RNA
HGSM107037		1	Wild type 8 wk male	10010 North Torrey Pines Road	La Jolla	USA				The Salk Institute Biological Studies		Carrolee,,Barlow		CA		92037	Lockhart-Barlow expression analysis algorithm	45101	Wild type 8 wk male DBA/2J mouse periaqueductal gray	periaqueductal gray regions dissected DBA/2J mice dissection microscope. The samples snap frozen stored -80oC. Total RNA extracted tissue Trizol reagent (Invitrogen).	GSM107037		standard Affymetrix procedures	biotin	10 ┬╡g total RNA processed produce biotinylated cRNA targets.	Mar 05 2007	total RNA	Mus musculus	GPL1261	standard Affymetrix procedures	GSE4734	periaqueductal gray	Public Mar 05 2007	Apr 28 2006	NONE	DBA/2J periaqueductal gray rep1 (430 2.0 Array)		RNA
HGSM107038		1	Wild type 8 wk male	10010 North Torrey Pines Road	La Jolla	USA				The Salk Institute Biological Studies		Carrolee,,Barlow		CA		92037	Lockhart-Barlow expression analysis algorithm	45101	Wild type 8 wk male DBA/2J mouse periaqueductal gray	periaqueductal gray regions dissected DBA/2J mice dissection microscope. The samples snap frozen stored -80oC. Total RNA extracted tissue Trizol reagent (Invitrogen).	GSM107038		standard Affymetrix procedures	biotin	10 ┬╡g total RNA processed produce biotinylated cRNA targets.	Mar 05 2007	total RNA	Mus musculus	GPL1261	standard Affymetrix procedures	GSE4734	periaqueductal gray	Public Mar 05 2007	Apr 28 2006	NONE	DBA/2J periaqueductal gray rep2 (430 2.0 Array)		RNA
HGSM107039		1	Wild type 8 wk male	10010 North Torrey Pines Road	La Jolla	USA				The Salk Institute Biological Studies		Carrolee,,Barlow		CA		92037	Lockhart-Barlow expression analysis algorithm	45101	Wild type 8 wk male FVB/NJ mouse periaqueductal gray	periaqueductal gray regions dissected FVB/NJ mice dissection microscope. The samples snap frozen stored -80oC. Total RNA extracted tissue Trizol reagent (Invitrogen).	GSM107039		standard Affymetrix procedures	biotin	10 ┬╡g total RNA processed produce biotinylated cRNA targets.	Mar 05 2007	total RNA	Mus musculus	GPL1261	standard Affymetrix procedures	GSE4734	periaqueductal gray	Public Mar 05 2007	Apr 28 2006	NONE	FVB/NJ periaqueductal gray rep1 (430 2.0 Array)		RNA
HGSM107040		1	Wild type 8 wk male	10010 North Torrey Pines Road	La Jolla	USA				The Salk Institute Biological Studies		Carrolee,,Barlow		CA		92037	Lockhart-Barlow expression analysis algorithm	45101	Wild type 8 wk male FVB/NJ mouse periaqueductal gray	periaqueductal gray regions dissected FVB/NJ mouse dissection microscope. The samples snap frozen stored -80oC. Total RNA extracted tissue Trizol reagent (Invitrogen).	GSM107040		standard Affymetrix procedures	biotin	10 ┬╡g total RNA processed produce biotinylated cRNA targets.	Mar 05 2007	total RNA	Mus musculus	GPL1261	standard Affymetrix procedures	GSE4734	periaqueductal gray	Public Mar 05 2007	Apr 28 2006	NONE	FVB/NJ periaqueductal gray rep2 (430 2.0 Array)		RNA
HGSM107041		1	Wild type 8 wk male	10010 North Torrey Pines Road	La Jolla	USA				The Salk Institute Biological Studies		Carrolee,,Barlow		CA		92037	Lockhart-Barlow expression analysis algorithm	45101	Wild type 8 wk male 129S6/SvEvTac mouse pituitary gland	pituitary glands dissected 129S6/SvEvTac mice dissection microscope. The samples snap frozen stored -80oC. Total RNA extracted tissue Trizol reagent (Invitrogen).	GSM107041		standard Affymetrix procedures	biotin	10 ┬╡g total RNA processed produce biotinylated cRNA targets.	Mar 05 2007	total RNA	Mus musculus	GPL1261	standard Affymetrix procedures	GSE4734	pituitary gland	Public Mar 05 2007	Apr 28 2006	NONE	129S6/SvEvTac pituitary gland rep1 (430 2.0 Array)		RNA
HGSM107042		1	Wild type 8 wk male	10010 North Torrey Pines Road	La Jolla	USA				The Salk Institute Biological Studies		Carrolee,,Barlow		CA		92037	Lockhart-Barlow expression analysis algorithm	45101	Wild type 8 wk male 129S6/SvEvTac mouse pituitary gland	pituitary glands dissected 129S6/SvEvTac mice dissection microscope. The samples snap frozen stored -80oC. Total RNA extracted tissue Trizol reagent (Invitrogen).	GSM107042		standard Affymetrix procedures	biotin	10 ┬╡g total RNA processed produce biotinylated cRNA targets.	Mar 05 2007	total RNA	Mus musculus	GPL1261	standard Affymetrix procedures	GSE4734	pituitary gland	Public Mar 05 2007	Apr 28 2006	NONE	129S6/SvEvTac pituitary gland rep2 (430 2.0 Array)		RNA
HGSM107043		1	Wild type 8 wk male	10010 North Torrey Pines Road	La Jolla	USA				The Salk Institute Biological Studies		Carrolee,,Barlow		CA		92037	Lockhart-Barlow expression analysis algorithm	45101	Wild type 8 wk male A/J mouse pituitary gland	pituitary glands dissected A/J mice dissection microscope. The samples snap frozen stored -80oC. Total RNA extracted tissue Trizol reagent (Invitrogen).	GSM107043		standard Affymetrix procedures	biotin	10 ┬╡g total RNA processed produce biotinylated cRNA targets.	Mar 05 2007	total RNA	Mus musculus	GPL1261	standard Affymetrix procedures	GSE4734	pituitary gland	Public Mar 05 2007	Apr 28 2006	NONE	A/J pituitary gland rep1 (430 2.0 Array)		RNA
HGSM107044		1	Wild type 8 wk male	10010 North Torrey Pines Road	La Jolla	USA				The Salk Institute Biological Studies		Carrolee,,Barlow		CA		92037	Lockhart-Barlow expression analysis algorithm	45101	Wild type 8 wk male A/J mouse pituitary gland	pituitary glands dissected A/J mice dissection microscope. The samples snap frozen stored -80oC. Total RNA extracted tissue Trizol reagent (Invitrogen).	GSM107044		standard Affymetrix procedures	biotin	10 ┬╡g total RNA processed produce biotinylated cRNA targets.	Mar 05 2007	total RNA	Mus musculus	GPL1261	standard Affymetrix procedures	GSE4734	pituitary gland	Public Mar 05 2007	Apr 28 2006	NONE	A/J pituitary gland rep2 (430 2.0 Array)		RNA
HGSM107045		1	Wild type 8 wk male	10010 North Torrey Pines Road	La Jolla	USA				The Salk Institute Biological Studies		Carrolee,,Barlow		CA		92037	Lockhart-Barlow expression analysis algorithm	45101	Wild type 8 wk male C57BL/6J mouse pituitary gland	pituitary glands dissected C57BL/6J mice dissection microscope. The samples snap frozen stored -80oC. Total RNA extracted tissue Trizol reagent (Invitrogen).	GSM107045		standard Affymetrix procedures	biotin	10 ┬╡g total RNA processed produce biotinylated cRNA targets.	Mar 05 2007	total RNA	Mus musculus	GPL1261	standard Affymetrix procedures	GSE4734	pituitary gland	Public Mar 05 2007	Apr 28 2006	NONE	C57BL/6J pituitary gland rep1 (430 2.0 Array)		RNA
HGSM107046		1	Wild type 8 wk male	10010 North Torrey Pines Road	La Jolla	USA				The Salk Institute Biological Studies		Carrolee,,Barlow		CA		92037	Lockhart-Barlow expression analysis algorithm	45101	Wild type 8 wk male C57BL/6J mouse pituitary gland	pituitary glands dissected C57BL/6J mice dissection microscope. The samples snap frozen stored -80oC. Total RNA extracted tissue Trizol reagent (Invitrogen).	GSM107046		standard Affymetrix procedures	biotin	10 ┬╡g total RNA processed produce biotinylated cRNA targets.	Mar 05 2007	total RNA	Mus musculus	GPL1261	standard Affymetrix procedures	GSE4734	pituitary gland	Public Mar 05 2007	Apr 28 2006	NONE	C57BL/6J pituitary gland rep2 (430 2.0 Array)		RNA
HGSM107047		1	Wild type 8 wk male	10010 North Torrey Pines Road	La Jolla	USA				The Salk Institute Biological Studies		Carrolee,,Barlow		CA		92037	Lockhart-Barlow expression analysis algorithm	45101	Wild type 8 wk male C3H/HeJ mouse pituitary gland	pituitary glands dissected C3H/HeJ mice dissection microscope. The samples snap frozen stored -80oC. Total RNA extracted tissue Trizol reagent (Invitrogen).	GSM107047		standard Affymetrix procedures	biotin	10 ┬╡g total RNA processed produce biotinylated cRNA targets.	Mar 05 2007	total RNA	Mus musculus	GPL1261	standard Affymetrix procedures	GSE4734	pituitary gland	Public Mar 05 2007	Apr 28 2006	NONE	C3H/HeJ pituitary gland rep1 (430 2.0 Array)		RNA
HGSM107048		1	Wild type 8 wk male	10010 North Torrey Pines Road	La Jolla	USA				The Salk Institute Biological Studies		Carrolee,,Barlow		CA		92037	Lockhart-Barlow expression analysis algorithm	45101	Wild type 8 wk male C3H/HeJ mouse pituitary gland	pituitary glands dissected C3H/HeJ mice dissection microscope. The samples snap frozen stored -80oC. Total RNA extracted tissue Trizol reagent (Invitrogen).	GSM107048		standard Affymetrix procedures	biotin	10 ┬╡g total RNA processed produce biotinylated cRNA targets.	Mar 05 2007	total RNA	Mus musculus	GPL1261	standard Affymetrix procedures	GSE4734	pituitary gland	Public Mar 05 2007	Apr 28 2006	NONE	C3H/HeJ pituitary gland rep2 (430 2.0 Array)		RNA
HGSM107049		1	Wild type 8 wk male	10010 North Torrey Pines Road	La Jolla	USA				The Salk Institute Biological Studies		Carrolee,,Barlow		CA		92037	Lockhart-Barlow expression analysis algorithm	45101	Wild type 8 wk male DBA/2J mouse pituitary gland	pituitary glands dissected DBA/2J mice dissection microscope. The samples snap frozen stored -80oC. Total RNA extracted tissue Trizol reagent (Invitrogen).	GSM107049		standard Affymetrix procedures	biotin	10 ┬╡g total RNA processed produce biotinylated cRNA targets.	Mar 05 2007	total RNA	Mus musculus	GPL1261	standard Affymetrix procedures	GSE4734	pituitary gland	Public Mar 05 2007	Apr 28 2006	NONE	DBA/2J pituitary gland rep1 (430 2.0 Array)		RNA
HGSM107050		1	Wild type 8 wk male	10010 North Torrey Pines Road	La Jolla	USA				The Salk Institute Biological Studies		Carrolee,,Barlow		CA		92037	Lockhart-Barlow expression analysis algorithm	45101	Wild type 8 wk male DBA/2J mouse pituitary gland	pituitary glands dissected DBA/2J mice dissection microscope. The samples snap frozen stored -80oC. Total RNA extracted tissue Trizol reagent (Invitrogen).	GSM107050		standard Affymetrix procedures	biotin	10 ┬╡g total RNA processed produce biotinylated cRNA targets.	Mar 05 2007	total RNA	Mus musculus	GPL1261	standard Affymetrix procedures	GSE4734	pituitary gland	Public Mar 05 2007	Apr 28 2006	NONE	DBA/2J pituitary gland rep2 (430 2.0 Array)		RNA
HGSM107051		1	Wild type 8 wk male	10010 North Torrey Pines Road	La Jolla	USA				The Salk Institute Biological Studies		Carrolee,,Barlow		CA		92037	Lockhart-Barlow expression analysis algorithm	45101	Wild type 8 wk male FVB/NJ mouse pituitary gland	pituitary glands dissected FVB/NJ mice dissection microscope. The samples snap frozen stored -80oC. Total RNA extracted tissue Trizol reagent (Invitrogen).	GSM107051		standard Affymetrix procedures	biotin	10 ┬╡g total RNA processed produce biotinylated cRNA targets.	Mar 05 2007	total RNA	Mus musculus	GPL1261	standard Affymetrix procedures	GSE4734	pituitary gland	Public Mar 05 2007	Apr 28 2006	NONE	FVB/NJ pituitary gland rep1 (430 2.0 Array)		RNA
HGSM107052		1	Wild type 8 wk male	10010 North Torrey Pines Road	La Jolla	USA				The Salk Institute Biological Studies		Carrolee,,Barlow		CA		92037	Lockhart-Barlow expression analysis algorithm	45101	Wild type 8 wk male FVB/NJ mouse pituitary gland	pituitary glands dissected FVB/NJ mouse dissection microscope. The samples snap frozen stored -80oC. Total RNA extracted tissue Trizol reagent (Invitrogen).	GSM107052		standard Affymetrix procedures	biotin	10 ┬╡g total RNA processed produce biotinylated cRNA targets.	Mar 05 2007	total RNA	Mus musculus	GPL1261	standard Affymetrix procedures	GSE4734	pituitary gland	Public Mar 05 2007	Apr 28 2006	NONE	FVB/NJ pituitary gland rep2 (430 2.0 Array)		RNA
HGSM107391		1	NIH3T3	Kitashirakawa, Sakyo-ku	Kyoto	Japan	Department Cell Developmental Biology	L50174@sakura.kudpc.kyoto-u.ac.jp	-4982	Graduate School Biostudies, Kyoto University		Eisuke,,Nishida	-4977			606-8502	MAS 5.0, scaled 500	45101	NIH3T3 cells cultured Dulbecco's modified Eagle's medium (DMEM) containing 10% calf serum.To obtain quiescent cells, cells washed serum-free DMEM followed culture 48 DMEM containing 0.1% serum.	RNeasy total RNA extraction protocol (Qiagen)	GSM107391		standard Affymetrix procedures	biotin	Biotinylated cRNA prepared according standard Affymetrix protocol 10 microg total RNA (Expression Analysis Technical Manual, 2004, Affymetrix).	May 30 2006	total RNA	Mus musculus	GPL1261	standard Affymetrix procedures	GSE4739	NIH3T3, 0	Public Jun 15 2006	Apr 28 2006	ftp://ftp.ncbi.nih.gov/pub/geo/DATA/supplementary/samples/GSM107nnn/GSM107391/GSM107391.CEL.gz	NIH3T3_0h_exp1_rep1		RNA
HGSM107392		1	NIH3T3	Kitashirakawa, Sakyo-ku	Kyoto	Japan	Department Cell Developmental Biology	L50174@sakura.kudpc.kyoto-u.ac.jp	-4982	Graduate School Biostudies, Kyoto University		Eisuke,,Nishida	-4977			606-8502	MAS 5.0, scaled 500	45101	NIH3T3 cells cultured Dulbecco's modified Eagle's medium (DMEM) containing 10% calf serum.To obtain quiescent cells, cells washed serum-free DMEM followed culture 48 DMEM containing 0.1% serum.	RNeasy total RNA extraction protocol (Qiagen)	GSM107392		standard Affymetrix procedures	biotin	Biotinylated cRNA prepared according standard Affymetrix protocol 10 microg total RNA (Expression Analysis Technical Manual, 2004, Affymetrix).	May 30 2006	total RNA	Mus musculus	GPL1261	standard Affymetrix procedures	GSE4739	NIH3T3, 0	Public Jun 15 2006	Apr 28 2006	ftp://ftp.ncbi.nih.gov/pub/geo/DATA/supplementary/samples/GSM107nnn/GSM107392/GSM107392.CEL.gz	NIH3T3_0h_exp1_rep2		RNA
HGSM107393		1	NIH3T3	Kitashirakawa, Sakyo-ku	Kyoto	Japan	Department Cell Developmental Biology	L50174@sakura.kudpc.kyoto-u.ac.jp	-4982	Graduate School Biostudies, Kyoto University		Eisuke,,Nishida	-4977			606-8502	MAS 5.0, scaled 500	45101	NIH3T3 cells cultured Dulbecco's modified Eagle's medium (DMEM) containing 10% calf serum.To obtain quiescent cells, cells washed serum-free DMEM followed culture 48 DMEM containing 0.1% serum.	RNeasy total RNA extraction protocol (Qiagen)	GSM107393		standard Affymetrix procedures	biotin	Biotinylated cRNA prepared according standard Affymetrix protocol 10 microg total RNA (Expression Analysis Technical Manual, 2004, Affymetrix).	May 30 2006	total RNA	Mus musculus	GPL1261	standard Affymetrix procedures	GSE4739	NIH3T3, 0	Public Jun 15 2006	Apr 28 2006	ftp://ftp.ncbi.nih.gov/pub/geo/DATA/supplementary/samples/GSM107nnn/GSM107393/GSM107393.CEL.gz	NIH3T3_0h_exp2		RNA
HGSM107394		1	NIH3T3	Kitashirakawa, Sakyo-ku	Kyoto	Japan	Department Cell Developmental Biology	L50174@sakura.kudpc.kyoto-u.ac.jp	-4982	Graduate School Biostudies, Kyoto University		Eisuke,,Nishida	-4977			606-8502	MAS 5.0, scaled 500	45101	NIH3T3 cells cultured Dulbecco's modified Eagle's medium (DMEM) containing 10% calf serum.To obtain quiescent cells, cells washed serum-free DMEM followed culture 48 DMEM containing 0.1% serum. Serum-starved NIH3T3 cells stimulated bFGF (50 ng/ml) 1 h.	RNeasy total RNA extraction protocol (Qiagen)	GSM107394		standard Affymetrix procedures	biotin	Biotinylated cRNA prepared according standard Affymetrix protocol 10 microg total RNA (Expression Analysis Technical Manual, 2004, Affymetrix).	May 30 2006	total RNA	Mus musculus	GPL1261	standard Affymetrix procedures	GSE4739	NIH3T3, FGF 1	Public Jun 15 2006	Apr 28 2006	ftp://ftp.ncbi.nih.gov/pub/geo/DATA/supplementary/samples/GSM107nnn/GSM107394/GSM107394.CEL.gz	NIH3T3_1h_FGF_exp1		RNA
HGSM107395		1	NIH3T3	Kitashirakawa, Sakyo-ku	Kyoto	Japan	Department Cell Developmental Biology	L50174@sakura.kudpc.kyoto-u.ac.jp	-4982	Graduate School Biostudies, Kyoto University		Eisuke,,Nishida	-4977			606-8502	MAS 5.0, scaled 500	45101	NIH3T3 cells cultured Dulbecco's modified Eagle's medium (DMEM) containing 10% calf serum.To obtain quiescent cells, cells washed serum-free DMEM followed culture 48 DMEM containing 0.1% serum. Serum-starved NIH3T3 cells stimulated bFGF (50 ng/ml) 1 h. U0126 (20 uM) added 30 min stimulation.	RNeasy total RNA extraction protocol (Qiagen)	GSM107395		standard Affymetrix procedures	biotin	Biotinylated cRNA prepared according standard Affymetrix protocol 10 microg total RNA (Expression Analysis Technical Manual, 2004, Affymetrix).	May 30 2006	total RNA	Mus musculus	GPL1261	standard Affymetrix procedures	GSE4739	NIH3T3, FGF 1 + U0126 - 0.5	Public Jun 15 2006	Apr 28 2006	ftp://ftp.ncbi.nih.gov/pub/geo/DATA/supplementary/samples/GSM107nnn/GSM107395/GSM107395.CEL.gz	NIH3T3_1h_FGF_U0126_exp1		RNA
HGSM107396		1	NIH3T3	Kitashirakawa, Sakyo-ku	Kyoto	Japan	Department Cell Developmental Biology	L50174@sakura.kudpc.kyoto-u.ac.jp	-4982	Graduate School Biostudies, Kyoto University		Eisuke,,Nishida	-4977			606-8502	MAS 5.0, scaled 500	45101	NIH3T3 cells cultured Dulbecco's modified Eagle's medium (DMEM) containing 10% calf serum.To obtain quiescent cells, cells washed serum-free DMEM followed culture 48 DMEM containing 0.1% serum. Serum-starved NIH3T3 cells stimulated bFGF (50 ng/ml) 4 h.	RNeasy total RNA extraction protocol (Qiagen)	GSM107396		standard Affymetrix procedures	biotin	Biotinylated cRNA prepared according standard Affymetrix protocol 10 microg total RNA (Expression Analysis Technical Manual, 2004, Affymetrix).	May 30 2006	total RNA	Mus musculus	GPL1261	standard Affymetrix procedures	GSE4739	NIH3T3, FGF 4	Public Jun 15 2006	Apr 28 2006	ftp://ftp.ncbi.nih.gov/pub/geo/DATA/supplementary/samples/GSM107nnn/GSM107396/GSM107396.CEL.gz	NIH3T3_4h_FGF_exp1		RNA
HGSM107397		1	NIH3T3	Kitashirakawa, Sakyo-ku	Kyoto	Japan	Department Cell Developmental Biology	L50174@sakura.kudpc.kyoto-u.ac.jp	-4982	Graduate School Biostudies, Kyoto University		Eisuke,,Nishida	-4977			606-8502	MAS 5.0, scaled 500	45101	NIH3T3 cells cultured Dulbecco's modified Eagle's medium (DMEM) containing 10% calf serum.To obtain quiescent cells, cells washed serum-free DMEM followed culture 48 DMEM containing 0.1% serum. Serum-starved NIH3T3 cells stimulated bFGF (50 ng/ml) 4 h.	RNeasy total RNA extraction protocol (Qiagen)	GSM107397		standard Affymetrix procedures	biotin	Biotinylated cRNA prepared according standard Affymetrix protocol 10 microg total RNA (Expression Analysis Technical Manual, 2004, Affymetrix).	May 30 2006	total RNA	Mus musculus	GPL1261	standard Affymetrix procedures	GSE4739	NIH3T3, FGF 4	Public Jun 15 2006	Apr 28 2006	ftp://ftp.ncbi.nih.gov/pub/geo/DATA/supplementary/samples/GSM107nnn/GSM107397/GSM107397.CEL.gz	NIH3T3_4h_FGF_exp2		RNA
HGSM107398		1	NIH3T3	Kitashirakawa, Sakyo-ku	Kyoto	Japan	Department Cell Developmental Biology	L50174@sakura.kudpc.kyoto-u.ac.jp	-4982	Graduate School Biostudies, Kyoto University		Eisuke,,Nishida	-4977			606-8502	MAS 5.0, scaled 500	45101	NIH3T3 cells cultured Dulbecco's modified Eagle's medium (DMEM) containing 10% calf serum.To obtain quiescent cells, cells washed serum-free DMEM followed culture 48 DMEM containing 0.1% serum. Serum-starved NIH3T3 cells stimulated bFGF (50 ng/ml) 4 h. U0126 (20 uM) added 30 min stimulation.	RNeasy total RNA extraction protocol (Qiagen)	GSM107398		standard Affymetrix procedures	biotin	Biotinylated cRNA prepared according standard Affymetrix protocol 10 microg total RNA (Expression Analysis Technical Manual, 2004, Affymetrix).	May 30 2006	total RNA	Mus musculus	GPL1261	standard Affymetrix procedures	GSE4739	NIH3T3, FGF 4 + U0126 - 0.5	Public Jun 15 2006	Apr 28 2006	ftp://ftp.ncbi.nih.gov/pub/geo/DATA/supplementary/samples/GSM107nnn/GSM107398/GSM107398.CEL.gz	NIH3T3_4h_FGF_U0126_exp1		RNA
HGSM107399		1	NIH3T3	Kitashirakawa, Sakyo-ku	Kyoto	Japan	Department Cell Developmental Biology	L50174@sakura.kudpc.kyoto-u.ac.jp	-4982	Graduate School Biostudies, Kyoto University		Eisuke,,Nishida	-4977			606-8502	MAS 5.0, scaled 500	45101	NIH3T3 cells cultured Dulbecco's modified Eagle's medium (DMEM) containing 10% calf serum.To obtain quiescent cells, cells washed serum-free DMEM followed culture 48 DMEM containing 0.1% serum. Serum-starved NIH3T3 cells stimulated bFGF (50 ng/ml) 4 h. U0126 (20 uM) added 30 min stimulation.	RNeasy total RNA extraction protocol (Qiagen)	GSM107399		standard Affymetrix procedures	biotin	Biotinylated cRNA prepared according standard Affymetrix protocol 10 microg total RNA (Expression Analysis Technical Manual, 2004, Affymetrix).	May 30 2006	total RNA	Mus musculus	GPL1261	standard Affymetrix procedures	GSE4739	NIH3T3, FGF 4 + U0126 - 0.5	Public Jun 15 2006	Apr 28 2006	ftp://ftp.ncbi.nih.gov/pub/geo/DATA/supplementary/samples/GSM107nnn/GSM107399/GSM107399.CEL.gz	NIH3T3_4h_FGF_U0126_exp2		RNA
HGSM107400		1	NIH3T3	Kitashirakawa, Sakyo-ku	Kyoto	Japan	Department Cell Developmental Biology	L50174@sakura.kudpc.kyoto-u.ac.jp	-4982	Graduate School Biostudies, Kyoto University		Eisuke,,Nishida	-4977			606-8502	MAS 5.0, scaled 500	45101	NIH3T3 cells cultured Dulbecco's modified Eagle's medium (DMEM) containing 10% calf serum.To obtain quiescent cells, cells washed serum-free DMEM followed culture 48 DMEM containing 0.1% serum. Serum-starved NIH3T3 cells stimulated bFGF (50 ng/ml) 7 h.	RNeasy total RNA extraction protocol (Qiagen)	GSM107400		standard Affymetrix procedures	biotin	Biotinylated cRNA prepared according standard Affymetrix protocol 10 microg total RNA (Expression Analysis Technical Manual, 2004, Affymetrix).	May 30 2006	total RNA	Mus musculus	GPL1261	standard Affymetrix procedures	GSE4739	NIH3T3, FGF 7	Public Jun 15 2006	Apr 28 2006	ftp://ftp.ncbi.nih.gov/pub/geo/DATA/supplementary/samples/GSM107nnn/GSM107400/GSM107400.CEL.gz	NIH3T3_7h_FGF_exp1		RNA
HGSM107401		1	NIH3T3	Kitashirakawa, Sakyo-ku	Kyoto	Japan	Department Cell Developmental Biology	L50174@sakura.kudpc.kyoto-u.ac.jp	-4982	Graduate School Biostudies, Kyoto University		Eisuke,,Nishida	-4977			606-8502	MAS 5.0, scaled 500	45101	NIH3T3 cells cultured Dulbecco's modified Eagle's medium (DMEM) containing 10% calf serum.To obtain quiescent cells, cells washed serum-free DMEM followed culture 48 DMEM containing 0.1% serum. Serum-starved NIH3T3 cells stimulated bFGF (50 ng/ml) 7 h.	RNeasy total RNA extraction protocol (Qiagen)	GSM107401		standard Affymetrix procedures	biotin	Biotinylated cRNA prepared according standard Affymetrix protocol 10 microg total RNA (Expression Analysis Technical Manual, 2004, Affymetrix).	May 30 2006	total RNA	Mus musculus	GPL1261	standard Affymetrix procedures	GSE4739	NIH3T3, FGF 7	Public Jun 15 2006	Apr 28 2006	ftp://ftp.ncbi.nih.gov/pub/geo/DATA/supplementary/samples/GSM107nnn/GSM107401/GSM107401.CEL.gz	NIH3T3_7h_FGF_exp2		RNA
HGSM107402		1	NIH3T3	Kitashirakawa, Sakyo-ku	Kyoto	Japan	Department Cell Developmental Biology	L50174@sakura.kudpc.kyoto-u.ac.jp	-4982	Graduate School Biostudies, Kyoto University		Eisuke,,Nishida	-4977			606-8502	MAS 5.0, scaled 500	45101	NIH3T3 cells cultured Dulbecco's modified Eagle's medium (DMEM) containing 10% calf serum.To obtain quiescent cells, cells washed serum-free DMEM followed culture 48 DMEM containing 0.1% serum. Serum-starved NIH3T3 cells stimulated bFGF (50 ng/ml) 7 h. U0126 (20 uM) added 30 min stimulation.	RNeasy total RNA extraction protocol (Qiagen)	GSM107402		standard Affymetrix procedures	biotin	Biotinylated cRNA prepared according standard Affymetrix protocol 10 microg total RNA (Expression Analysis Technical Manual, 2004, Affymetrix).	May 30 2006	total RNA	Mus musculus	GPL1261	standard Affymetrix procedures	GSE4739	NIH3T3, FGF 7 + U0126 - 0.5	Public Jun 15 2006	Apr 28 2006	ftp://ftp.ncbi.nih.gov/pub/geo/DATA/supplementary/samples/GSM107nnn/GSM107402/GSM107402.CEL.gz	NIH3T3_7h_FGF_U0126_exp1		RNA
HGSM107403		1	NIH3T3	Kitashirakawa, Sakyo-ku	Kyoto	Japan	Department Cell Developmental Biology	L50174@sakura.kudpc.kyoto-u.ac.jp	-4982	Graduate School Biostudies, Kyoto University		Eisuke,,Nishida	-4977			606-8502	MAS 5.0, scaled 500	45101	NIH3T3 cells cultured Dulbecco's modified Eagle's medium (DMEM) containing 10% calf serum.To obtain quiescent cells, cells washed serum-free DMEM followed culture 48 DMEM containing 0.1% serum. Serum-starved NIH3T3 cells stimulated bFGF (50 ng/ml) 7 h. U0126 (20 uM) added 30 min stimulation.	RNeasy total RNA extraction protocol (Qiagen)	GSM107403		standard Affymetrix procedures	biotin	Biotinylated cRNA prepared according standard Affymetrix protocol 10 microg total RNA (Expression Analysis Technical Manual, 2004, Affymetrix).	May 30 2006	total RNA	Mus musculus	GPL1261	standard Affymetrix procedures	GSE4739	NIH3T3, FGF 7 + U0126 - 0.5	Public Jun 15 2006	Apr 28 2006	ftp://ftp.ncbi.nih.gov/pub/geo/DATA/supplementary/samples/GSM107nnn/GSM107403/GSM107403.CEL.gz	NIH3T3_7h_FGF_U0126_exp2		RNA
HGSM107404		1	NIH3T3	Kitashirakawa, Sakyo-ku	Kyoto	Japan	Department Cell Developmental Biology	L50174@sakura.kudpc.kyoto-u.ac.jp	-4982	Graduate School Biostudies, Kyoto University		Eisuke,,Nishida	-4977			606-8502	MAS 5.0, scaled 500	45101	NIH3T3 cells cultured Dulbecco's modified Eagle's medium (DMEM) containing 10% calf serum.To obtain quiescent cells, cells washed serum-free DMEM followed culture 48 DMEM containing 0.1% serum. Serum-starved NIH3T3 cells stimulated bFGF (50 ng/ml) 7 h. U0126 (20 uM) added 1 stimulation.	RNeasy total RNA extraction protocol (Qiagen)	GSM107404		standard Affymetrix procedures	biotin	Biotinylated cRNA prepared according standard Affymetrix protocol 10 microg total RNA (Expression Analysis Technical Manual, 2004, Affymetrix).	May 30 2006	total RNA	Mus musculus	GPL1261	standard Affymetrix procedures	GSE4739	NIH3T3, FGF 7 + U0126 + 1	Public Jun 15 2006	Apr 28 2006	ftp://ftp.ncbi.nih.gov/pub/geo/DATA/supplementary/samples/GSM107nnn/GSM107404/GSM107404.CEL.gz	NIH3T3_7h_FGF_U0126_1h_exp1		RNA
HGSM107405		1	NIH3T3	Kitashirakawa, Sakyo-ku	Kyoto	Japan	Department Cell Developmental Biology	L50174@sakura.kudpc.kyoto-u.ac.jp	-4982	Graduate School Biostudies, Kyoto University		Eisuke,,Nishida	-4977			606-8502	MAS 5.0, scaled 500	45101	NIH3T3 cells cultured Dulbecco's modified Eagle's medium (DMEM) containing 10% calf serum.To obtain quiescent cells, cells washed serum-free DMEM followed culture 48 DMEM containing 0.1% serum. Serum-starved NIH3T3 cells stimulated bFGF (50 ng/ml) 12 h.	RNeasy total RNA extraction protocol (Qiagen)	GSM107405		standard Affymetrix procedures	biotin	Biotinylated cRNA prepared according standard Affymetrix protocol 10 microg total RNA (Expression Analysis Technical Manual, 2004, Affymetrix).	May 30 2006	total RNA	Mus musculus	GPL1261	standard Affymetrix procedures	GSE4739	NIH3T3, FGF 12	Public Jun 15 2006	Apr 28 2006	ftp://ftp.ncbi.nih.gov/pub/geo/DATA/supplementary/samples/GSM107nnn/GSM107405/GSM107405.CEL.gz	NIH3T3_12h_FGF_exp1		RNA
HGSM107406		1	NIH3T3	Kitashirakawa, Sakyo-ku	Kyoto	Japan	Department Cell Developmental Biology	L50174@sakura.kudpc.kyoto-u.ac.jp	-4982	Graduate School Biostudies, Kyoto University		Eisuke,,Nishida	-4977			606-8502	MAS 5.0, scaled 500	45101	NIH3T3 cells cultured Dulbecco's modified Eagle's medium (DMEM) containing 10% calf serum.To obtain quiescent cells, cells washed serum-free DMEM followed culture 48 DMEM containing 0.1% serum. Serum-starved NIH3T3 cells stimulated bFGF (50 ng/ml) 12 h.	RNeasy total RNA extraction protocol (Qiagen)	GSM107406		standard Affymetrix procedures	biotin	Biotinylated cRNA prepared according standard Affymetrix protocol 10 microg total RNA (Expression Analysis Technical Manual, 2004, Affymetrix).	May 30 2006	total RNA	Mus musculus	GPL1261	standard Affymetrix procedures	GSE4739	NIH3T3, FGF 12	Public Jun 15 2006	Apr 28 2006	ftp://ftp.ncbi.nih.gov/pub/geo/DATA/supplementary/samples/GSM107nnn/GSM107406/GSM107406.CEL.gz	NIH3T3_12h_FGF_exp2		RNA
HGSM107407		1	NIH3T3	Kitashirakawa, Sakyo-ku	Kyoto	Japan	Department Cell Developmental Biology	L50174@sakura.kudpc.kyoto-u.ac.jp	-4982	Graduate School Biostudies, Kyoto University		Eisuke,,Nishida	-4977			606-8502	MAS 5.0, scaled 500	45101	NIH3T3 cells cultured Dulbecco's modified Eagle's medium (DMEM) containing 10% calf serum.To obtain quiescent cells, cells washed serum-free DMEM followed culture 48 DMEM containing 0.1% serum. Serum-starved NIH3T3 cells stimulated bFGF (50 ng/ml) 12 h. U0126 (20 uM) added 30 min stimulation.	RNeasy total RNA extraction protocol (Qiagen)	GSM107407		standard Affymetrix procedures	biotin	Biotinylated cRNA prepared according standard Affymetrix protocol 10 microg total RNA (Expression Analysis Technical Manual, 2004, Affymetrix).	May 30 2006	total RNA	Mus musculus	GPL1261	standard Affymetrix procedures	GSE4739	NIH3T3, FGF 12 + U0126 - 0.5	Public Jun 15 2006	Apr 28 2006	ftp://ftp.ncbi.nih.gov/pub/geo/DATA/supplementary/samples/GSM107nnn/GSM107407/GSM107407.CEL.gz	NIH3T3_12h_FGF_U0126_exp1		RNA
HGSM107408		1	NIH3T3	Kitashirakawa, Sakyo-ku	Kyoto	Japan	Department Cell Developmental Biology	L50174@sakura.kudpc.kyoto-u.ac.jp	-4982	Graduate School Biostudies, Kyoto University		Eisuke,,Nishida	-4977			606-8502	MAS 5.0, scaled 500	45101	NIH3T3 cells cultured Dulbecco's modified Eagle's medium (DMEM) containing 10% calf serum.To obtain quiescent cells, cells washed serum-free DMEM followed culture 48 DMEM containing 0.1% serum. Serum-starved NIH3T3 cells stimulated bFGF (50 ng/ml) 12 h. U0126 (20 uM) added 30 min stimulation.	RNeasy total RNA extraction protocol (Qiagen)	GSM107408		standard Affymetrix procedures	biotin	Biotinylated cRNA prepared according standard Affymetrix protocol 10 microg total RNA (Expression Analysis Technical Manual, 2004, Affymetrix).	May 30 2006	total RNA	Mus musculus	GPL1261	standard Affymetrix procedures	GSE4739	NIH3T3, FGF 12 + U0126 - 0.5	Public Jun 15 2006	Apr 28 2006	ftp://ftp.ncbi.nih.gov/pub/geo/DATA/supplementary/samples/GSM107nnn/GSM107408/GSM107408.CEL.gz	NIH3T3_12h_FGF_U0126_exp2		RNA
HGSM107409		1	NIH3T3	Kitashirakawa, Sakyo-ku	Kyoto	Japan	Department Cell Developmental Biology	L50174@sakura.kudpc.kyoto-u.ac.jp	-4982	Graduate School Biostudies, Kyoto University		Eisuke,,Nishida	-4977			606-8502	MAS 5.0, scaled 500	45101	NIH3T3 cells cultured Dulbecco's modified Eagle's medium (DMEM) containing 10% calf serum.To obtain quiescent cells, cells washed serum-free DMEM followed culture 48 DMEM containing 0.1% serum. Serum-starved NIH3T3 cells stimulated bFGF (50 ng/ml) 12 h. U0126 (20 uM) added 7 stimulation.	RNeasy total RNA extraction protocol (Qiagen)	GSM107409		standard Affymetrix procedures	biotin	Biotinylated cRNA prepared according standard Affymetrix protocol 10 microg total RNA (Expression Analysis Technical Manual, 2004, Affymetrix).	May 30 2006	total RNA	Mus musculus	GPL1261	standard Affymetrix procedures	GSE4739	NIH3T3, FGF 12 + U0126 + 7	Public Jun 15 2006	Apr 28 2006	ftp://ftp.ncbi.nih.gov/pub/geo/DATA/supplementary/samples/GSM107nnn/GSM107409/GSM107409.CEL.gz	NIH3T3_12h_FGF_U0126_7h_exp1		RNA
HGSM107448		1	Strain 129S6, Age 150 days, Tissue Ear	1600 Dension Avenue	Manhattan	USA	Anatomy Physiology	wange@vet.ksu.edu	785-532-4557	Kansas State University	Cell Physiology Laboratory	Philine,,Wangemann	785-532-4863	KS		66506	Raw data , normalized scaled GCOS	45101	Stria vascularis isolated mouse cochlea, RNA isolated hybridized Affymetrix mouse 430.2 chips		GSM107448			streptavidin		Feb 20 2008	total RNA	Mus musculus	GPL1261		GSE4749	Stria Vascularis RNA	Public Feb 20 2008	May 01 2006	NONE	Stria Vascularis Control (Pendrin)-1		RNA
HGSM107449		1	Strain 129S6, Age 150 days, Tissue ear	1600 Dension Avenue	Manhattan	USA	Anatomy Physiology	wange@vet.ksu.edu	785-532-4557	Kansas State University	Cell Physiology Laboratory	Philine,,Wangemann	785-532-4863	KS		66506	Raw data, normalized scaled GCOS	45101	Stria Vascularis isolated mouse cochlea, RNA isolated hybridized Affymetrix mouse 430.2		GSM107449			streptavidin		Feb 20 2008	total RNA	Mus musculus	GPL1261		GSE4749	Stria Vascularis RNA	Public Feb 20 2008	May 01 2006	NONE	Stria Vascularis Control (Pendrin)-2		RNA
HGSM107450		1	Strain 129S6, Age 150 days, Tissue Ear	1600 Dension Avenue	Manhattan	USA	Anatomy Physiology	wange@vet.ksu.edu	785-532-4557	Kansas State University	Cell Physiology Laboratory	Philine,,Wangemann	785-532-4863	KS		66506	Raw data, normalized scaled GCOS	45101	Stria Vascularis isolated mouse cochlea, RNA isolated hybridized Affymetrix mouse 430.2		GSM107450			streptavidin		Feb 20 2008	total RNA	Mus musculus	GPL1261		GSE4749	Stria Vascularis RNA	Public Feb 20 2008	May 01 2006	NONE	Stria Vascularis Control (Pendrin)-3		RNA
HGSM107451		1	Strain 129S6, Age 150 days, Tissue Ear	1600 Dension Avenue	Manhattan	USA	Anatomy Physiology	wange@vet.ksu.edu	785-532-4557	Kansas State University	Cell Physiology Laboratory	Philine,,Wangemann	785-532-4863	KS		66506	Raw data, normalized scaled GCOS	45101	Stria Vascularis isolated mouse cochlea, RNA isolated hybridized Affymetrix mouse 430.2		GSM107451			streptavidin		Feb 20 2008	total RNA	Mus musculus	GPL1261		GSE4749	Stria Vascularis RNA	Public Feb 20 2008	May 01 2006	NONE	Stria Vascularis Knockout (Pendrin)-1		RNA
HGSM107452		1	Strain 129S6, Age 150 days, Tissue Ear	1600 Dension Avenue	Manhattan	USA	Anatomy Physiology	wange@vet.ksu.edu	785-532-4557	Kansas State University	Cell Physiology Laboratory	Philine,,Wangemann	785-532-4863	KS		66506	Raw data, normalized scaled GCOS	45101	Stria Vascularis isolated mouse cochlea, RNA isolated hybridized Affymetrix mouse 430.2		GSM107452			streptavidin		Feb 20 2008	total RNA	Mus musculus	GPL1261		GSE4749	Stria Vascularis RNA	Public Feb 20 2008	May 01 2006	NONE	Stria Vascularis Knockout (Pendrin)-2		RNA
HGSM107463		1	Strain 129S6, Age 150 days, Tissue Ear	1600 Dension Avenue	Manhattan	USA	Anatomy Physiology	wange@vet.ksu.edu	785-532-4557	Kansas State University	Cell Physiology Laboratory	Philine,,Wangemann	785-532-4863	KS		66506	Raw data, normalized scaled GCOS	45101	Stria vascularis isolated mouse cochlea, RNA isolated hybridized Affymetrix mouse 430.2 chips		GSM107463			Streptavidin		Feb 20 2008	total RNA	Mus musculus	GPL1261		GSE4749	Stria Vascularis RNA	Public Feb 20 2008	May 01 2006	NONE	Stria Vascularis Knockout (Pendrin)-3		RNA
HGSM107464		1		445 N. Fifth Street, 5th floor	Phoenix	USA		esalomon@tgen.org		NIH Neuroscience Microarray Consortium	NIH Neuroscience Microarray Consortium	Elizabeth ,,Salomon	602-343-8732	AZ	http://arrayconsortium.tgen.org	85004		45101	Wild type replicate #1		GSM107464					May 01 2006	total RNA	Mus musculus	GPL1261		GSE4752	brain, cerebral cortex	Public May 02 2006	May 01 2006	ftp://ftp.ncbi.nih.gov/pub/geo/DATA/supplementary/samples/GSM107nnn/GSM107464/GSM107464.cel.gz	brain, cerebral cortex: Total RNA extraction_le1 261167		RNA
HGSM107465		1		445 N. Fifth Street, 5th floor	Phoenix	USA		esalomon@tgen.org		NIH Neuroscience Microarray Consortium	NIH Neuroscience Microarray Consortium	Elizabeth ,,Salomon	602-343-8732	AZ	http://arrayconsortium.tgen.org	85004		45101	Wild type replicate #2		GSM107465					May 01 2006	total RNA	Mus musculus	GPL1261		GSE4752	brain, cerebral cortex	Public May 02 2006	May 01 2006	ftp://ftp.ncbi.nih.gov/pub/geo/DATA/supplementary/samples/GSM107nnn/GSM107465/GSM107465.cel.gz	brain, cerebral cortex: Total RNA extraction_le1 261183		RNA
HGSM107466		1		445 N. Fifth Street, 5th floor	Phoenix	USA		esalomon@tgen.org		NIH Neuroscience Microarray Consortium	NIH Neuroscience Microarray Consortium	Elizabeth ,,Salomon	602-343-8732	AZ	http://arrayconsortium.tgen.org	85004		45101	Wild type replicate #3		GSM107466					May 01 2006	total RNA	Mus musculus	GPL1261		GSE4752	brain, cerebral cortex	Public May 02 2006	May 01 2006	ftp://ftp.ncbi.nih.gov/pub/geo/DATA/supplementary/samples/GSM107nnn/GSM107466/GSM107466.cel.gz	brain, cerebral cortex: Total RNA extraction_le1 261199		RNA
HGSM107467		1		445 N. Fifth Street, 5th floor	Phoenix	USA		esalomon@tgen.org		NIH Neuroscience Microarray Consortium	NIH Neuroscience Microarray Consortium	Elizabeth ,,Salomon	602-343-8732	AZ	http://arrayconsortium.tgen.org	85004		45101	Egr1/Egr3 double knockout #1		GSM107467					May 01 2006	total RNA	Mus musculus	GPL1261		GSE4752	brain, cerebral cortex	Public May 02 2006	May 01 2006	ftp://ftp.ncbi.nih.gov/pub/geo/DATA/supplementary/samples/GSM107nnn/GSM107467/GSM107467.cel.gz	brain, cerebral cortex: Total RNA extraction_le1 261215		RNA
HGSM107468		1		445 N. Fifth Street, 5th floor	Phoenix	USA		esalomon@tgen.org		NIH Neuroscience Microarray Consortium	NIH Neuroscience Microarray Consortium	Elizabeth ,,Salomon	602-343-8732	AZ	http://arrayconsortium.tgen.org	85004		45101	Egr1/Egr3 double knockout #2		GSM107468					May 01 2006	total RNA	Mus musculus	GPL1261		GSE4752	brain, cerebral cortex	Public May 02 2006	May 01 2006	ftp://ftp.ncbi.nih.gov/pub/geo/DATA/supplementary/samples/GSM107nnn/GSM107468/GSM107468.cel.gz	brain, cerebral cortex: Egr1/Egr3 double knockout 2_e1_le1 261231		RNA
HGSM107469		1		445 N. Fifth Street, 5th floor	Phoenix	USA		esalomon@tgen.org		NIH Neuroscience Microarray Consortium	NIH Neuroscience Microarray Consortium	Elizabeth ,,Salomon	602-343-8732	AZ	http://arrayconsortium.tgen.org	85004		45101	Egr1/Egr3 double knockout #3		GSM107469					May 01 2006	total RNA	Mus musculus	GPL1261		GSE4752	brain, cerebral cortex	Public May 02 2006	May 01 2006	ftp://ftp.ncbi.nih.gov/pub/geo/DATA/supplementary/samples/GSM107nnn/GSM107469/GSM107469.cel.gz	brain, cerebral cortex: Egr1/Egr3 double knockout 3_e1_le1 261247		RNA
HGSM107514		1		445 N. Fifth Street, 5th floor	Phoenix	USA		esalomon@tgen.org		NIH Neuroscience Microarray Consortium	NIH Neuroscience Microarray Consortium	Elizabeth ,,Salomon	602-343-8732	AZ	http://arrayconsortium.tgen.org	85004		45101	Treatment, type=timepoint, measurement=0.0		GSM107514					May 01 2006	total RNA	Mus musculus	GPL1261		GSE4756	eye, retina	Public May 02 2006	May 01 2006	ftp://ftp.ncbi.nih.gov/pub/geo/DATA/supplementary/samples/GSM107nnn/GSM107514/GSM107514.cel.gz	eye, retina: Ret-C1-ENZO		RNA
HGSM107515		1		445 N. Fifth Street, 5th floor	Phoenix	USA		esalomon@tgen.org		NIH Neuroscience Microarray Consortium	NIH Neuroscience Microarray Consortium	Elizabeth ,,Salomon	602-343-8732	AZ	http://arrayconsortium.tgen.org	85004		45101	Treatment, type=compound_based_treatment		GSM107515					May 01 2006	total RNA	Mus musculus	GPL1261		GSE4756	eye, retina	Public May 02 2006	May 01 2006	ftp://ftp.ncbi.nih.gov/pub/geo/DATA/supplementary/samples/GSM107nnn/GSM107515/GSM107515.cel.gz	eye, retina: RetExp-1-ENZO		RNA
HGSM107516		1		445 N. Fifth Street, 5th floor	Phoenix	USA		esalomon@tgen.org		NIH Neuroscience Microarray Consortium	NIH Neuroscience Microarray Consortium	Elizabeth ,,Salomon	602-343-8732	AZ	http://arrayconsortium.tgen.org	85004		45101	Treatment, type=timepoint, measurement=0.0		GSM107516					May 01 2006	total RNA	Mus musculus	GPL1261		GSE4756	eye, retina	Public May 02 2006	May 01 2006	ftp://ftp.ncbi.nih.gov/pub/geo/DATA/supplementary/samples/GSM107nnn/GSM107516/GSM107516.cel.gz	eye, retina: Ret-C2-ENZO		RNA
HGSM107517		1		445 N. Fifth Street, 5th floor	Phoenix	USA		esalomon@tgen.org		NIH Neuroscience Microarray Consortium	NIH Neuroscience Microarray Consortium	Elizabeth ,,Salomon	602-343-8732	AZ	http://arrayconsortium.tgen.org	85004		45101	Treatment, type=timepoint, measurement=0.0		GSM107517					May 01 2006	total RNA	Mus musculus	GPL1261		GSE4756	eye, retina	Public May 02 2006	May 01 2006	ftp://ftp.ncbi.nih.gov/pub/geo/DATA/supplementary/samples/GSM107nnn/GSM107517/GSM107517.cel.gz	eye, retina: Ret-C3-ENZO		RNA
HGSM107518		1		445 N. Fifth Street, 5th floor	Phoenix	USA		esalomon@tgen.org		NIH Neuroscience Microarray Consortium	NIH Neuroscience Microarray Consortium	Elizabeth ,,Salomon	602-343-8732	AZ	http://arrayconsortium.tgen.org	85004		45101	Treatment, type=timepoint, measurement=0.0		GSM107518					May 01 2006	total RNA	Mus musculus	GPL1261		GSE4756	eye, retina	Public May 02 2006	May 01 2006	ftp://ftp.ncbi.nih.gov/pub/geo/DATA/supplementary/samples/GSM107nnn/GSM107518/GSM107518.cel.gz	eye, retina: Ret-C4-ENZO		RNA
HGSM107519		1		445 N. Fifth Street, 5th floor	Phoenix	USA		esalomon@tgen.org		NIH Neuroscience Microarray Consortium	NIH Neuroscience Microarray Consortium	Elizabeth ,,Salomon	602-343-8732	AZ	http://arrayconsortium.tgen.org	85004		45101	Treatment, type=compound_based_treatment		GSM107519					May 01 2006	total RNA	Mus musculus	GPL1261		GSE4756	eye, retina	Public May 02 2006	May 01 2006	ftp://ftp.ncbi.nih.gov/pub/geo/DATA/supplementary/samples/GSM107nnn/GSM107519/GSM107519.cel.gz	eye, retina: Ret-Exp-2-ENZO		RNA
HGSM107520		1		445 N. Fifth Street, 5th floor	Phoenix	USA		esalomon@tgen.org		NIH Neuroscience Microarray Consortium	NIH Neuroscience Microarray Consortium	Elizabeth ,,Salomon	602-343-8732	AZ	http://arrayconsortium.tgen.org	85004		45101	Treatment, type=compound_based_treatment		GSM107520					May 01 2006	total RNA	Mus musculus	GPL1261		GSE4756	eye, retina	Public May 02 2006	May 01 2006	ftp://ftp.ncbi.nih.gov/pub/geo/DATA/supplementary/samples/GSM107nnn/GSM107520/GSM107520.cel.gz	eye, retina: Ret Exp-3-ENZO		RNA
HGSM107521		1		445 N. Fifth Street, 5th floor	Phoenix	USA		esalomon@tgen.org		NIH Neuroscience Microarray Consortium	NIH Neuroscience Microarray Consortium	Elizabeth ,,Salomon	602-343-8732	AZ	http://arrayconsortium.tgen.org	85004		45101	Treatment, type=compound_based_treatment		GSM107521					May 01 2006	total RNA	Mus musculus	GPL1261		GSE4756	eye, retina	Public May 02 2006	May 01 2006	ftp://ftp.ncbi.nih.gov/pub/geo/DATA/supplementary/samples/GSM107nnn/GSM107521/GSM107521.cel.gz	eye, retina: Ret Exp-4-ENZO		RNA
HGSM107542		1		445 N. Fifth Street, 5th floor	Phoenix	USA		esalomon@tgen.org		NIH Neuroscience Microarray Consortium	NIH Neuroscience Microarray Consortium	Elizabeth ,,Salomon	602-343-8732	AZ	http://arrayconsortium.tgen.org	85004		45101	4 month aSYN (whole mouse brain RNA)		GSM107542					May 01 2006	total RNA	Mus musculus	GPL1261		GSE4758	brain, Whole brain	Public May 02 2006	May 01 2006	ftp://ftp.ncbi.nih.gov/pub/geo/DATA/supplementary/samples/GSM107nnn/GSM107542/GSM107542.cel.gz	brain, Whole brain: aSYN #1_le1		RNA
HGSM107543		1		445 N. Fifth Street, 5th floor	Phoenix	USA		esalomon@tgen.org		NIH Neuroscience Microarray Consortium	NIH Neuroscience Microarray Consortium	Elizabeth ,,Salomon	602-343-8732	AZ	http://arrayconsortium.tgen.org	85004		45101	4 month aSYN (whole mouse brain RNA)		GSM107543					May 01 2006	total RNA	Mus musculus	GPL1261		GSE4758	brain, Whole brain	Public May 02 2006	May 01 2006	ftp://ftp.ncbi.nih.gov/pub/geo/DATA/supplementary/samples/GSM107nnn/GSM107543/GSM107543.cel.gz	brain, Whole brain: aSYN #2_le1		RNA
HGSM107544		1		445 N. Fifth Street, 5th floor	Phoenix	USA		esalomon@tgen.org		NIH Neuroscience Microarray Consortium	NIH Neuroscience Microarray Consortium	Elizabeth ,,Salomon	602-343-8732	AZ	http://arrayconsortium.tgen.org	85004		45101	4 month aSYN (whole mouse brain RNA)		GSM107544					May 01 2006	total RNA	Mus musculus	GPL1261		GSE4758	brain, Whole brain	Public May 02 2006	May 01 2006	ftp://ftp.ncbi.nih.gov/pub/geo/DATA/supplementary/samples/GSM107nnn/GSM107544/GSM107544.cel.gz	brain, Whole brain: aSYN #3_le1		RNA
HGSM107545		1		445 N. Fifth Street, 5th floor	Phoenix	USA		esalomon@tgen.org		NIH Neuroscience Microarray Consortium	NIH Neuroscience Microarray Consortium	Elizabeth ,,Salomon	602-343-8732	AZ	http://arrayconsortium.tgen.org	85004		45101	4 month aSYN (whole mouse brain RNA)		GSM107545					May 01 2006	total RNA	Mus musculus	GPL1261		GSE4758	brain, Whole brain	Public May 02 2006	May 01 2006	ftp://ftp.ncbi.nih.gov/pub/geo/DATA/supplementary/samples/GSM107nnn/GSM107545/GSM107545.cel.gz	brain, Whole brain: aSYN #4_le1		RNA
HGSM107546		1		445 N. Fifth Street, 5th floor	Phoenix	USA		esalomon@tgen.org		NIH Neuroscience Microarray Consortium	NIH Neuroscience Microarray Consortium	Elizabeth ,,Salomon	602-343-8732	AZ	http://arrayconsortium.tgen.org	85004		45101	4 month aSYN (whole mouse brain RNA)		GSM107546					May 01 2006	total RNA	Mus musculus	GPL1261		GSE4758	brain, Whole brain	Public May 02 2006	May 01 2006	ftp://ftp.ncbi.nih.gov/pub/geo/DATA/supplementary/samples/GSM107nnn/GSM107546/GSM107546.cel.gz	brain, Whole brain: aSYN #5_le1		RNA
HGSM107547		1		445 N. Fifth Street, 5th floor	Phoenix	USA		esalomon@tgen.org		NIH Neuroscience Microarray Consortium	NIH Neuroscience Microarray Consortium	Elizabeth ,,Salomon	602-343-8732	AZ	http://arrayconsortium.tgen.org	85004		45101	4 month aSYN (whole mouse brain RNA)		GSM107547					May 01 2006	total RNA	Mus musculus	GPL1261		GSE4758	brain, Whole brain	Public May 02 2006	May 01 2006	ftp://ftp.ncbi.nih.gov/pub/geo/DATA/supplementary/samples/GSM107nnn/GSM107547/GSM107547.cel.gz	brain, Whole brain: aSYN #6_le1		RNA
HGSM107548		1		445 N. Fifth Street, 5th floor	Phoenix	USA		esalomon@tgen.org		NIH Neuroscience Microarray Consortium	NIH Neuroscience Microarray Consortium	Elizabeth ,,Salomon	602-343-8732	AZ	http://arrayconsortium.tgen.org	85004		45101	4 month Hsp70 (whole mouse brain RNA)		GSM107548					May 01 2006	total RNA	Mus musculus	GPL1261		GSE4758	brain, Whole brain	Public May 02 2006	May 01 2006	ftp://ftp.ncbi.nih.gov/pub/geo/DATA/supplementary/samples/GSM107nnn/GSM107548/GSM107548.cel.gz	brain, Whole brain: Hsp70 #1_le1		RNA
HGSM107549		1		445 N. Fifth Street, 5th floor	Phoenix	USA		esalomon@tgen.org		NIH Neuroscience Microarray Consortium	NIH Neuroscience Microarray Consortium	Elizabeth ,,Salomon	602-343-8732	AZ	http://arrayconsortium.tgen.org	85004		45101	4 month Hsp70 (whole mouse brain RNA)		GSM107549					May 01 2006	total RNA	Mus musculus	GPL1261		GSE4758	brain, Whole brain	Public May 02 2006	May 01 2006	ftp://ftp.ncbi.nih.gov/pub/geo/DATA/supplementary/samples/GSM107nnn/GSM107549/GSM107549.cel.gz	brain, Whole brain: Hsp70 #2_le1		RNA
HGSM107550		1		445 N. Fifth Street, 5th floor	Phoenix	USA		esalomon@tgen.org		NIH Neuroscience Microarray Consortium	NIH Neuroscience Microarray Consortium	Elizabeth ,,Salomon	602-343-8732	AZ	http://arrayconsortium.tgen.org	85004		45101	4 month Hsp70 (whole mouse brain RNA)		GSM107550					May 01 2006	total RNA	Mus musculus	GPL1261		GSE4758	brain, Whole brain	Public May 02 2006	May 01 2006	ftp://ftp.ncbi.nih.gov/pub/geo/DATA/supplementary/samples/GSM107nnn/GSM107550/GSM107550.cel.gz	brain, Whole brain: Hsp70 #3_le1		RNA
HGSM107551		1		445 N. Fifth Street, 5th floor	Phoenix	USA		esalomon@tgen.org		NIH Neuroscience Microarray Consortium	NIH Neuroscience Microarray Consortium	Elizabeth ,,Salomon	602-343-8732	AZ	http://arrayconsortium.tgen.org	85004		45101	4 month Hsp70 (whole mouse brain RNA)		GSM107551					May 01 2006	total RNA	Mus musculus	GPL1261		GSE4758	brain, Whole brain	Public May 02 2006	May 01 2006	ftp://ftp.ncbi.nih.gov/pub/geo/DATA/supplementary/samples/GSM107nnn/GSM107551/GSM107551.cel.gz	brain, Whole brain: Hsp70 #4_le1		RNA
HGSM107552		1		445 N. Fifth Street, 5th floor	Phoenix	USA		esalomon@tgen.org		NIH Neuroscience Microarray Consortium	NIH Neuroscience Microarray Consortium	Elizabeth ,,Salomon	602-343-8732	AZ	http://arrayconsortium.tgen.org	85004		45101	4 month Hsp70 (whole mouse brain RNA)		GSM107552					May 01 2006	total RNA	Mus musculus	GPL1261		GSE4758	brain, Whole brain	Public May 02 2006	May 01 2006	ftp://ftp.ncbi.nih.gov/pub/geo/DATA/supplementary/samples/GSM107nnn/GSM107552/GSM107552.cel.gz	brain, Whole brain: Hsp70 #5_le1		RNA
HGSM107553		1		445 N. Fifth Street, 5th floor	Phoenix	USA		esalomon@tgen.org		NIH Neuroscience Microarray Consortium	NIH Neuroscience Microarray Consortium	Elizabeth ,,Salomon	602-343-8732	AZ	http://arrayconsortium.tgen.org	85004		45101	4 month Hsp70 (whole mouse brain RNA)		GSM107553					May 01 2006	total RNA	Mus musculus	GPL1261		GSE4758	brain, Whole brain	Public May 02 2006	May 01 2006	ftp://ftp.ncbi.nih.gov/pub/geo/DATA/supplementary/samples/GSM107nnn/GSM107553/GSM107553.cel.gz	brain, Whole brain: Hsp70 #6_le1		RNA
HGSM107554		1		445 N. Fifth Street, 5th floor	Phoenix	USA		esalomon@tgen.org		NIH Neuroscience Microarray Consortium	NIH Neuroscience Microarray Consortium	Elizabeth ,,Salomon	602-343-8732	AZ	http://arrayconsortium.tgen.org	85004		45101	4 month wildtype (whole mouse brain RNA)		GSM107554					May 01 2006	total RNA	Mus musculus	GPL1261		GSE4758	brain, Whole brain	Public May 02 2006	May 01 2006	ftp://ftp.ncbi.nih.gov/pub/geo/DATA/supplementary/samples/GSM107nnn/GSM107554/GSM107554.cel.gz	brain, Whole brain: wt #1_le1		RNA
HGSM107555		1		445 N. Fifth Street, 5th floor	Phoenix	USA		esalomon@tgen.org		NIH Neuroscience Microarray Consortium	NIH Neuroscience Microarray Consortium	Elizabeth ,,Salomon	602-343-8732	AZ	http://arrayconsortium.tgen.org	85004		45101	4 month wildtype (whole mouse brain RNA)		GSM107555					May 01 2006	total RNA	Mus musculus	GPL1261		GSE4758	brain, Whole brain	Public May 02 2006	May 01 2006	ftp://ftp.ncbi.nih.gov/pub/geo/DATA/supplementary/samples/GSM107nnn/GSM107555/GSM107555.cel.gz	brain, Whole brain: wt #2_le1		RNA
HGSM107556		1		445 N. Fifth Street, 5th floor	Phoenix	USA		esalomon@tgen.org		NIH Neuroscience Microarray Consortium	NIH Neuroscience Microarray Consortium	Elizabeth ,,Salomon	602-343-8732	AZ	http://arrayconsortium.tgen.org	85004		45101	4 month wildtype (whole mouse brain RNA)		GSM107556					May 01 2006	total RNA	Mus musculus	GPL1261		GSE4758	brain, Whole brain	Public May 02 2006	May 01 2006	ftp://ftp.ncbi.nih.gov/pub/geo/DATA/supplementary/samples/GSM107nnn/GSM107556/GSM107556.cel.gz	brain, Whole brain: wt #3_le1		RNA
HGSM107557		1		445 N. Fifth Street, 5th floor	Phoenix	USA		esalomon@tgen.org		NIH Neuroscience Microarray Consortium	NIH Neuroscience Microarray Consortium	Elizabeth ,,Salomon	602-343-8732	AZ	http://arrayconsortium.tgen.org	85004		45101	4 month wildtype (whole mouse brain RNA)		GSM107557					May 01 2006	total RNA	Mus musculus	GPL1261		GSE4758	brain, Whole brain	Public May 02 2006	May 01 2006	ftp://ftp.ncbi.nih.gov/pub/geo/DATA/supplementary/samples/GSM107nnn/GSM107557/GSM107557.cel.gz	brain, Whole brain: wt #4_le1		RNA
HGSM107558		1		445 N. Fifth Street, 5th floor	Phoenix	USA		esalomon@tgen.org		NIH Neuroscience Microarray Consortium	NIH Neuroscience Microarray Consortium	Elizabeth ,,Salomon	602-343-8732	AZ	http://arrayconsortium.tgen.org	85004		45101	4 month wildtype (whole mouse brain RNA)		GSM107558					May 01 2006	total RNA	Mus musculus	GPL1261		GSE4758	brain, Whole brain	Public May 02 2006	May 01 2006	ftp://ftp.ncbi.nih.gov/pub/geo/DATA/supplementary/samples/GSM107nnn/GSM107558/GSM107558.cel.gz	brain, Whole brain: wt #5_le1		RNA
HGSM107559		1		445 N. Fifth Street, 5th floor	Phoenix	USA		esalomon@tgen.org		NIH Neuroscience Microarray Consortium	NIH Neuroscience Microarray Consortium	Elizabeth ,,Salomon	602-343-8732	AZ	http://arrayconsortium.tgen.org	85004		45101	4 month wildtype (whole mouse brain RNA)		GSM107559					May 01 2006	total RNA	Mus musculus	GPL1261		GSE4758	brain, Whole brain	Public May 02 2006	May 01 2006	ftp://ftp.ncbi.nih.gov/pub/geo/DATA/supplementary/samples/GSM107nnn/GSM107559/GSM107559.cel.gz	brain, Whole brain: wt #6_le1		RNA
HGSM107560		1		445 N. Fifth Street, 5th floor	Phoenix	USA		esalomon@tgen.org		NIH Neuroscience Microarray Consortium	NIH Neuroscience Microarray Consortium	Elizabeth ,,Salomon	602-343-8732	AZ	http://arrayconsortium.tgen.org	85004		45101	4 month aSYN/Hsp70 (whole mouse brain RNA)		GSM107560					May 01 2006	total RNA	Mus musculus	GPL1261		GSE4758	brain, Whole brain	Public May 02 2006	May 01 2006	ftp://ftp.ncbi.nih.gov/pub/geo/DATA/supplementary/samples/GSM107nnn/GSM107560/GSM107560.cel.gz	brain, Whole brain: aSYN/70 #1_le1		RNA
HGSM107561		1		445 N. Fifth Street, 5th floor	Phoenix	USA		esalomon@tgen.org		NIH Neuroscience Microarray Consortium	NIH Neuroscience Microarray Consortium	Elizabeth ,,Salomon	602-343-8732	AZ	http://arrayconsortium.tgen.org	85004		45101	4 month aSYN/Hsp70 (whole mouse brain RNA)		GSM107561					May 01 2006	total RNA	Mus musculus	GPL1261		GSE4758	brain, Whole brain	Public May 02 2006	May 01 2006	ftp://ftp.ncbi.nih.gov/pub/geo/DATA/supplementary/samples/GSM107nnn/GSM107561/GSM107561.cel.gz	brain, Whole brain: aSYN/70 #2_le1		RNA
HGSM107562		1		445 N. Fifth Street, 5th floor	Phoenix	USA		esalomon@tgen.org		NIH Neuroscience Microarray Consortium	NIH Neuroscience Microarray Consortium	Elizabeth ,,Salomon	602-343-8732	AZ	http://arrayconsortium.tgen.org	85004		45101	4 month aSYN/Hsp70 (whole mouse brain RNA)		GSM107562					May 01 2006	total RNA	Mus musculus	GPL1261		GSE4758	brain, Whole brain	Public May 02 2006	May 01 2006	ftp://ftp.ncbi.nih.gov/pub/geo/DATA/supplementary/samples/GSM107nnn/GSM107562/GSM107562.cel.gz	brain, Whole brain: aSYN/70 #3_le1		RNA
HGSM107563		1		445 N. Fifth Street, 5th floor	Phoenix	USA		esalomon@tgen.org		NIH Neuroscience Microarray Consortium	NIH Neuroscience Microarray Consortium	Elizabeth ,,Salomon	602-343-8732	AZ	http://arrayconsortium.tgen.org	85004		45101	4 month aSYN/Hsp70 (whole mouse brain RNA)		GSM107563					May 01 2006	total RNA	Mus musculus	GPL1261		GSE4758	brain, Whole brain	Public May 02 2006	May 01 2006	ftp://ftp.ncbi.nih.gov/pub/geo/DATA/supplementary/samples/GSM107nnn/GSM107563/GSM107563.cel.gz	brain, Whole brain: aSYN/70 #4_le1		RNA
HGSM107564		1		445 N. Fifth Street, 5th floor	Phoenix	USA		esalomon@tgen.org		NIH Neuroscience Microarray Consortium	NIH Neuroscience Microarray Consortium	Elizabeth ,,Salomon	602-343-8732	AZ	http://arrayconsortium.tgen.org	85004		45101	4 month aSYN/Hsp70 (whole mouse brain RNA)		GSM107564					May 01 2006	total RNA	Mus musculus	GPL1261		GSE4758	brain, Whole brain	Public May 02 2006	May 01 2006	ftp://ftp.ncbi.nih.gov/pub/geo/DATA/supplementary/samples/GSM107nnn/GSM107564/GSM107564.cel.gz	brain, Whole brain: aSYN/70 #5_le1		RNA
HGSM107565		1		445 N. Fifth Street, 5th floor	Phoenix	USA		esalomon@tgen.org		NIH Neuroscience Microarray Consortium	NIH Neuroscience Microarray Consortium	Elizabeth ,,Salomon	602-343-8732	AZ	http://arrayconsortium.tgen.org	85004		45101	4 month aSYN/Hsp70 (whole mouse brain RNA)		GSM107565					May 01 2006	total RNA	Mus musculus	GPL1261		GSE4758	brain, Whole brain	Public May 02 2006	May 01 2006	ftp://ftp.ncbi.nih.gov/pub/geo/DATA/supplementary/samples/GSM107nnn/GSM107565/GSM107565.cel.gz	brain, Whole brain: aSYN/70 #6_le1		RNA
HGSM107671		1	8wk Liver	600 Maine Street	Bar Harbor	USA		jstylian@jax.org	001 (207) 288 6078	The Jackson Laboratory		Ioannis,M,Stylianou	001 (207) 288 6390	ME		4609	Values Normalised RMA data	45037	Female Liver 8wk mice strain SM/J provided Jackson Lab.	Trizol Invitrogen Protocol	GSM107671	Chow diet - Weaned 3Wks, Sac 8Wks.	See Jackson Lab Website	Cy3		May 04 2006	total RNA	Mus musculus	GPL1261		GSE4765	Liver	Public Nov 03 2006	May 03 2006	NONE	SM Bio replicate No.1	Mice fasted 4 prior dissection. Mice perfused 50mL sterile PBS. Samples snap frozen liquid nitrogen.	RNA
HGSM107672		1	Chow diet	600 Maine Street	Bar Harbor	USA		jstylian@jax.org	001 (207) 288 6078	The Jackson Laboratory		Ioannis,M,Stylianou	001 (207) 288 6390	ME		4609	Values Normalised RMA data	45037	Female Liver 8wk mice strain SM/J provided Jackson Lab.	Trizol Invitrogen Protocol	GSM107672	Chow diet - Weaned 3Wks, Sac 8Wks.	See Jackson Lab Website	Cy3		May 04 2006	total RNA	Mus musculus	GPL1261		GSE4765	Liver	Public Nov 03 2006	May 03 2006	NONE	SM Bio replicate No.2	Mice fasted 4 prior dissection. Mice perfused 50mL sterile PBS. Samples snap frozen liquid nitrogen.	RNA
HGSM107673		1	8 wk Chow diet - 4hr fast	600 Maine Street	Bar Harbor	USA		jstylian@jax.org	001 (207) 288 6078	The Jackson Laboratory		Ioannis,M,Stylianou	001 (207) 288 6390	ME		4609	Values Normalised RMA data	45037	Female Liver 8wk mice strain SM/J provided Jackson Lab.	Trizol Invitrogen Protocol	GSM107673	Chow diet - Weaned 3Wks, Sac 8Wks.	See Jackson Lab Website	Cy3		May 04 2006	total RNA	Mus musculus	GPL1261		GSE4765	Liver	Public Nov 03 2006	May 03 2006	NONE	SM Bio replicate No.3	Mice fasted 4 prior dissection. Mice perfused 50mL sterile PBS. Samples snap frozen liquid nitrogen.	RNA
HGSM107674		1	8wk - 4hr fast	600 Maine Street	Bar Harbor	USA		jstylian@jax.org	001 (207) 288 6078	The Jackson Laboratory		Ioannis,M,Stylianou	001 (207) 288 6390	ME		4609	Values Normalised RMA data	45037	Female Liver 8wk mice strain NZB/BinJ provided Jackson Lab.	Trizol Invitrogen Protocol	GSM107674	Chow diet - Weaned 3Wks, Sac 8Wks.	See Jackson Lab Website	Cy3		May 04 2006	total RNA	Mus musculus	GPL1261		GSE4765	Liver	Public Nov 03 2006	May 03 2006	NONE	NZB Bio Replicate No.1	Mice fasted 4 prior dissection. Mice perfused 50mL sterile PBS. Samples snap frozen liquid nitrogen.	RNA
HGSM107675		1	8wk - 4hr fast	600 Maine Street	Bar Harbor	USA		jstylian@jax.org	001 (207) 288 6078	The Jackson Laboratory		Ioannis,M,Stylianou	001 (207) 288 6390	ME		4609	Values Normalised RMA data	45037	Female Liver 8wk mice strain NZB/BinJ provided Jackson Lab.	Trizol Invitrogen Protocol	GSM107675	Chow diet - Weaned 3Wks, Sac 8Wks.	See Jackson Lab Website	Cy3		May 04 2006	total RNA	Mus musculus	GPL1261		GSE4765	Liver	Public Nov 03 2006	May 03 2006	NONE	NZB Bio Replicate No.2	Mice fasted 4 prior dissection. Mice perfused 50mL sterile PBS. Samples snap frozen liquid nitrogen.	RNA
HGSM107676		1	8 WK - 4hr fast	600 Maine Street	Bar Harbor	USA		jstylian@jax.org	001 (207) 288 6078	The Jackson Laboratory		Ioannis,M,Stylianou	001 (207) 288 6390	ME		4609	Values Normalised RMA data	45037	Female Liver 8wk mice strain NZB/BinJ provided Jackson Lab.	Trizol Invitrogen Protocol	GSM107676	Chow diet - Weaned 3Wks, Sac 8Wks.	See Jackson Lab Website	Cy3		May 04 2006	total RNA	Mus musculus	GPL1261		GSE4765	Liver	Public Nov 03 2006	May 03 2006	NONE	NZB Bio Replicate No.3	Mice fasted 4 prior dissection. Mice perfused 50mL sterile PBS. Samples snap frozen liquid nitrogen.	RNA
HGSM107794		1	strain: B6; gender: mix; age: 0-2d; tissue: calvariae; passage #: 4; treatment: 5-aza-2'-deoxycytidine; biological replicate: 1	929 E 57th St W503V	Chicago	USA	Human Genetics	tfw@uchicago.edu		University Chicago	Dr. Bruce Lahn	Tammy,,Vallender	7738344065	IL		60637	MAS 5.0 data processing normalization	45101	treated 5-aza-2'-deoxycytidine 96 plus 24 normal medium; biological replicate 1	RNeasy total RNA extraction protocol (Qiagen)	GSM107794	Cultures maintained ╬▒-MEM (Stem Cell Technologies; Vancouver, BC, Canada) 10% FBS (Invitrogen) 100 U/mL penicillin streptomycin (Invitrogen) 37 oC 5% CO2. Cells passaged confluence 0.25% trypsin EDTA (Invitrogen).	standard Affymetrix hybridization protocol	biotin labeled standard Affymetrix fluorescent stain cocktail	standard Affymetrix IVT labeling staining protocols	May 05 2006	total RNA	Mus musculus	GPL1261	standard Affymetrix scan protocol	GSE4768	primary osteoblasts treated	Public May 06 2006	May 03 2006	NONE	osteoblast_5azatreated_rep1	Freshly prepared 5A2dC (Sigma; Saint Louis, MO, USA) stock solution diluted growth medium concentration 5 ╬╝M. A preparation drug growth medium added 24 total 96-hour drug exposure. Cells grown normal medium following treatment 24 hours.	RNA
HGSM107795		1	strain: B6; gender: mix; age: 0-2d; tissue: calvariae; passage #: 4; treatment: 5-aza-2'-deoxycytidine; biological replicate: 2	929 E 57th St W503V	Chicago	USA	Human Genetics	tfw@uchicago.edu		University Chicago	Dr. Bruce Lahn	Tammy,,Vallender	7738344065	IL		60637	MAS 5.0 data processing normalization	45101	treated 5-aza-2'-deoxycytidine 96 plus 24 normal medium; biological replicate 2	RNeasy total RNA extraction protocol (Qiagen)	GSM107795	Cultures maintained ╬▒-MEM (Stem Cell Technologies; Vancouver, BC, Canada) 10% FBS (Invitrogen) 100 U/mL penicillin streptomycin (Invitrogen) 37 oC 5% CO2. Cells passaged confluence 0.25% trypsin EDTA (Invitrogen).	standard Affymetrix hybridization protocol	biotin labeled standard Affymetrix fluorescent stain cocktail	standard Affymetrix IVT labeling staining protocols	May 05 2006	total RNA	Mus musculus	GPL1261	standard Affymetrix scan protocol	GSE4768	primary osteoblasts treated	Public May 06 2006	May 03 2006	NONE	osteoblast_5azatreated_rep2	Freshly prepared 5A2dC (Sigma; Saint Louis, MO, USA) stock solution diluted growth medium concentration 5 ╬╝M. A preparation drug growth medium added 24 total 96-hour drug exposure. Cells grown normal medium following treatment 24 hours.	RNA
HGSM107796		1	strain: B6; gender: mix; age: 0-2d; tissue: calvariae; passage #: 4; treatment: 5-aza-2'-deoxycytidine; biological replicate: 3	929 E 57th St W503V	Chicago	USA	Human Genetics	tfw@uchicago.edu		University Chicago	Dr. Bruce Lahn	Tammy,,Vallender	7738344065	IL		60637	MAS 5.0 data processing normalization	45101	treated 5-aza-2'-deoxycytidine 96 plus 24 normal medium; biological replicate 3	RNeasy total RNA extraction protocol (Qiagen)	GSM107796	Cultures maintained ╬▒-MEM (Stem Cell Technologies; Vancouver, BC, Canada) 10% FBS (Invitrogen) 100 U/mL penicillin streptomycin (Invitrogen) 37 oC 5% CO2. Cells passaged confluence 0.25% trypsin EDTA (Invitrogen).	standard Affymetrix hybridization protocol	biotin labeled standard Affymetrix fluorescent stain cocktail	standard Affymetrix IVT labeling staining protocols	May 05 2006	total RNA	Mus musculus	GPL1261	standard Affymetrix scan protocol	GSE4768	primary osteoblasts treated	Public May 06 2006	May 03 2006	NONE	osteoblast_5azatreated_rep3	Freshly prepared 5A2dC (Sigma; Saint Louis, MO, USA) stock solution diluted growth medium concentration 5 ╬╝M. A preparation drug growth medium added 24 total 96-hour drug exposure. Cells grown normal medium following treatment 24 hours.	RNA
HGSM107797		1	strain: B6; gender: mix; age: 0-2d; tissue: calvariae; passage #: 4; treatment: control; biological replicate: 1	929 E 57th St W503V	Chicago	USA	Human Genetics	tfw@uchicago.edu		University Chicago	Dr. Bruce Lahn	Tammy,,Vallender	7738344065	IL		60637	MAS 5.0 data processing normalization	45101	untreated; biological replicate 1	RNeasy total RNA extraction protocol (Qiagen)	GSM107797	Cultures maintained ╬▒-MEM (Stem Cell Technologies; Vancouver, BC, Canada) 10% FBS (Invitrogen) 100 U/mL penicillin streptomycin (Invitrogen) 37 oC 5% CO2. Cells passaged confluence 0.25% trypsin EDTA (Invitrogen).	standard Affymetrix hybridization protocol	biotin labeled standard Affymetrix fluorescent stain cocktail	standard Affymetrix IVT labeling staining protocols	May 05 2006	total RNA	Mus musculus	GPL1261	standard Affymetrix scan protocol	GSE4768	primary osteoblasts untreated	Public May 06 2006	May 03 2006	NONE	osteoblast_control_rep1	untreated	RNA
HGSM107798		1	strain: B6; gender: mix; age: 0-2d; tissue: calvariae; passage #: 4; treatment: untreated; biological replicate: 2	929 E 57th St W503V	Chicago	USA	Human Genetics	tfw@uchicago.edu		University Chicago	Dr. Bruce Lahn	Tammy,,Vallender	7738344065	IL		60637	MAS 5.0 data processing normalization	45101	untreated; biological replicate 2	RNeasy total RNA extraction protocol (Qiagen)	GSM107798	Cultures maintained ╬▒-MEM (Stem Cell Technologies; Vancouver, BC, Canada) 10% FBS (Invitrogen) 100 U/mL penicillin streptomycin (Invitrogen) 37 oC 5% CO2. Cells passaged confluence 0.25% trypsin EDTA (Invitrogen).	standard Affymetrix hybridization protocol	biotin labeled standard Affymetrix fluorescent stain cocktail	standard Affymetrix IVT labeling staining protocols	May 05 2006	total RNA	Mus musculus	GPL1261	standard Affymetrix scan protocol	GSE4768	primary osteoblasts untreated	Public May 06 2006	May 03 2006	NONE	osteoblast_control_rep2	untreated	RNA
HGSM107799		1	strain: B6; gender: mix; age: 0-2d; tissue: calvariae; passage #: 4; treatment: untreated; biological replicate: 3	929 E 57th St W503V	Chicago	USA	Human Genetics	tfw@uchicago.edu		University Chicago	Dr. Bruce Lahn	Tammy,,Vallender	7738344065	IL		60637	MAS 5.0 data processing normalization	45101	untreated; biological replicate 3	RNeasy total RNA extraction protocol (Qiagen)	GSM107799	Cultures maintained ╬▒-MEM (Stem Cell Technologies; Vancouver, BC, Canada) 10% FBS (Invitrogen) 100 U/mL penicillin streptomycin (Invitrogen) 37 oC 5% CO2. Cells passaged confluence 0.25% trypsin EDTA (Invitrogen).	standard Affymetrix hybridization protocol	biotin labeled standard Affymetrix fluorescent stain cocktail	standard Affymetrix IVT labeling staining protocols	May 05 2006	total RNA	Mus musculus	GPL1261	standard Affymetrix scan protocol	GSE4768	primary osteoblasts untreated	Public May 06 2006	May 03 2006	NONE	osteoblast_control_rep3	untreated	RNA
HGSM107800		1	strain: B6; gender: mix; age: 0-2d; tissue: rib cartilage; passage #: 4; treatment: untreated; biological replicate: 1	929 E 57th St W503V	Chicago	USA	Human Genetics	tfw@uchicago.edu		University Chicago	Dr. Bruce Lahn	Tammy,,Vallender	7738344065	IL		60637	MAS 5.0 data processing normalization	45101	untreated; biological replicate 1	RNeasy total RNA extraction protocol (Qiagen)	GSM107800	Cultures maintained DMEM L-glutamine glucose (Invitrogen) plus 10% heat-inactivated FBS (Invitrogen) 100 U/mL penicillin streptomycin (Invitrogen) 37 oC 5% CO2. Cells passaged confluence 0.25% trypsin EDTA (Invitrogen).	standard Affymetrix hybridization protocol	biotin labeled standard Affymetrix fluorescent stain cocktail	standard Affymetrix IVT labeling staining protocols	May 05 2006	total RNA	Mus musculus	GPL1261	standard Affymetrix scan protocol	GSE4768	primary chondrocytes untreated	Public May 06 2006	May 03 2006	NONE	chondrocyte_control_rep1	untreated	RNA
HGSM107801		1	strain: B6; gender: mix; age: 0-2d; tissue: rib cartilage; passage #: 4; treatment: control; biological replicate: 2	929 E 57th St W503V	Chicago	USA	Human Genetics	tfw@uchicago.edu		University Chicago	Dr. Bruce Lahn	Tammy,,Vallender	7738344065	IL		60637	MAS 5.0 data processing normalization	45101	untreated; biological replicate 2	RNeasy total RNA extraction protocol (Qiagen)	GSM107801	Cultures maintained DMEM L-glutamine glucose (Invitrogen) plus 10% heat-inactivated FBS (Invitrogen) 100 U/mL penicillin streptomycin (Invitrogen) 37 oC 5% CO2. Cells passaged confluence 0.25% trypsin EDTA (Invitrogen).	standard Affymetrix hybridization protocol	biotin labeled standard Affymetrix fluorescent stain cocktail	standard Affymetrix IVT labeling staining protocols	May 05 2006	total RNA	Mus musculus	GPL1261	standard Affymetrix scan protocol	GSE4768	primary chondrocytes untreated	Public May 06 2006	May 03 2006	NONE	Chondrocyte_control_rep2	untreated	RNA
HGSM107802		1	strain: B6; gender: mix; age: 0-2d; tissue: rib cartilage; passage #: 4; treatment: control; biological replicate: 3	929 E 57th St W503V	Chicago	USA	Human Genetics	tfw@uchicago.edu		University Chicago	Dr. Bruce Lahn	Tammy,,Vallender	7738344065	IL		60637	MAS 5.0 data processing normalization	45101	untreated; biological replicate 3	RNeasy total RNA extraction protocol (Qiagen)	GSM107802	Cultures maintained DMEM L-glutamine glucose (Invitrogen) plus 10% heat-inactivated FBS (Invitrogen) 100 U/mL penicillin streptomycin (Invitrogen) 37 oC 5% CO2. Cells passaged confluence 0.25% trypsin EDTA (Invitrogen).	standard Affymetrix hybridization protocol	biotin labeled standard Affymetrix fluorescent stain cocktail	standard Affymetrix IVT labeling staining protocols	May 05 2006	total RNA	Mus musculus	GPL1261	standard Affymetrix scan protocol	GSE4768	primary chondrocytes untreated	Public May 06 2006	May 03 2006	NONE	chondrocyte_control_rep3	untreated	RNA
HGSM107803		1	strain: B6; gender: mix; age: 0-2d; tissue: rib cartilage; passage #: 4; treatment: 5-aza-2'-deoxycytidine; biological replicate: 1	929 E 57th St W503V	Chicago	USA	Human Genetics	tfw@uchicago.edu		University Chicago	Dr. Bruce Lahn	Tammy,,Vallender	7738344065	IL		60637	MAS 5.0 data processing normalization	45101	treated 5-aza-2'-deoxycytidine 72 plus 24 normal medium; biological replicate 1	RNeasy total RNA extraction protocol (Qiagen)	GSM107803	Cultures maintained DMEM L-glutamine glucose (Invitrogen) plus 10% heat-inactivated FBS (Invitrogen) 100 U/mL penicillin streptomycin (Invitrogen) 37 oC 5% CO2. Cells passaged confluence 0.25% trypsin EDTA (Invitrogen).	standard Affymetrix hybridization protocol	biotin labeled standard Affymetrix fluorescent stain cocktail	standard Affymetrix IVT labeling staining protocols	May 05 2006	total RNA	Mus musculus	GPL1261	standard Affymetrix scan protocol	GSE4768	primary chondrocytes treated	Public May 06 2006	May 03 2006	NONE	chondrocyte_5azatreated_rep1	Freshly prepared 5A2dC (Sigma; Saint Louis, MO, USA) stock solution diluted growth medium concentration 5 ╬╝M. A preparation drug growth medium added 24 total 72-hour drug exposure. Cells grown normal medium following treatment 24 hours.	RNA
HGSM107804		1	strain: B6; gender: mix; age: 0-2d; tissue: dermis; passage #: 4; treatment: 5-aza-2'-deoxycytidine; biological replicate: 2	929 E 57th St W503V	Chicago	USA	Human Genetics	tfw@uchicago.edu		University Chicago	Dr. Bruce Lahn	Tammy,,Vallender	7738344065	IL		60637	MAS 5.0 data processing normalization	45101	treated 5-aza-2'-deoxycytidine 72 plus 24 normal medium; biological replicate 2	RNeasy total RNA extraction protocol (Qiagen)	GSM107804	Cultures maintained DMEM L-glutamine glucose (Invitrogen) plus 10% heat-inactivated FBS (Invitrogen) 100 U/mL penicillin streptomycin (Invitrogen) 37 oC 5% CO2. Cells passaged confluence 0.25% trypsin EDTA (Invitrogen).	standard Affymetrix hybridization protocol	biotin labeled standard Affymetrix fluorescent stain cocktail	standard Affymetrix IVT labeling staining protocols	May 05 2006	total RNA	Mus musculus	GPL1261	standard Affymetrix scan protocol	GSE4768	primary chondrocytes treated	Public May 06 2006	May 03 2006	NONE	chondrocyte_5azatreated_rep2	Freshly prepared 5A2dC (Sigma; Saint Louis, MO, USA) stock solution diluted growth medium concentration 5 ╬╝M. A preparation drug growth medium added 24 total 72-hour drug exposure. Cells grown normal medium following treatment 24 hours.	RNA
HGSM107805		1	strain: B6; gender: mix; age: 0-2d; tissue: rib cartilage; passage #: 4; treatment: 5-aza-2'-deoxycytidine; biological replicate: 3	929 E 57th St W503V	Chicago	USA	Human Genetics	tfw@uchicago.edu		University Chicago	Dr. Bruce Lahn	Tammy,,Vallender	7738344065	IL		60637	MAS 5.0 data processing normalization	45101	treated 5-aza-2'-deoxycytidine 72 plus 24 normal medium; biological replicate 3	RNeasy total RNA extraction protocol (Qiagen)	GSM107805	Cultures maintained DMEM L-glutamine glucose (Invitrogen) plus 10% heat-inactivated FBS (Invitrogen) 100 U/mL penicillin streptomycin (Invitrogen) 37 oC 5% CO2. Cells passaged confluence 0.25% trypsin EDTA (Invitrogen).	standard Affymetrix hybridization protocol	biotin labeled standard Affymetrix fluorescent stain cocktail	standard Affymetrix IVT labeling staining protocols	May 05 2006	total RNA	Mus musculus	GPL1261	standard Affymetrix scan protocol	GSE4768	primary chondrocytes treated	Public May 06 2006	May 03 2006	NONE	chondrocyte_5azatreated_rep3	Freshly prepared 5A2dC (Sigma; Saint Louis, MO, USA) stock solution diluted growth medium concentration 5 ╬╝M. A preparation drug growth medium added 24 total 72-hour drug exposure. Cells grown normal medium following treatment 24 hours.	RNA
HGSM107880		1		445 N. Fifth Street, 5th floor	Phoenix	USA		esalomon@tgen.org		NIH Neuroscience Microarray Consortium	NIH Neuroscience Microarray Consortium	Elizabeth ,,Salomon	602-343-8732	AZ	http://arrayconsortium.tgen.org	85004		45101	Treatment, type=nucleic_acid_extraction, description=We anticipate method recommended TGEN amounts tissue.		GSM107880					Jun 06 2006	total RNA	Mus musculus	GPL1261		GSE4774	E10.5 craniofacial tissue, first branchial arch	Public Jun 06 2006	May 04 2006	ftp://ftp.ncbi.nih.gov/pub/geo/DATA/supplementary/samples/GSM107nnn/GSM107880/GSM107880.cel.gz	E10.5 craniofacial tissue, first branchial arch: 5_6_MNA-1_e1_le1		RNA
HGSM107881		1		445 N. Fifth Street, 5th floor	Phoenix	USA		esalomon@tgen.org		NIH Neuroscience Microarray Consortium	NIH Neuroscience Microarray Consortium	Elizabeth ,,Salomon	602-343-8732	AZ	http://arrayconsortium.tgen.org	85004		45101	Treatment, type=nucleic_acid_extraction, description=We anticipate method recommended TGEN amounts tissue.		GSM107881					Jun 06 2006	total RNA	Mus musculus	GPL1261		GSE4774	E10.5 craniofacial tissue, first branchial arch	Public Jun 06 2006	May 04 2006	ftp://ftp.ncbi.nih.gov/pub/geo/DATA/supplementary/samples/GSM107nnn/GSM107881/GSM107881.cel.gz	E10.5 craniofacial tissue, first branchial arch: 5_6_MNA-2_e1_le1		RNA
HGSM107882		1		445 N. Fifth Street, 5th floor	Phoenix	USA		esalomon@tgen.org		NIH Neuroscience Microarray Consortium	NIH Neuroscience Microarray Consortium	Elizabeth ,,Salomon	602-343-8732	AZ	http://arrayconsortium.tgen.org	85004		45101	Treatment, type=nucleic_acid_extraction, description=We anticipate method recommended TGEN amounts tissue.		GSM107882					Jun 06 2006	total RNA	Mus musculus	GPL1261		GSE4774	E10.5 craniofacial tissue, first branchial arch	Public Jun 06 2006	May 04 2006	ftp://ftp.ncbi.nih.gov/pub/geo/DATA/supplementary/samples/GSM107nnn/GSM107882/GSM107882.cel.gz	E10.5 craniofacial tissue, first branchial arch: 5_6_MNA-3_e1_le1		RNA
HGSM107883		1		445 N. Fifth Street, 5th floor	Phoenix	USA		esalomon@tgen.org		NIH Neuroscience Microarray Consortium	NIH Neuroscience Microarray Consortium	Elizabeth ,,Salomon	602-343-8732	AZ	http://arrayconsortium.tgen.org	85004		45101	Treatment, type=nucleic_acid_extraction, description=We anticipate method recommended TGEN amounts tissue.		GSM107883					Jun 06 2006	total RNA	Mus musculus	GPL1261		GSE4774	E10.5 craniofacial tissue, first branchial arch	Public Jun 06 2006	May 04 2006	ftp://ftp.ncbi.nih.gov/pub/geo/DATA/supplementary/samples/GSM107nnn/GSM107883/GSM107883.cel.gz	E10.5 craniofacial tissue, first branchial arch: KO_MXA-1_e1_le1		RNA
HGSM107884		1		445 N. Fifth Street, 5th floor	Phoenix	USA		esalomon@tgen.org		NIH Neuroscience Microarray Consortium	NIH Neuroscience Microarray Consortium	Elizabeth ,,Salomon	602-343-8732	AZ	http://arrayconsortium.tgen.org	85004		45101	Treatment, type=nucleic_acid_extraction, description=We anticipate method recommended TGEN amounts tissue.		GSM107884					Jun 06 2006	total RNA	Mus musculus	GPL1261		GSE4774	E10.5 craniofacial tissue, first branchial arch	Public Jun 06 2006	May 04 2006	ftp://ftp.ncbi.nih.gov/pub/geo/DATA/supplementary/samples/GSM107nnn/GSM107884/GSM107884.cel.gz	E10.5 craniofacial tissue, first branchial arch: KO_MXA-2_e1_le1		RNA
HGSM107885		1		445 N. Fifth Street, 5th floor	Phoenix	USA		esalomon@tgen.org		NIH Neuroscience Microarray Consortium	NIH Neuroscience Microarray Consortium	Elizabeth ,,Salomon	602-343-8732	AZ	http://arrayconsortium.tgen.org	85004		45101	Treatment, type=nucleic_acid_extraction, description=We anticipate method recommended TGEN amounts tissue.		GSM107885					Jun 06 2006	total RNA	Mus musculus	GPL1261		GSE4774	E10.5 craniofacial tissue, first branchial arch	Public Jun 06 2006	May 04 2006	ftp://ftp.ncbi.nih.gov/pub/geo/DATA/supplementary/samples/GSM107nnn/GSM107885/GSM107885.cel.gz	E10.5 craniofacial tissue, first branchial arch: KO_MXA-3_e1_le1		RNA
HGSM107886		1		445 N. Fifth Street, 5th floor	Phoenix	USA		esalomon@tgen.org		NIH Neuroscience Microarray Consortium	NIH Neuroscience Microarray Consortium	Elizabeth ,,Salomon	602-343-8732	AZ	http://arrayconsortium.tgen.org	85004		45101	Treatment, type=nucleic_acid_extraction, description=We anticipate method recommended TGEN amounts tissue.		GSM107886					Jun 06 2006	total RNA	Mus musculus	GPL1261		GSE4774	E10.5 craniofacial tissue, first branchial arch	Public Jun 06 2006	May 04 2006	ftp://ftp.ncbi.nih.gov/pub/geo/DATA/supplementary/samples/GSM107nnn/GSM107886/GSM107886.cel.gz	E10.5 craniofacial tissue, first branchial arch: WT_MNA-1_e1_le1		RNA
HGSM107887		1		445 N. Fifth Street, 5th floor	Phoenix	USA		esalomon@tgen.org		NIH Neuroscience Microarray Consortium	NIH Neuroscience Microarray Consortium	Elizabeth ,,Salomon	602-343-8732	AZ	http://arrayconsortium.tgen.org	85004		45101	Treatment, type=nucleic_acid_extraction, description=We anticipate method recommended TGEN amounts tissue.		GSM107887					Jun 06 2006	total RNA	Mus musculus	GPL1261		GSE4774	E10.5 craniofacial tissue, first branchial arch	Public Jun 06 2006	May 04 2006	ftp://ftp.ncbi.nih.gov/pub/geo/DATA/supplementary/samples/GSM107nnn/GSM107887/GSM107887.cel.gz	E10.5 craniofacial tissue, first branchial arch: WT_MNA-2_e1_le1		RNA
HGSM107888		1		445 N. Fifth Street, 5th floor	Phoenix	USA		esalomon@tgen.org		NIH Neuroscience Microarray Consortium	NIH Neuroscience Microarray Consortium	Elizabeth ,,Salomon	602-343-8732	AZ	http://arrayconsortium.tgen.org	85004		45101	Treatment, type=nucleic_acid_extraction, description=We anticipate method recommended TGEN amounts tissue.		GSM107888					Jun 06 2006	total RNA	Mus musculus	GPL1261		GSE4774	E10.5 craniofacial tissue, first branchial arch	Public Jun 06 2006	May 04 2006	ftp://ftp.ncbi.nih.gov/pub/geo/DATA/supplementary/samples/GSM107nnn/GSM107888/GSM107888.cel.gz	E10.5 craniofacial tissue, first branchial arch: WT_MNA-3_e1_le1		RNA
HGSM107889		1		445 N. Fifth Street, 5th floor	Phoenix	USA		esalomon@tgen.org		NIH Neuroscience Microarray Consortium	NIH Neuroscience Microarray Consortium	Elizabeth ,,Salomon	602-343-8732	AZ	http://arrayconsortium.tgen.org	85004		45101	Treatment, type=nucleic_acid_extraction, description=We anticipate method recommended TGEN amounts tissue.		GSM107889					Jun 06 2006	total RNA	Mus musculus	GPL1261		GSE4774	E10.5 craniofacial tissue, first branchial arch	Public Jun 06 2006	May 04 2006	ftp://ftp.ncbi.nih.gov/pub/geo/DATA/supplementary/samples/GSM107nnn/GSM107889/GSM107889.cel.gz	E10.5 craniofacial tissue, first branchial arch: WT_MXA-1_e1_le1		RNA
HGSM107890		1		445 N. Fifth Street, 5th floor	Phoenix	USA		esalomon@tgen.org		NIH Neuroscience Microarray Consortium	NIH Neuroscience Microarray Consortium	Elizabeth ,,Salomon	602-343-8732	AZ	http://arrayconsortium.tgen.org	85004		45101	Treatment, type=nucleic_acid_extraction, description=We anticipate method recommended TGEN amounts tissue.		GSM107890					Jun 06 2006	total RNA	Mus musculus	GPL1261		GSE4774	E10.5 craniofacial tissue, first branchial arch	Public Jun 06 2006	May 04 2006	ftp://ftp.ncbi.nih.gov/pub/geo/DATA/supplementary/samples/GSM107nnn/GSM107890/GSM107890.cel.gz	E10.5 craniofacial tissue, first branchial arch: WT_MXA-2_e1_le1		RNA
HGSM107891		1		445 N. Fifth Street, 5th floor	Phoenix	USA		esalomon@tgen.org		NIH Neuroscience Microarray Consortium	NIH Neuroscience Microarray Consortium	Elizabeth ,,Salomon	602-343-8732	AZ	http://arrayconsortium.tgen.org	85004		45101	Treatment, type=nucleic_acid_extraction, description=We anticipate method recommended TGEN amounts tissue.		GSM107891					Jun 06 2006	total RNA	Mus musculus	GPL1261		GSE4774	E10.5 craniofacial tissue, first branchial arch	Public Jun 06 2006	May 04 2006	ftp://ftp.ncbi.nih.gov/pub/geo/DATA/supplementary/samples/GSM107nnn/GSM107891/GSM107891.cel.gz	E10.5 craniofacial tissue, first branchial arch: WT_MXA-3_e1_le1		RNA
HGSM107892		1		445 N. Fifth Street, 5th floor	Phoenix	USA		esalomon@tgen.org		NIH Neuroscience Microarray Consortium	NIH Neuroscience Microarray Consortium	Elizabeth ,,Salomon	602-343-8732	AZ	http://arrayconsortium.tgen.org	85004		45101	Treatment, type=nucleic_acid_extraction, description=We anticipate method recommended TGEN amounts tissue.		GSM107892					Jun 06 2006	total RNA	Mus musculus	GPL1261		GSE4774	E10.5 craniofacial tissue, first branchial arch	Public Jun 06 2006	May 04 2006	ftp://ftp.ncbi.nih.gov/pub/geo/DATA/supplementary/samples/GSM107nnn/GSM107892/GSM107892.cel.gz	E10.5 craniofacial tissue, first branchial arch: WT_MXA2-1_e1_le1		RNA
HGSM107893		1		445 N. Fifth Street, 5th floor	Phoenix	USA		esalomon@tgen.org		NIH Neuroscience Microarray Consortium	NIH Neuroscience Microarray Consortium	Elizabeth ,,Salomon	602-343-8732	AZ	http://arrayconsortium.tgen.org	85004		45101	Treatment, type=nucleic_acid_extraction, description=We anticipate method recommended TGEN amounts tissue.		GSM107893					Jun 06 2006	total RNA	Mus musculus	GPL1261		GSE4774	E10.5 craniofacial tissue, first branchial arch	Public Jun 06 2006	May 04 2006	ftp://ftp.ncbi.nih.gov/pub/geo/DATA/supplementary/samples/GSM107nnn/GSM107893/GSM107893.cel.gz	E10.5 craniofacial tissue, first branchial arch: WT_MXA2-2_e1_le1		RNA
HGSM107894		1		445 N. Fifth Street, 5th floor	Phoenix	USA		esalomon@tgen.org		NIH Neuroscience Microarray Consortium	NIH Neuroscience Microarray Consortium	Elizabeth ,,Salomon	602-343-8732	AZ	http://arrayconsortium.tgen.org	85004		45101	Treatment, type=nucleic_acid_extraction, description=We anticipate method recommended TGEN amounts tissue.		GSM107894					Jun 06 2006	total RNA	Mus musculus	GPL1261		GSE4774	E10.5 craniofacial tissue, first branchial arch	Public Jun 06 2006	May 04 2006	ftp://ftp.ncbi.nih.gov/pub/geo/DATA/supplementary/samples/GSM107nnn/GSM107894/GSM107894.cel.gz	E10.5 craniofacial tissue, first branchial arch: WT_MXA2-3_e1_le1		RNA
HGSM108100	Harlan Sprague-Dawley	1	Tissue: cochlea	425 Henry Mall Dr	Madison	USA	Medical Genetics	someya@wisc.edu	608-262-2976	University Wisconsin-Madison	Prolla Lab	Shinichi,,Someya	608-265-5205	WI	http://www.genetics.wisc.edu/faculty/profile.php?id=140	53706	GCOS 1.3 (Affymetrix), scaled 1500	45037	NA	Total RNA isolated pooled cochlea tissue TriZol Reagent (Invitrogen) according manufacturer's instructions.	GSM108100	All mice raised 12:12 dark/light conditions, housed singly specific pathogen-free facility University Wisconsin-Madison, provided nonpurified diet acidified water ad libitum.	Hybridization (hybridization oven 640), washing staining (fluidics station 400) accomplished according manufacturerΓ s instructions (Affymetrix).	Biotin	cDNA synthesis total RNA (Invitrogen) cRNA amplification labeling (Enzo BioArray IVT kit) accomplished according manufacturerΓ s instructions (Affymetrix).	May 08 2006	total RNA	Mus musculus	GPL1261	Arrays scanned GeneChip Scanner 3000 (Affymetrix). Image analysis performed GCOS 1.3 (Affymetrix).	GSE4786	cochlea, caloric restricted, 15 month-old	Public May 01 2007	May 06 2006	ftp://ftp.ncbi.nih.gov/pub/geo/DATA/supplementary/samples/GSM108nnn/GSM108100/GSM108100.CEL.gz	Cochlea_CR_15mo_1	To study effects CR, reduced caloric intake mice 74% fed control animals early adulthood (2 months age), dietary regimen maintained 15 months age. Each control mouse fed 84 kcal/week control diet. Each CR mouse fed 62 kcal/week restricted diet, resulting 26% reduction calorie intake. Mice divided groups: 4-month-old young control (YC) group, 15-month-old control (MC) group, 15-month-old calorie-r…	RNA
HGSM108101	Harlan Sprague-Dawley	1	Tissue: cochlea	425 Henry Mall Dr	Madison	USA	Medical Genetics	someya@wisc.edu	608-262-2976	University Wisconsin-Madison	Prolla Lab	Shinichi,,Someya	608-265-5205	WI	http://www.genetics.wisc.edu/faculty/profile.php?id=140	53706	GCOS 1.3 (Affymetrix), scaled 1500	45037	NA	Total RNA isolated pooled cochlea tissue TriZol Reagent (Invitrogen) according manufacturer's instructions.	GSM108101	All mice raised 12:12 dark/light conditions, housed singly specific pathogen-free facility University Wisconsin-Madison, provided nonpurified diet acidified water ad libitum.	Hybridization (hybridization oven 640), washing staining (fluidics station 400) accomplished according manufacturerΓ s instructions (Affymetrix).	Biotin	cDNA synthesis total RNA (Invitrogen) cRNA amplification labeling (Enzo BioArray IVT kit) accomplished according manufacturerΓ s instructions (Affymetrix).	May 08 2006	total RNA	Mus musculus	GPL1261	Arrays scanned GeneChip Scanner 3000 (Affymetrix). Image analysis performed GCOS 1.3 (Affymetrix).	GSE4786	cochlea, caloric restricted, 15 month-old	Public May 01 2007	May 06 2006	ftp://ftp.ncbi.nih.gov/pub/geo/DATA/supplementary/samples/GSM108nnn/GSM108101/GSM108101.CEL.gz	Cochlea_CR_15mo_2	To study effects CR, reduced caloric intake mice 74% fed control animals early adulthood (2 months age), dietary regimen maintained 15 months age. Each control mouse fed 84 kcal/week control diet. Each CR mouse fed 62 kcal/week restricted diet, resulting 26% reduction calorie intake. Mice divided groups: 4-month-old young control (YC) group, 15-month-old control (MC) group, 15-month-old calorie-r…	RNA
HGSM108102	Harlan Sprague-Dawley	1	Tissue: cochlea	425 Henry Mall Dr	Madison	USA	Medical Genetics	someya@wisc.edu	608-262-2976	University Wisconsin-Madison	Prolla Lab	Shinichi,,Someya	608-265-5205	WI	http://www.genetics.wisc.edu/faculty/profile.php?id=140	53706	GCOS 1.3 (Affymetrix), scaled 1500	45037	NA	Total RNA isolated pooled cochlea tissue TriZol Reagent (Invitrogen) according manufacturer's instructions.	GSM108102	All mice raised 12:12 dark/light conditions, housed singly specific pathogen-free facility University Wisconsin-Madison, provided nonpurified diet acidified water ad libitum.	Hybridization (hybridization oven 640), washing staining (fluidics station 400) accomplished according manufacturerΓ s instructions (Affymetrix).	Biotin	cDNA synthesis total RNA (Invitrogen) cRNA amplification labeling (Enzo BioArray IVT kit) accomplished according manufacturerΓ s instructions (Affymetrix).	May 08 2006	total RNA	Mus musculus	GPL1261	Arrays scanned GeneChip Scanner 3000 (Affymetrix). Image analysis performed GCOS 1.3 (Affymetrix).	GSE4786	cochlea, caloric restricted, 15 month-old	Public May 01 2007	May 06 2006	ftp://ftp.ncbi.nih.gov/pub/geo/DATA/supplementary/samples/GSM108nnn/GSM108102/GSM108102.CEL.gz	Cochlea_CR_15mo_3	To study effects CR, reduced caloric intake mice 74% fed control animals early adulthood (2 months age), dietary regimen maintained 15 months age. Each control mouse fed 84 kcal/week control diet. Each CR mouse fed 62 kcal/week restricted diet, resulting 26% reduction calorie intake. Mice divided groups: 4-month-old young control (YC) group, 15-month-old control (MC) group, 15-month-old calorie-r…	RNA
HGSM108103	Harlan Sprague-Dawley	1	Tissue: cochlea	425 Henry Mall Dr	Madison	USA	Medical Genetics	someya@wisc.edu	608-262-2976	University Wisconsin-Madison	Prolla Lab	Shinichi,,Someya	608-265-5205	WI	http://www.genetics.wisc.edu/faculty/profile.php?id=140	53706	GCOS 1.3 (Affymetrix), scaled 1500	45037	NA	Total RNA isolated pooled cochlea tissue TriZol Reagent (Invitrogen) according manufacturer's instructions.	GSM108103	All mice raised 12:12 dark/light conditions, housed singly specific pathogen-free facility University Wisconsin-Madison, provided nonpurified diet acidified water ad libitum.	Hybridization (hybridization oven 640), washing staining (fluidics station 400) accomplished according manufacturerΓ s instructions (Affymetrix).	Biotin	cDNA synthesis total RNA (Invitrogen) cRNA amplification labeling (Enzo BioArray IVT kit) accomplished according manufacturerΓ s instructions (Affymetrix).	May 08 2006	total RNA	Mus musculus	GPL1261	Arrays scanned GeneChip Scanner 3000 (Affymetrix). Image analysis performed GCOS 1.3 (Affymetrix).	GSE4786	cochlea, middle-age control, 15 month-old	Public May 01 2007	May 06 2006	ftp://ftp.ncbi.nih.gov/pub/geo/DATA/supplementary/samples/GSM108nnn/GSM108103/GSM108103.CEL.gz	Cochlea_MC_15mo_1	To study effects CR, reduced caloric intake mice 74% fed control animals early adulthood (2 months age), dietary regimen maintained 15 months age. Each control mouse fed 84 kcal/week control diet. Each CR mouse fed 62 kcal/week restricted diet, resulting 26% reduction calorie intake. Mice divided groups: 4-month-old young control (YC) group, 15-month-old middle-age control (MC) group, 15-month-ol…	RNA
HGSM108104	Harlan Sprague-Dawley	1	Tissue: cochlea	425 Henry Mall Dr	Madison	USA	Medical Genetics	someya@wisc.edu	608-262-2976	University Wisconsin-Madison	Prolla Lab	Shinichi,,Someya	608-265-5205	WI	http://www.genetics.wisc.edu/faculty/profile.php?id=140	53706	GCOS 1.3 (Affymetrix), scaled 1500	45037	NA	Total RNA isolated pooled cochlea tissue TriZol Reagent (Invitrogen) according manufacturer's instructions.	GSM108104	All mice raised 12:12 dark/light conditions, housed singly specific pathogen-free facility University Wisconsin-Madison, provided nonpurified diet acidified water ad libitum.	Hybridization (hybridization oven 640), washing staining (fluidics station 400) accomplished according manufacturerΓ s instructions (Affymetrix).	Biotin	cDNA synthesis total RNA (Invitrogen) cRNA amplification labeling (Enzo BioArray IVT kit) accomplished according manufacturerΓ s instructions (Affymetrix).	May 08 2006	total RNA	Mus musculus	GPL1261	Arrays scanned GeneChip Scanner 3000 (Affymetrix). Image analysis performed GCOS 1.3 (Affymetrix).	GSE4786	cochlea, middle-age control, 15 month-old	Public May 01 2007	May 06 2006	ftp://ftp.ncbi.nih.gov/pub/geo/DATA/supplementary/samples/GSM108nnn/GSM108104/GSM108104.CEL.gz	Cochlea_MC_15mo_2	To study effects CR, reduced caloric intake mice 74% fed control animals early adulthood (2 months age), dietary regimen maintained 15 months age. Each control mouse fed 84 kcal/week control diet. Each CR mouse fed 62 kcal/week restricted diet, resulting 26% reduction calorie intake. Mice divided groups: 4-month-old young control (YC) group, 15-month-old middle-age control (MC) group, 15-month-ol…	RNA
HGSM108105	Harlan Sprague-Dawley	1	Tissue: cochlea	425 Henry Mall Dr	Madison	USA	Medical Genetics	someya@wisc.edu	608-262-2976	University Wisconsin-Madison	Prolla Lab	Shinichi,,Someya	608-265-5205	WI	http://www.genetics.wisc.edu/faculty/profile.php?id=140	53706	GCOS 1.3 (Affymetrix), scaled 1500	45037	NA	Total RNA isolated pooled cochlea tissue TriZol Reagent (Invitrogen) according manufacturer's instructions.	GSM108105	All mice raised 12:12 dark/light conditions, housed singly specific pathogen-free facility University Wisconsin-Madison, provided nonpurified diet acidified water ad libitum.	Hybridization (hybridization oven 640), washing staining (fluidics station 400) accomplished according manufacturerΓ s instructions (Affymetrix).	Biotin	cDNA synthesis total RNA (Invitrogen) cRNA amplification labeling (Enzo BioArray IVT kit) accomplished according manufacturerΓ s instructions (Affymetrix).	May 08 2006	total RNA	Mus musculus	GPL1261	Arrays scanned GeneChip Scanner 3000 (Affymetrix). Image analysis performed GCOS 1.3 (Affymetrix).	GSE4786	cochlea, middle-age control, 15 month-old	Public May 01 2007	May 06 2006	ftp://ftp.ncbi.nih.gov/pub/geo/DATA/supplementary/samples/GSM108nnn/GSM108105/GSM108105.CEL.gz	Cochlea_MC_15mo_3	To study effects CR, reduced caloric intake mice 74% fed control animals early adulthood (2 months age), dietary regimen maintained 15 months age. Each control mouse fed 84 kcal/week control diet. Each CR mouse fed 62 kcal/week restricted diet, resulting 26% reduction calorie intake. Mice divided groups: 4-month-old young control (YC) group, 15-month-old middle-age control (MC) group, 15-month-ol…	RNA
HGSM108106	Harlan Sprague-Dawley	1	Tissue: cochlea	425 Henry Mall Dr	Madison	USA	Medical Genetics	someya@wisc.edu	608-262-2976	University Wisconsin-Madison	Prolla Lab	Shinichi,,Someya	608-265-5205	WI	http://www.genetics.wisc.edu/faculty/profile.php?id=140	53706	GCOS 1.3 (Affymetrix), scaled 1500	45037	NA	Total RNA isolated pooled cochlea tissue TriZol Reagent (Invitrogen) according manufacturer's instructions.	GSM108106	All mice raised 12:12 dark/light conditions, housed singly specific pathogen-free facility University Wisconsin-Madison, provided nonpurified diet acidified water ad libitum.	Hybridization (hybridization oven 640), washing staining (fluidics station 400) accomplished according manufacturerΓ s instructions (Affymetrix).	Biotin	cDNA synthesis total RNA (Invitrogen) cRNA amplification labeling (Enzo BioArray IVT kit) accomplished according manufacturerΓ s instructions (Affymetrix).	May 08 2006	total RNA	Mus musculus	GPL1261	Arrays scanned GeneChip Scanner 3000 (Affymetrix). Image analysis performed GCOS 1.3 (Affymetrix).	GSE4786	cochlea, young control, 4 month-old	Public May 01 2007	May 06 2006	ftp://ftp.ncbi.nih.gov/pub/geo/DATA/supplementary/samples/GSM108nnn/GSM108106/GSM108106.CEL.gz	Cochlea_YC_4mo_1	To study effects CR, reduced caloric intake mice 74% fed control animals early adulthood (2 months age), dietary regimen maintained 15 months age. Each control mouse fed 84 kcal/week control diet. Each CR mouse fed 62 kcal/week restricted diet, resulting 26% reduction calorie intake. Mice divided groups: 4-month-old young control (YC) group, 15-month-old middle-age control (MC) group, 15-month-ol…	RNA
HGSM108107	Harlan Sprague-Dawley	1	Tissue: cochlea	425 Henry Mall Dr	Madison	USA	Medical Genetics	someya@wisc.edu	608-262-2976	University Wisconsin-Madison	Prolla Lab	Shinichi,,Someya	608-265-5205	WI	http://www.genetics.wisc.edu/faculty/profile.php?id=140	53706	GCOS 1.3 (Affymetrix), scaled 1500	45037	NA	Total RNA isolated pooled cochlea tissue TriZol Reagent (Invitrogen) according manufacturer's instructions.	GSM108107	All mice raised 12:12 dark/light conditions, housed singly specific pathogen-free facility University Wisconsin-Madison, provided nonpurified diet acidified water ad libitum.	Hybridization (hybridization oven 640), washing staining (fluidics station 400) accomplished according manufacturerΓ s instructions (Affymetrix).	Biotin	cDNA synthesis total RNA (Invitrogen) cRNA amplification labeling (Enzo BioArray IVT kit) accomplished according manufacturerΓ s instructions (Affymetrix).	May 08 2006	total RNA	Mus musculus	GPL1261	Arrays scanned GeneChip Scanner 3000 (Affymetrix). Image analysis performed GCOS 1.3 (Affymetrix).	GSE4786	cochlea, young control, 4 month-old	Public May 01 2007	May 06 2006	ftp://ftp.ncbi.nih.gov/pub/geo/DATA/supplementary/samples/GSM108nnn/GSM108107/GSM108107.CEL.gz	Cochlea_YC_4mo_2	To study effects CR, reduced caloric intake mice 74% fed control animals early adulthood (2 months age), dietary regimen maintained 15 months age. Each control mouse fed 84 kcal/week control diet. Each CR mouse fed 62 kcal/week restricted diet, resulting 26% reduction calorie intake. Mice divided groups: 4-month-old young control (YC) group, 15-month-old middle-age control (MC) group, 15-month-ol…	RNA
HGSM108108	Harlan Sprague-Dawley	1	Tissue: cochlea	425 Henry Mall Dr	Madison	USA	Medical Genetics	someya@wisc.edu	608-262-2976	University Wisconsin-Madison	Prolla Lab	Shinichi,,Someya	608-265-5205	WI	http://www.genetics.wisc.edu/faculty/profile.php?id=140	53706	GCOS 1.3 (Affymetrix), scaled 1500	45037	NA	Total RNA isolated pooled cochlea tissue TriZol Reagent (Invitrogen) according manufacturer's instructions.	GSM108108	All mice raised 12:12 dark/light conditions, housed singly specific pathogen-free facility University Wisconsin-Madison, provided nonpurified diet acidified water ad libitum.	Hybridization (hybridization oven 640), washing staining (fluidics station 400) accomplished according manufacturerΓ s instructions (Affymetrix).	Biotin	cDNA synthesis total RNA (Invitrogen) cRNA amplification labeling (Enzo BioArray IVT kit) accomplished according manufacturerΓ s instructions (Affymetrix).	May 08 2006	total RNA	Mus musculus	GPL1261	Arrays scanned GeneChip Scanner 3000 (Affymetrix). Image analysis performed GCOS 1.3 (Affymetrix).	GSE4786	cochlea, young control, 4 month-old	Public May 01 2007	May 06 2006	ftp://ftp.ncbi.nih.gov/pub/geo/DATA/supplementary/samples/GSM108nnn/GSM108108/GSM108108.CEL.gz	Cochlea_YC_4mo_3	To study effects CR, reduced caloric intake mice 74% fed control animals early adulthood (2 months age), dietary regimen maintained 15 months age. Each control mouse fed 84 kcal/week control diet. Each CR mouse fed 62 kcal/week restricted diet, resulting 26% reduction calorie intake. Mice divided groups: 4-month-old young control (YC) group, 15-month-old middle-age control (MC) group, 15-month-ol…	RNA
HGSM108310		1	Spermatogonial stem cell enriched germ cell cultures established 6 C57BL/6 male mice.	324 Henning	University Park	USA	Dairy Animal Science	jmo15@psu.edu		Pennsylvania State University		Jon,,Oatley		PA		16802	MAS 5.0, signal intensities scaled mean singal 150	45101	Total RNA spermatogonial stem cell enriched germ cell cultures established 6 C57BL/6 male mice. Cultures continually maintained serum-free, defined media GDNF, GFRalpha1 bFGF.		GSM108310			PE		May 10 2006	total RNA	Mus musculus	GPL1261		GSE4799	Cultured mouse spermatogonial stem cells	Public May 11 2006	May 09 2006	NONE	SSC GDNF/GFRalpha1 Rep1	Spermatogonial stem cells maintained presence GDNF GFRalpha1	RNA
HGSM108311		1	Spermatogonial stem cell enriched germ cell cultures established 6 C57BL/6 male mice.	324 Henning	University Park	USA	Dairy Animal Science	jmo15@psu.edu		Pennsylvania State University		Jon,,Oatley		PA		16802	MAS 5.0, signal intensities scaled mean value 150	45101	Total RNA spermatogonial stem cell enriched germ cell cultures established 6 C57BL/6 male mice. Cultures continually maintained serum-free, defined media GDNF, GFRalpha1 bFGF.		GSM108311			PE		May 10 2006	total RNA	Mus musculus	GPL1261		GSE4799	Cultured mouse spermatogonial stem cells	Public May 11 2006	May 09 2006	NONE	SSC GDNF/GFRalpha1 Rep2	Replicate 2	RNA
HGSM108312		1	Spermatogonial stem cell enriched germ cell cultures established 6 C57BL/6 male mice.	324 Henning	University Park	USA	Dairy Animal Science	jmo15@psu.edu		Pennsylvania State University		Jon,,Oatley		PA		16802	MAS 5.0, signal intensities scaled mean value 150	45101	Total RNA spermatogonial stem cell enriched germ cell cultures established 6 C57BL/6 male mice. Cultures continually maintained serum-free, defined media GDNF, GFRalpha1 bFGF.		GSM108312			PE		May 10 2006	total RNA	Mus musculus	GPL1261		GSE4799	Cultured mouse spermatogonial stem cells	Public May 11 2006	May 09 2006	NONE	SSC GDNF/GFRalpha1 Rep3	Replicate 3	RNA
HGSM108313		1	Spermatogonial stem cell enriched germ cell cultures established 6 C57BL/6 male mice.	324 Henning	University Park	USA	Dairy Animal Science	jmo15@psu.edu		Pennsylvania State University		Jon,,Oatley		PA		16802	MAS 5.0, signal intensities scaled mean value 150	45101	Total RNA spermatogonial stem cell enriched germ cell cultures established 6 C57BL/6 male mice.		GSM108313			PE		May 10 2006	total RNA	Mus musculus	GPL1261		GSE4799	Cultured mouse spermatogonial stem cells	Public May 11 2006	May 09 2006	NONE	SSC GDNF/GFRalpha1 18-hr withdrawal Rep1	Replicate 1	RNA
HGSM108314		1	Spermatogonial stem cell enriched germ cell cultures established 6 C57BL/6 male mice.	324 Henning	University Park	USA	Dairy Animal Science	jmo15@psu.edu		Pennsylvania State University		Jon,,Oatley		PA		16802	MAS 5.0, signal intensities scaled mean value 150	45101	Total RNA spermatogonial stem cell enriched germ cell cultures established 6 C57BL/6 male mice.		GSM108314			PE		May 10 2006	total RNA	Mus musculus	GPL1261		GSE4799	Cultured mouse spermatogonial stem cells	Public May 11 2006	May 09 2006	NONE	SSC GDNF/GFRalpha1 18-hr withdrawal Rep2	Replicate 2	RNA
HGSM108315		1	Spermatogonial stem cell enriched germ cell cultures established 6 C57BL/6 male mice.	324 Henning	University Park	USA	Dairy Animal Science	jmo15@psu.edu		Pennsylvania State University		Jon,,Oatley		PA		16802	MAS 5.0, signal intensities scaled mean value 150	45101	Total RNA spermatogonial stem cell enriched germ cell cultures established 6 C57BL/6 male mice.		GSM108315			PE		May 10 2006	total RNA	Mus musculus	GPL1261		GSE4799	Cultured mouse spermatogonial stem cells	Public May 11 2006	May 09 2006	NONE	SSC GDNF/GFRalpha1 18-hr withdrawal Rep3	Replicate 3	RNA
HGSM108316		1	Spermatogonial stem cell enriched germ cell cultures established 6 C57BL/6 male mice.	324 Henning	University Park	USA	Dairy Animal Science	jmo15@psu.edu		Pennsylvania State University		Jon,,Oatley		PA		16802	MAS 5.0, signal intensities scaled mean value 150	45101	Total RNA spermatogonial stem cell enriched germ cell cultures established 6 C57BL/6 male mice.		GSM108316			PE		May 10 2006	total RNA	Mus musculus	GPL1261		GSE4799	Cultured mouse spermatogonial stem cells	Public May 11 2006	May 09 2006	NONE	SSC GDNF/GFRalpha1 2-hr replacement Rep1	Replicate 1	RNA
HGSM108317		1	Spermatogonial stem cell enriched germ cell cultures established 6 C57BL/6 male mice.	324 Henning	University Park	USA	Dairy Animal Science	jmo15@psu.edu		Pennsylvania State University		Jon,,Oatley		PA		16802	MAS 5.0, signal intensities scaled mean value 150	45101	Total RNA spermatogonial stem cell enriched germ cell cultures established 6 C57BL/6 male mice.		GSM108317			PE		May 10 2006	total RNA	Mus musculus	GPL1261		GSE4799	Cultured mouse spermatogonial stem cells	Public May 11 2006	May 09 2006	NONE	SSC GDNF/GFRalpha1 2-hr replacement Rep2	Replicate 2	RNA
HGSM108318		1	Spermatogonial stem cell enriched germ cell cultures established 6 C57BL/6 male mice.	324 Henning	University Park	USA	Dairy Animal Science	jmo15@psu.edu		Pennsylvania State University		Jon,,Oatley		PA		16802	MAS 5.0, signal intensities scaled mean value 150	45101	Total RNA spermatogonial stem cell enriched germ cell cultures established 6 C57BL/6 male mice.		GSM108318			PE		May 10 2006	total RNA	Mus musculus	GPL1261		GSE4799	Cultured mouse spermatogonial stem cells	Public May 11 2006	May 09 2006	NONE	SSC GDNF/GFRalpha1 2-hr replacement Rep3	Replicate 3	RNA
HGSM108319		1	Spermatogonial stem cell enriched germ cell cultures established 6 C57BL/6 male mice.	324 Henning	University Park	USA	Dairy Animal Science	jmo15@psu.edu		Pennsylvania State University		Jon,,Oatley		PA		16802	MAS 5.0, signal intensities scaled mean value 150	45101	Total RNA spermatogonial stem cell enriched germ cell cultures established 6 C57BL/6 male mice.		GSM108319			PE		May 10 2006	total RNA	Mus musculus	GPL1261		GSE4799	Cultured mouse spermatogonial stem cells	Public May 11 2006	May 09 2006	NONE	SSC GDNF/GFRalpha1 4-hr replacement Rep1	Replicate 1	RNA
HGSM108320		1	Spermatogonial stem cell enriched germ cell cultures established 6 C57BL/6 male mice.	324 Henning	University Park	USA	Dairy Animal Science	jmo15@psu.edu		Pennsylvania State University		Jon,,Oatley		PA		16802	MAS 5.0, signal intensities scaled mean value 150	45101	Total RNA spermatogonial stem cell enriched germ cell cultures established 6 C57BL/6 male mice.		GSM108320			PE		May 10 2006	total RNA	Mus musculus	GPL1261		GSE4799	Cultured mouse spermatogonial stem cells	Public May 11 2006	May 09 2006	NONE	SSC GDNF/GFRalpha1 4-hr replacement Rep2	Replicate 2	RNA
HGSM108321		1	Spermatogonial stem cell enriched germ cell cultures established 6 C57BL/6 male mice.	324 Henning	University Park	USA	Dairy Animal Science	jmo15@psu.edu		Pennsylvania State University		Jon,,Oatley		PA		16802	MAS 5.0, signal intensities scaled mean value 150	45101	Total RNA spermatogonial stem cell enriched germ cell cultures established 6 C57BL/6 male mice.		GSM108321			PE		May 10 2006	total RNA	Mus musculus	GPL1261		GSE4799	Cultured mouse spermatogonial stem cells	Public May 11 2006	May 09 2006	NONE	SSC GDNF/GFRalpha1 4-hr replacement Rep3	Replicate 3	RNA
HGSM108322		1	Spermatogonial stem cell enriched germ cell cultures established 6 C57BL/6 male mice.	324 Henning	University Park	USA	Dairy Animal Science	jmo15@psu.edu		Pennsylvania State University		Jon,,Oatley		PA		16802	MAS 5.0, signal intensities scaled mean value 150	45101	Total RNA spermatogonial stem cell enriched germ cell cultures established 6 C57BL/6 male mice.		GSM108322			PE		May 10 2006	total RNA	Mus musculus	GPL1261		GSE4799	Cultured mouse spermatogonial stem cells	Public May 11 2006	May 09 2006	NONE	SSC GDNF/GFRalpha1 8-hr replacement Rep1	Replicate 1	RNA
HGSM108323		1	Spermatogonial stem cell enriched germ cell cultures established 6 C57BL/6 male mice.	324 Henning	University Park	USA	Dairy Animal Science	jmo15@psu.edu		Pennsylvania State University		Jon,,Oatley		PA		16802	MAS 5.0, signal intensities scaled mean value 150	45101	Total RNA spermatogonial stem cell enriched germ cell cultures established 6 C57BL/6 male mice.		GSM108323			PE		May 10 2006	total RNA	Mus musculus	GPL1261		GSE4799	Cultured mouse spermatogonial stem cells	Public May 11 2006	May 09 2006	NONE	SSC GDNF/GFRalpha1 8-hr replacement Rep2	Replicate 2	RNA
HGSM108324		1	Spermatogonial stem cell enriched germ cell cultures established 6 C57BL/6 male mice.	324 Henning	University Park	USA	Dairy Animal Science	jmo15@psu.edu		Pennsylvania State University		Jon,,Oatley		PA		16802	MAS 5.0, signal intensities scaled mean value 150	45101	Total RNA spermatogonial stem cell enriched germ cell cultures established 6 C57BL/6 male mice.		GSM108324			PE		May 10 2006	total RNA	Mus musculus	GPL1261		GSE4799	Cultured mouse spermatogonial stem cells	Public May 11 2006	May 09 2006	NONE	SSC GDNF/GFRalpha1 8-hr replacement Rep3	Replicate 3	RNA
HGSM108334	The American Type Culture Collection (ATCC)	1	Cytotoxic T lymphocyte cell line CTLL-2, derived C57BL/6 mouse, dependent IL-2 growth	7011 East Ave	Livermore	USA	Biosystems	zzhang@sandia.gov	925-294-3282	Sandia National Labs		Zhaoduo,,Zhang	925-294-2513	CA		94551	The data analyzed Affymetrix GeneChip Operating Software (GCOS, version 1.3) Affymetrix default analysis settings global scaling normalization method.	45101	Gene expression data T cells cultured IL-2, i.e. IL-2 stimulation.	Cells collected washed PBS, resuspended PBS adding RNAlater RNA stabilization solution (Qiagen). Total RNA isolated RNeasy Mini Kit (Qiagen) according manufacturerΓ s protocol.	GSM108334	Mouse CTLL-2 cells maintained incubator 5% CO2 37oC D10 medium (D10 = ATCC modified RPMI-1640 medium (10 mM HEPES, 2 mM L-glutamine, 1 mM Sodium pyruvate, 4.5 g/L glucose, 1.5 g/L sodium bicarbonate), supplemented 10% fetal bovine serum, 2 mM L-glutamine, 50 U/mL penicillin, 50 mg/mL streptomycin, 1 mM sodium pyruvate, 45 ┬╡M ?-mercaptoethanol), 50 U/mL human rIL-2 (Chiron).	Following fragmentation, 10 ?g cRNA hybridized 16 hr 45C GeneChip Mouse Genome 430 2.0 Array. GeneChips washed stained Affymetrix Fluidics Station 400.	biotin	Biotinylated cRNA prepared according standard Affymetrix protocol 4 ?g total RNA (GeneChip Expression Analysis, Technical Manual (701021 Rev. 5), 2005, Affymetrix).	Jan 11 2008	total RNA	Mus musculus	GPL1261	GeneChips scanned Affymetrix Gene-Chip scanner 3000.	GSE6085	T cells, IL-2 starved 14	Public Jan 11 2008	May 10 2006	ftp://ftp.ncbi.nih.gov/pub/geo/DATA/supplementary/samples/GSM108nnn/GSM108334/GSM108334.EXP.gz	T cell_IL-2_0hour_rep1	Cells cultured D10 medium incubator 5% CO2 37oC mid-log phase (~2 X 105 cells/mL), collected centrifugation, washed phosphate buffered saline (PBS) (Invitrogen), resuspended 1 X 106 cells/mL medium IL-2 (IL-2 starvation) cultured 14 37oC 5% CO2.	RNA
HGSM108335	The American Type Culture Collection (ATCC)	1	Cytotoxic T lymphocyte cell line CTLL-2, derived C57BL/6 mouse, dependent IL-2 growth	7011 East Ave	Livermore	USA	Biosystems	zzhang@sandia.gov	925-294-3282	Sandia National Labs		Zhaoduo,,Zhang	925-294-2513	CA		94551	The data analyzed Affymetrix GeneChip Operating Software (GCOS, version 1.3) Affymetrix default analysis settings global scaling normalization method.	45101	Gene expression data T cells cultured IL-2, i.e. IL-2 stimulation.	Cells collected washed PBS, resuspended PBS adding RNAlater RNA stabilization solution (Qiagen). Total RNA isolated RNeasy Mini Kit (Qiagen) according manufacturerΓ s protocol.	GSM108335	Mouse CTLL-2 cells maintained incubator 5% CO2 37oC D10 medium (D10 = ATCC modified RPMI-1640 medium (10 mM HEPES, 2 mM L-glutamine, 1 mM Sodium pyruvate, 4.5 g/L glucose, 1.5 g/L sodium bicarbonate), supplemented 10% fetal bovine serum, 2 mM L-glutamine, 50 U/mL penicillin, 50 mg/mL streptomycin, 1 mM sodium pyruvate, 45 ┬╡M ?-mercaptoethanol), 50 U/mL human rIL-2 (Chiron).	Following fragmentation, 10 ?g cRNA hybridized 16 hr 45C GeneChip Mouse Genome 430 2.0 Array. GeneChips washed stained Affymetrix Fluidics Station 400.	biotin	Biotinylated cRNA prepared according standard Affymetrix protocol 4 ?g total RNA (GeneChip Expression Analysis, Technical Manual (701021 Rev. 5), 2005, Affymetrix).	Jan 11 2008	total RNA	Mus musculus	GPL1261	GeneChips scanned Affymetrix Gene-Chip scanner 3000.	GSE6085	T cells, IL-2 starved 14	Public Jan 11 2008	May 10 2006	ftp://ftp.ncbi.nih.gov/pub/geo/DATA/supplementary/samples/GSM108nnn/GSM108335/GSM108335.EXP.gz	T cell_IL-2_0hour_rep2	Cells cultured D10 medium incubator 5% CO2 37oC mid-log phase (~2 X 105 cells/mL), collected centrifugation, washed phosphate buffered saline (PBS) (Invitrogen), resuspended 1 X 106 cells/mL medium IL-2 (IL-2 starvation) cultured 14 37oC 5% CO2.	RNA
HGSM108336	The American Type Culture Collection (ATCC)	1	Cytotoxic T lymphocyte cell line CTLL-2, derived C57BL/6 mouse, dependent IL-2 growth	7011 East Ave	Livermore	USA	Biosystems	zzhang@sandia.gov	925-294-3282	Sandia National Labs		Zhaoduo,,Zhang	925-294-2513	CA		94551	The data analyzed Affymetrix GeneChip Operating Software (GCOS, version 1.3) Affymetrix default analysis settings global scaling normalization method.	45101	Gene expression data T cells cultured IL-2, i.e. IL-2 stimulation.	Cells collected washed PBS, resuspended PBS adding RNAlater RNA stabilization solution (Qiagen). Total RNA isolated RNeasy Mini Kit (Qiagen) according manufacturerΓ s protocol.	GSM108336	Mouse CTLL-2 cells maintained incubator 5% CO2 37oC D10 medium (D10 = ATCC modified RPMI-1640 medium (10 mM HEPES, 2 mM L-glutamine, 1 mM Sodium pyruvate, 4.5 g/L glucose, 1.5 g/L sodium bicarbonate), supplemented 10% fetal bovine serum, 2 mM L-glutamine, 50 U/mL penicillin, 50 mg/mL streptomycin, 1 mM sodium pyruvate, 45 ┬╡M ?-mercaptoethanol), 50 U/mL human rIL-2 (Chiron).	Following fragmentation, 10 ?g cRNA hybridized 16 hr 45C GeneChip Mouse Genome 430 2.0 Array. GeneChips washed stained Affymetrix Fluidics Station 400.	biotin	Biotinylated cRNA prepared according standard Affymetrix protocol 4 ?g total RNA (GeneChip Expression Analysis, Technical Manual (701021 Rev. 5), 2005, Affymetrix).	Jan 11 2008	total RNA	Mus musculus	GPL1261	GeneChips scanned Affymetrix Gene-Chip scanner 3000.	GSE6085	T cells, IL-2 starved 14	Public Jan 11 2008	May 10 2006	ftp://ftp.ncbi.nih.gov/pub/geo/DATA/supplementary/samples/GSM108nnn/GSM108336/GSM108336.EXP.gz	T cell_IL-2_0hour_rep3	Cells cultured D10 medium incubator 5% CO2 37oC mid-log phase (~2 X 105 cells/mL), collected centrifugation, washed phosphate buffered saline (PBS) (Invitrogen), resuspended 1 X 106 cells/mL medium IL-2 (IL-2 starvation) cultured 14 37oC 5% CO2.	RNA
HGSM108337	The American Type Culture Collection (ATCC)	1	Cytotoxic T lymphocyte cell line CTLL-2, derived C57BL/6 mouse, dependent IL-2 growth	7011 East Ave	Livermore	USA	Biosystems	zzhang@sandia.gov	925-294-3282	Sandia National Labs		Zhaoduo,,Zhang	925-294-2513	CA		94551	The data analyzed Affymetrix GeneChip Operating Software (GCOS, version 1.3) Affymetrix default analysis settings global scaling normalization method.	45101	Gene expression data T cells cultured IL-2, i.e. IL-2 stimulation.	Cells collected washed PBS, resuspended PBS adding RNAlater RNA stabilization solution (Qiagen). Total RNA isolated RNeasy Mini Kit (Qiagen) according manufacturerΓ s protocol.	GSM108337	Mouse CTLL-2 cells maintained incubator 5% CO2 37oC D10 medium (D10 = ATCC modified RPMI-1640 medium (10 mM HEPES, 2 mM L-glutamine, 1 mM Sodium pyruvate, 4.5 g/L glucose, 1.5 g/L sodium bicarbonate), supplemented 10% fetal bovine serum, 2 mM L-glutamine, 50 U/mL penicillin, 50 mg/mL streptomycin, 1 mM sodium pyruvate, 45 ┬╡M ?-mercaptoethanol), 50 U/mL human rIL-2 (Chiron).	Following fragmentation, 10 ?g cRNA hybridized 16 hr 45C GeneChip Mouse Genome 430 2.0 Array. GeneChips washed stained Affymetrix Fluidics Station 400.	biotin	Biotinylated cRNA prepared according standard Affymetrix protocol 4 ?g total RNA (GeneChip Expression Analysis, Technical Manual (701021 Rev. 5), 2005, Affymetrix).	Jan 11 2008	total RNA	Mus musculus	GPL1261	GeneChips scanned Affymetrix Gene-Chip scanner 3000.	GSE6085	T cells, IL-2 starved 14	Public Jan 11 2008	May 10 2006	ftp://ftp.ncbi.nih.gov/pub/geo/DATA/supplementary/samples/GSM108nnn/GSM108337/GSM108337.EXP.gz	T cell_IL-2_0hour_rep4	Cells cultured D10 medium incubator 5% CO2 37oC mid-log phase (~2 X 105 cells/mL), collected centrifugation, washed phosphate buffered saline (PBS) (Invitrogen), resuspended 1 X 106 cells/mL medium IL-2 (IL-2 starvation) cultured 14 37oC 5% CO2.	RNA
HGSM108338	The American Type Culture Collection (ATCC)	1	Cytotoxic T lymphocyte cell line CTLL-2, derived C57BL/6 mouse, dependent IL-2 growth	7011 East Ave	Livermore	USA	Biosystems	zzhang@sandia.gov	925-294-3282	Sandia National Labs		Zhaoduo,,Zhang	925-294-2513	CA		94551	The data analyzed Affymetrix GeneChip Operating Software (GCOS, version 1.3) Affymetrix default analysis settings global scaling normalization method.	45101	Gene expression data T cells cultured IL-2, i.e. IL-2 stimulation.	Cells collected washed PBS, resuspended PBS adding RNAlater RNA stabilization solution (Qiagen). Total RNA isolated RNeasy Mini Kit (Qiagen) according manufacturerΓ s protocol.	GSM108338	Mouse CTLL-2 cells maintained incubator 5% CO2 37oC D10 medium (D10 = ATCC modified RPMI-1640 medium (10 mM HEPES, 2 mM L-glutamine, 1 mM Sodium pyruvate, 4.5 g/L glucose, 1.5 g/L sodium bicarbonate), supplemented 10% fetal bovine serum, 2 mM L-glutamine, 50 U/mL penicillin, 50 mg/mL streptomycin, 1 mM sodium pyruvate, 45 ┬╡M ?-mercaptoethanol), 50 U/mL human rIL-2 (Chiron).	Following fragmentation, 10 ?g cRNA hybridized 16 hr 45C GeneChip Mouse Genome 430 2.0 Array. GeneChips washed stained Affymetrix Fluidics Station 400.	biotin	Biotinylated cRNA prepared according standard Affymetrix protocol 4 ?g total RNA (GeneChip Expression Analysis, Technical Manual (701021 Rev. 5), 2005, Affymetrix).	Jan 11 2008	total RNA	Mus musculus	GPL1261	GeneChips scanned Affymetrix Gene-Chip scanner 3000.	GSE6085	T cells, IL-2 starved 14	Public Jan 11 2008	May 10 2006	ftp://ftp.ncbi.nih.gov/pub/geo/DATA/supplementary/samples/GSM108nnn/GSM108338/GSM108338.EXP.gz	T cell_IL-2_0hour_rep5	Cells cultured D10 medium incubator 5% CO2 37oC mid-log phase (~2 X 105 cells/mL), collected centrifugation, washed phosphate buffered saline (PBS) (Invitrogen), resuspended 1 X 106 cells/mL medium IL-2 (IL-2 starvation) cultured 14 37oC 5% CO2.	RNA
HGSM108339	The American Type Culture Collection (ATCC)	1	Cytotoxic T lymphocyte cell line CTLL-2, derived C57BL/6 mouse, dependent IL-2 growth	7011 East Ave	Livermore	USA	Biosystems	zzhang@sandia.gov	925-294-3282	Sandia National Labs		Zhaoduo,,Zhang	925-294-2513	CA		94551	The data analyzed Affymetrix GeneChip Operating Software (GCOS, version 1.3) Affymetrix default analysis settings global scaling normalization method.	45101	Gene expression data T cells cultured IL-2 14 followed IL-2 stimulation 4	Cells collected washed PBS, resuspended PBS adding RNAlater RNA stabilization solution (Qiagen). Total RNA isolated RNeasy Mini Kit (Qiagen) according manufacturerΓ s protocol.	GSM108339	Mouse CTLL-2 cells maintained incubator 5% CO2 37oC D10 medium (D10 = ATCC modified RPMI-1640 medium (10 mM HEPES, 2 mM L-glutamine, 1 mM Sodium pyruvate, 4.5 g/L glucose, 1.5 g/L sodium bicarbonate), supplemented 10% fetal bovine serum, 2 mM L-glutamine, 50 U/mL penicillin, 50 mg/mL streptomycin, 1 mM sodium pyruvate, 45 ┬╡M ?-mercaptoethanol), 50 U/mL human rIL-2 (Chiron).	Following fragmentation, 10 ?g cRNA hybridized 16 hr 45C GeneChip Mouse Genome 430 2.0 Array. GeneChips washed stained Affymetrix Fluidics Station 400.	biotin	Biotinylated cRNA prepared according standard Affymetrix protocol 4 ?g total RNA (GeneChip Expression Analysis, Technical Manual (701021 Rev. 5), 2005, Affymetrix).	Jan 11 2008	total RNA	Mus musculus	GPL1261	GeneChips scanned Affymetrix Gene-Chip scanner 3000.	GSE6085	T cells, IL-2 starved 14 followed IL-2 stimulation 4	Public Jan 11 2008	May 10 2006	ftp://ftp.ncbi.nih.gov/pub/geo/DATA/supplementary/samples/GSM108nnn/GSM108339/GSM108339.EXP.gz	T cell_IL-2_4 hour_rep1	Cells cultured D10 medium incubator 5% CO2 37oC mid-log phase (~2 X 105 cells/mL), collected centrifugation, washed phosphate buffered saline (PBS) (Invitrogen), resuspended 1 X 106 cells/mL medium IL-2 (IL-2 starvation) cultured 14 37oC 5% CO2, followed human rIL-2 (100 U/mL, Chiron) stimulation 4 37oC 5% CO2.	RNA
HGSM108340	The American Type Culture Collection (ATCC)	1	Cytotoxic T lymphocyte cell line CTLL-2, derived C57BL/6 mouse, dependent IL-2 growth	7011 East Ave	Livermore	USA	Biosystems	zzhang@sandia.gov	925-294-3282	Sandia National Labs		Zhaoduo,,Zhang	925-294-2513	CA		94551	The data analyzed Affymetrix GeneChip Operating Software (GCOS, version 1.3) Affymetrix default analysis settings global scaling normalization method.	45101	Gene expression data T cells cultured IL-2 14 followed IL-2 stimulation 4	Cells collected washed PBS, resuspended PBS adding RNAlater RNA stabilization solution (Qiagen). Total RNA isolated RNeasy Mini Kit (Qiagen) according manufacturerΓ s protocol.	GSM108340	Mouse CTLL-2 cells maintained incubator 5% CO2 37oC D10 medium (D10 = ATCC modified RPMI-1640 medium (10 mM HEPES, 2 mM L-glutamine, 1 mM Sodium pyruvate, 4.5 g/L glucose, 1.5 g/L sodium bicarbonate), supplemented 10% fetal bovine serum, 2 mM L-glutamine, 50 U/mL penicillin, 50 mg/mL streptomycin, 1 mM sodium pyruvate, 45 ┬╡M ?-mercaptoethanol), 50 U/mL human rIL-2 (Chiron).	Following fragmentation, 10 ?g cRNA hybridized 16 hr 45C GeneChip Mouse Genome 430 2.0 Array. GeneChips washed stained Affymetrix Fluidics Station 400.	biotin	Biotinylated cRNA prepared according standard Affymetrix protocol 4 ?g total RNA (GeneChip Expression Analysis, Technical Manual (701021 Rev. 5), 2005, Affymetrix).	Jan 11 2008	total RNA	Mus musculus	GPL1261	GeneChips scanned Affymetrix Gene-Chip scanner 3000.	GSE6085	T cells, IL-2 starved 14 followed IL-2 stimulation 4	Public Jan 11 2008	May 10 2006	ftp://ftp.ncbi.nih.gov/pub/geo/DATA/supplementary/samples/GSM108nnn/GSM108340/GSM108340.EXP.gz	T cell_IL-2_4 hour_rep2	Cells cultured D10 medium incubator 5% CO2 37oC mid-log phase (~2 X 105 cells/mL), collected centrifugation, washed phosphate buffered saline (PBS) (Invitrogen), resuspended 1 X 106 cells/mL medium IL-2 (IL-2 starvation) cultured 14 37oC 5% CO2, followed human rIL-2 (100 U/mL, Chiron) stimulation 4 37oC 5% CO2.	RNA
HGSM108341	The American Type Culture Collection (ATCC)	1	Cytotoxic T lymphocyte cell line CTLL-2, derived C57BL/6 mouse, dependent IL-2 growth	7011 East Ave	Livermore	USA	Biosystems	zzhang@sandia.gov	925-294-3282	Sandia National Labs		Zhaoduo,,Zhang	925-294-2513	CA		94551	The data analyzed Affymetrix GeneChip Operating Software (GCOS, version 1.3) Affymetrix default analysis settings global scaling normalization method.	45101	Gene expression data T cells cultured IL-2 14 followed IL-2 stimulation 4	Cells collected washed PBS, resuspended PBS adding RNAlater RNA stabilization solution (Qiagen). Total RNA isolated RNeasy Mini Kit (Qiagen) according manufacturerΓ s protocol.	GSM108341	Mouse CTLL-2 cells maintained incubator 5% CO2 37oC D10 medium (D10 = ATCC modified RPMI-1640 medium (10 mM HEPES, 2 mM L-glutamine, 1 mM Sodium pyruvate, 4.5 g/L glucose, 1.5 g/L sodium bicarbonate), supplemented 10% fetal bovine serum, 2 mM L-glutamine, 50 U/mL penicillin, 50 mg/mL streptomycin, 1 mM sodium pyruvate, 45 ┬╡M ?-mercaptoethanol), 50 U/mL human rIL-2 (Chiron).	Following fragmentation, 10 ?g cRNA hybridized 16 hr 45C GeneChip Mouse Genome 430 2.0 Array. GeneChips washed stained Affymetrix Fluidics Station 400.	biotin	Biotinylated cRNA prepared according standard Affymetrix protocol 4 ?g total RNA (GeneChip Expression Analysis, Technical Manual (701021 Rev. 5), 2005, Affymetrix).	Jan 11 2008	total RNA	Mus musculus	GPL1261	GeneChips scanned Affymetrix Gene-Chip scanner 3000.	GSE6085	T cells, IL-2 starved 14 followed IL-2 stimulation 4	Public Jan 11 2008	May 10 2006	ftp://ftp.ncbi.nih.gov/pub/geo/DATA/supplementary/samples/GSM108nnn/GSM108341/GSM108341.EXP.gz	T cell_IL-2_4 hour_rep3	Cells cultured D10 medium incubator 5% CO2 37oC mid-log phase (~2 X 105 cells/mL), collected centrifugation, washed phosphate buffered saline (PBS) (Invitrogen), resuspended 1 X 106 cells/mL medium IL-2 (IL-2 starvation) cultured 14 37oC 5% CO2, followed human rIL-2 (100 U/mL, Chiron) stimulation 4 37oC 5% CO2.	RNA
HGSM108342	The American Type Culture Collection (ATCC)	1	Cytotoxic T lymphocyte cell line CTLL-2, derived C57BL/6 mouse, dependent IL-2 growth	7011 East Ave	Livermore	USA	Biosystems	zzhang@sandia.gov	925-294-3282	Sandia National Labs		Zhaoduo,,Zhang	925-294-2513	CA		94551	The data analyzed Affymetrix GeneChip Operating Software (GCOS, version 1.3) Affymetrix default analysis settings global scaling normalization method.	45101	Gene expression data T cells cultured IL-2 14 followed IL-2 stimulation 4	Cells collected washed PBS, resuspended PBS adding RNAlater RNA stabilization solution (Qiagen). Total RNA isolated RNeasy Mini Kit (Qiagen) according manufacturerΓ s protocol.	GSM108342	Mouse CTLL-2 cells maintained incubator 5% CO2 37oC D10 medium (D10 = ATCC modified RPMI-1640 medium (10 mM HEPES, 2 mM L-glutamine, 1 mM Sodium pyruvate, 4.5 g/L glucose, 1.5 g/L sodium bicarbonate), supplemented 10% fetal bovine serum, 2 mM L-glutamine, 50 U/mL penicillin, 50 mg/mL streptomycin, 1 mM sodium pyruvate, 45 ┬╡M ?-mercaptoethanol), 50 U/mL human rIL-2 (Chiron).	Following fragmentation, 10 ?g cRNA hybridized 16 hr 45C GeneChip Mouse Genome 430 2.0 Array. GeneChips washed stained Affymetrix Fluidics Station 400.	biotin	Biotinylated cRNA prepared according standard Affymetrix protocol 4 ?g total RNA (GeneChip Expression Analysis, Technical Manual (701021 Rev. 5), 2005, Affymetrix).	Jan 11 2008	total RNA	Mus musculus	GPL1261	GeneChips scanned Affymetrix Gene-Chip scanner 3000.	GSE6085	T cells, IL-2 starved 14 followed IL-2 stimulation 4	Public Jan 11 2008	May 10 2006	ftp://ftp.ncbi.nih.gov/pub/geo/DATA/supplementary/samples/GSM108nnn/GSM108342/GSM108342.EXP.gz	T cell_IL-2_4 hour_rep4	Cells cultured D10 medium incubator 5% CO2 37oC mid-log phase (~2 X 105 cells/mL), collected centrifugation, washed phosphate buffered saline (PBS) (Invitrogen), resuspended 1 X 106 cells/mL medium IL-2 (IL-2 starvation) cultured 14 37oC 5% CO2, followed human rIL-2 (100 U/mL, Chiron) stimulation 4 37oC 5% CO2.	RNA
HGSM108495	Justin Edwards	1	Balb/c bone marrow derrived macrophages stimulated overnight, washed, stimulated 2 10ng/ml LPS complete media.	Blg. 231 Room 1105	College Park	USA	CBMG	jpe@umd.edu		University Maryland	Mosser	Justin,,Edwards		MD		20742	Data processing Affymetrix Microarray Suite Version 5.0. following GeneChip Expression Analysis Data Analysis Fundamentals manual.	45101	Protocols data processing standard methods described Affymetrix provided litterature. This Eukaryotic Sample Array Processing manual GeneChip Expression Analysis Data Analysis Fundamentals manual.	Trizol extraction followed DNase treatment RNA cleanup RNeasy kit.	GSM108495	Cells growth bone marrow progenitors complete media (D10) containing 20% L-cell conditioned media 7 days. Cells plated overnight LCM free prior stimulation.	Followed Affymetrix published Eukaryotic Sample Array Processing manual.	Biotin/Streptavidin Phycoerythrin (SAPE)	Followed Affymetrix published Eukaryotic Sample Array Processing manual.	May 24 2006	total RNA	Mus musculus	GPL1261	Followed Affymetrix published Eukaryotic Sample Array Processing manual.	GSE4811	Bone marrow derived macrophages, stimulated LPS, 2	Public May 17 2006	May 11 2006	NONE	IFN gamma Macrophage_LPSstim_2h_rep1	Bone marrow derived macrophages IFN-gamma primed o/n 100U/ml. 16 media removed, cells washed PBS, stimulated 10ng/ml LPS.	RNA
HGSM108496	Justin Edwards	1	Balb/c bone marrow derived macrophages	Blg. 231 Room 1105	College Park	USA	CBMG	jpe@umd.edu		University Maryland	Mosser	Justin,,Edwards		MD		20742	Data processing Affymetrix Microarray Suite Version 5.0. following GeneChip Expression Analysis Data Analysis Fundamentals manual.	45101	Protocols data processing standard methods described Affymetrix provided litterature. This Eukaryotic Sample Array Processing manual GeneChip Expression Analysis Data Analysis Fundamentals manual.	Trizol extraction followed DNase treatment RNA cleanup RNeasy kit.	GSM108496	Bone marrow derived macrophages grown bone marrow precursers D10 supplemented 20% L-cell conditioned media (LCM) 7 days. Prior stimulation cells plated grown LCM free media overnight.	Followed Affymetrix published Eukaryotic Sample Array Processing manual.	Biotin/Streptavidin Phycoerythrin (SAPE)	Followed Affymetrix published Eukaryotic Sample Array Processing manual.	May 24 2006	total RNA	Mus musculus	GPL1261	Followed Affymetrix published Eukaryotic Sample Array Processing manual.	GSE4811	macrophages, stim. LPS+immune complexes, 2	Public May 17 2006	May 11 2006	NONE	macrophages_stimlpsic_2hours_rep1	BMM IFN gamma primed overnight 100 U/ml, washed PBS, stimulated 2 LPS (10 ng/ml) +Immune complexes.	RNA
HGSM108528		1	Developmental landmark: NA	Crewe Road	Edinburgh	United Kingdom		gudmap-db@hgu.mrc.ac.uk		MRC Human Genetics Unit	GUDMAP Database Group	Mehran,,Sharghi	+44 131 3322471			EH4 2XU	Analysis method: Affymetrix GCOS Gene Spring Avadis programs GCOS Tgt value: 1500	45101	URL: http://gudmap.hgu.mrc.ac.uk/gudmap/pages/mic_submission.html?id=GUDMAP:2189	Qiagen: RNeasy	GSM108528		Amount labeled target hybridization array: 10 ug	Biotin	-	Jul 04 2007	total RNA	Mus musculus	GPL1261	-	GSE4816	whole bladder	Public May 12 2006	May 12 2006	ftp://ftp.ncbi.nih.gov/pub/geo/DATA/supplementary/samples/GSM108nnn/GSM108528/GSM108528.CEL.gz	13B	Dissect method: whole bladder	RNA
HGSM108529		1	Developmental landmark: NA	Crewe Road	Edinburgh	United Kingdom		gudmap-db@hgu.mrc.ac.uk		MRC Human Genetics Unit	GUDMAP Database Group	Mehran,,Sharghi	+44 131 3322471			EH4 2XU	Analysis method: Affymetrix GCOS Gene Spring Avadis programs GCOS Tgt value: 1500	45101	URL: http://gudmap.hgu.mrc.ac.uk/gudmap/pages/mic_submission.html?id=GUDMAP:2190	Qiagen: RNeasy	GSM108529		Amount labeled target hybridization array: 10 ug	Biotin	-	Jul 04 2007	total RNA	Mus musculus	GPL1261	-	GSE4816	whole bladder	Public May 12 2006	May 12 2006	ftp://ftp.ncbi.nih.gov/pub/geo/DATA/supplementary/samples/GSM108nnn/GSM108529/GSM108529.CEL.gz	15B	Dissect method: whole bladder	RNA
HGSM108530		1	Developmental landmark: NA	Crewe Road	Edinburgh	United Kingdom		gudmap-db@hgu.mrc.ac.uk		MRC Human Genetics Unit	GUDMAP Database Group	Mehran,,Sharghi	+44 131 3322471			EH4 2XU	Analysis method: Affymetrix GCOS Gene Spring Avadis programs GCOS Tgt value: 1500	45101	URL: http://gudmap.hgu.mrc.ac.uk/gudmap/pages/mic_submission.html?id=GUDMAP:2191	Qiagen: RNeasy	GSM108530		Amount labeled target hybridization array: 10 ug	Biotin	-	Jul 04 2007	total RNA	Mus musculus	GPL1261	-	GSE4816	whole bladder	Public May 12 2006	May 12 2006	ftp://ftp.ncbi.nih.gov/pub/geo/DATA/supplementary/samples/GSM108nnn/GSM108530/GSM108530.CEL.gz	40B	Dissect method: whole bladder	RNA
HGSM108531		1	Developmental landmark: NA	Crewe Road	Edinburgh	United Kingdom		gudmap-db@hgu.mrc.ac.uk		MRC Human Genetics Unit	GUDMAP Database Group	Mehran,,Sharghi	+44 131 3322471			EH4 2XU	Analysis method: Affymetrix GCOS Gene Spring Avadis programs GCOS Tgt value: 1500	45101	URL: http://gudmap.hgu.mrc.ac.uk/gudmap/pages/mic_submission.html?id=GUDMAP:2192	Qiagen: RNeasy	GSM108531		Amount labeled target hybridization array: 10 ug	Biotin	-	Jul 04 2007	total RNA	Mus musculus	GPL1261	-	GSE4816	whole bladder	Public May 12 2006	May 12 2006	ftp://ftp.ncbi.nih.gov/pub/geo/DATA/supplementary/samples/GSM108nnn/GSM108531/GSM108531.CEL.gz	43B	Dissect method: whole bladder	RNA
HGSM108532		1	Developmental landmark: NA	Crewe Road	Edinburgh	United Kingdom		gudmap-db@hgu.mrc.ac.uk		MRC Human Genetics Unit	GUDMAP Database Group	Mehran,,Sharghi	+44 131 3322471			EH4 2XU	Analysis method: Affymetrix GCOS Gene Spring Avadis programs GCOS Tgt value: 1500	45101	URL: http://gudmap.hgu.mrc.ac.uk/gudmap/pages/mic_submission.html?id=GUDMAP:2193	Qiagen: RNeasy	GSM108532		Amount labeled target hybridization array: 10 ug	Biotin	-	Jul 04 2007	total RNA	Mus musculus	GPL1261	-	GSE4816	whole bladder	Public May 12 2006	May 12 2006	ftp://ftp.ncbi.nih.gov/pub/geo/DATA/supplementary/samples/GSM108nnn/GSM108532/GSM108532.CEL.gz	45B	Dissect method: whole bladder	RNA
HGSM108533		1	Developmental landmark: NA	Crewe Road	Edinburgh	United Kingdom		gudmap-db@hgu.mrc.ac.uk		MRC Human Genetics Unit	GUDMAP Database Group	Mehran,,Sharghi	+44 131 3322471			EH4 2XU	Analysis method: Affymetrix GCOS Gene Spring Avadis programs GCOS Tgt value: 1500	45101	URL: http://gudmap.hgu.mrc.ac.uk/gudmap/pages/mic_submission.html?id=GUDMAP:2194	Qiagen: RNeasy	GSM108533		Amount labeled target hybridization array: 10 ug	Biotin	-	Jul 04 2007	total RNA	Mus musculus	GPL1261	-	GSE4816	whole bladder	Public May 12 2006	May 12 2006	ftp://ftp.ncbi.nih.gov/pub/geo/DATA/supplementary/samples/GSM108nnn/GSM108533/GSM108533.CEL.gz	61B	Dissect method: whole bladder	RNA
HGSM108534		1	Developmental landmark: NA	Crewe Road	Edinburgh	United Kingdom		gudmap-db@hgu.mrc.ac.uk		MRC Human Genetics Unit	GUDMAP Database Group	Mehran,,Sharghi	+44 131 3322471			EH4 2XU	Analysis method: Affymetrix GCOS Gene Spring Avadis programs GCOS Tgt value: 1500	45101	URL: http://gudmap.hgu.mrc.ac.uk/gudmap/pages/mic_submission.html?id=GUDMAP:2195	Qiagen: RNeasy	GSM108534		Amount labeled target hybridization array: 10 ug	Biotin	-	Jul 04 2007	total RNA	Mus musculus	GPL1261	-	GSE4816	whole bladder	Public May 12 2006	May 12 2006	ftp://ftp.ncbi.nih.gov/pub/geo/DATA/supplementary/samples/GSM108nnn/GSM108534/GSM108534.CEL.gz	23B	Dissect method: whole bladder	RNA
HGSM108535		1	Developmental landmark: NA	Crewe Road	Edinburgh	United Kingdom		gudmap-db@hgu.mrc.ac.uk		MRC Human Genetics Unit	GUDMAP Database Group	Mehran,,Sharghi	+44 131 3322471			EH4 2XU	Analysis method: Affymetrix GCOS Gene Spring Avadis programs GCOS Tgt value: 1500	45101	URL: http://gudmap.hgu.mrc.ac.uk/gudmap/pages/mic_submission.html?id=GUDMAP:2196	Qiagen: RNeasy	GSM108535		Amount labeled target hybridization array: 10 ug	Biotin	-	Jul 04 2007	total RNA	Mus musculus	GPL1261	-	GSE4816	whole bladder	Public May 12 2006	May 12 2006	ftp://ftp.ncbi.nih.gov/pub/geo/DATA/supplementary/samples/GSM108nnn/GSM108535/GSM108535.CEL.gz	27B	Dissect method: whole bladder	RNA
HGSM108536		1	Developmental landmark: NA	Crewe Road	Edinburgh	United Kingdom		gudmap-db@hgu.mrc.ac.uk		MRC Human Genetics Unit	GUDMAP Database Group	Mehran,,Sharghi	+44 131 3322471			EH4 2XU	Analysis method: Affymetrix GCOS Gene Spring Avadis programs GCOS Tgt value: 1500	45101	URL: http://gudmap.hgu.mrc.ac.uk/gudmap/pages/mic_submission.html?id=GUDMAP:2197	Qiagen: RNeasy	GSM108536		Amount labeled target hybridization array: 10 ug	Biotin	-	Jul 04 2007	total RNA	Mus musculus	GPL1261	-	GSE4816	whole bladder	Public May 12 2006	May 12 2006	ftp://ftp.ncbi.nih.gov/pub/geo/DATA/supplementary/samples/GSM108nnn/GSM108536/GSM108536.CEL.gz	32B	Dissect method: whole bladder	RNA
HGSM108537		1	Developmental landmark: NA	Crewe Road	Edinburgh	United Kingdom		gudmap-db@hgu.mrc.ac.uk		MRC Human Genetics Unit	GUDMAP Database Group	Mehran,,Sharghi	+44 131 3322471			EH4 2XU	Analysis method: Affymetrix GCOS Gene Spring Avadis programs GCOS Tgt value: 1500	45101	URL: http://gudmap.hgu.mrc.ac.uk/gudmap/pages/mic_submission.html?id=GUDMAP:2198	Qiagen: RNeasy	GSM108537		Amount labeled target hybridization array: 10 ug	Biotin	-	Jul 04 2007	total RNA	Mus musculus	GPL1261	-	GSE4816	whole bladder	Public May 12 2006	May 12 2006	ftp://ftp.ncbi.nih.gov/pub/geo/DATA/supplementary/samples/GSM108nnn/GSM108537/GSM108537.CEL.gz	24B	Dissect method: whole bladder	RNA
HGSM108538		1	Developmental landmark: NA	Crewe Road	Edinburgh	United Kingdom		gudmap-db@hgu.mrc.ac.uk		MRC Human Genetics Unit	GUDMAP Database Group	Mehran,,Sharghi	+44 131 3322471			EH4 2XU	Analysis method: Affymetrix GCOS Gene Spring Avadis programs GCOS Tgt value: 1500	45101	URL: http://gudmap.hgu.mrc.ac.uk/gudmap/pages/mic_submission.html?id=GUDMAP:2199	Qiagen: RNeasy	GSM108538		Amount labeled target hybridization array: 10 ug	Biotin	-	Jul 04 2007	total RNA	Mus musculus	GPL1261	-	GSE4816	whole bladder	Public May 12 2006	May 12 2006	ftp://ftp.ncbi.nih.gov/pub/geo/DATA/supplementary/samples/GSM108nnn/GSM108538/GSM108538.CEL.gz	25B	Dissect method: whole bladder	RNA
HGSM108539		1	Developmental landmark: NA	Crewe Road	Edinburgh	United Kingdom		gudmap-db@hgu.mrc.ac.uk		MRC Human Genetics Unit	GUDMAP Database Group	Mehran,,Sharghi	+44 131 3322471			EH4 2XU	Analysis method: Affymetrix GCOS Gene Spring Avadis programs GCOS Tgt value: 1500	45101	URL: http://gudmap.hgu.mrc.ac.uk/gudmap/pages/mic_submission.html?id=GUDMAP:2200	Qiagen: RNeasy	GSM108539		Amount labeled target hybridization array: 10 ug	Biotin	-	Jul 04 2007	total RNA	Mus musculus	GPL1261	-	GSE4816	whole bladder	Public May 12 2006	May 12 2006	ftp://ftp.ncbi.nih.gov/pub/geo/DATA/supplementary/samples/GSM108nnn/GSM108539/GSM108539.CEL.gz	26B	Dissect method: whole bladder	RNA
HGSM108547		1	Developmental landmark: NA	Crewe Road	Edinburgh	United Kingdom		gudmap-db@hgu.mrc.ac.uk		MRC Human Genetics Unit	GUDMAP Database Group	Mehran,,Sharghi	+44 131 3322471			EH4 2XU	Analysis method: Affymetrix GCOS SAS Microarray Solutions GCOS Tgt value: 500	45101	URL: http://gudmap.hgu.mrc.ac.uk/gudmap/pages/mic_submission.html?id=GUDMAP:2168	Gaido protocol: 'RNA isolation whole testes'	GSM108547		Amount labeled target hybridization array: 10 ug	Biotin	-	Jul 04 2007	total RNA	Mus musculus	GPL1261	-	GSE4818	testes	Public May 12 2006	May 12 2006	ftp://ftp.ncbi.nih.gov/pub/geo/DATA/supplementary/samples/GSM108nnn/GSM108547/GSM108547.CEL.gz	Gaido_Testes_pnd2_1_14Dec2005	Dissect method: Whole organ excision	RNA
HGSM108548		1	Developmental landmark: NA	Crewe Road	Edinburgh	United Kingdom		gudmap-db@hgu.mrc.ac.uk		MRC Human Genetics Unit	GUDMAP Database Group	Mehran,,Sharghi	+44 131 3322471			EH4 2XU	Analysis method: Affymetrix GCOS SAS Microarray Solutions GCOS Tgt value: 500	45101	URL: http://gudmap.hgu.mrc.ac.uk/gudmap/pages/mic_submission.html?id=GUDMAP:2169	Gaido protocol: 'RNA isolation whole testes'	GSM108548		Amount labeled target hybridization array: 10 ug	Biotin	-	Jul 04 2007	total RNA	Mus musculus	GPL1261	-	GSE4818	testes	Public May 12 2006	May 12 2006	ftp://ftp.ncbi.nih.gov/pub/geo/DATA/supplementary/samples/GSM108nnn/GSM108548/GSM108548.CEL.gz	Gaido_Testes_pnd2_2_14Dec2005	Dissect method: Whole organ excision	RNA
HGSM108549		1	Developmental landmark: NA	Crewe Road	Edinburgh	United Kingdom		gudmap-db@hgu.mrc.ac.uk		MRC Human Genetics Unit	GUDMAP Database Group	Mehran,,Sharghi	+44 131 3322471			EH4 2XU	Analysis method: Affymetrix GCOS SAS Microarray Solutions GCOS Tgt value: 500	45101	URL: http://gudmap.hgu.mrc.ac.uk/gudmap/pages/mic_submission.html?id=GUDMAP:2170	Gaido protocol: 'RNA isolation whole testes'	GSM108549		Amount labeled target hybridization array: 10 ug	Biotin	-	Jul 04 2007	total RNA	Mus musculus	GPL1261	-	GSE4818	testes	Public May 12 2006	May 12 2006	ftp://ftp.ncbi.nih.gov/pub/geo/DATA/supplementary/samples/GSM108nnn/GSM108549/GSM108549.CEL.gz	Gaido_Testes_pnd2_3_14Dec2005	Dissect method: Whole organ excision	RNA
HGSM108550		1	Developmental landmark: NA	Crewe Road	Edinburgh	United Kingdom		gudmap-db@hgu.mrc.ac.uk		MRC Human Genetics Unit	GUDMAP Database Group	Mehran,,Sharghi	+44 131 3322471			EH4 2XU	Analysis method: Affymetrix GCOS SAS Microarray Solutions GCOS Tgt value: 500	45101	URL: http://gudmap.hgu.mrc.ac.uk/gudmap/pages/mic_submission.html?id=GUDMAP:2171	Gaido protocol: 'RNA isolation whole testes'	GSM108550		Amount labeled target hybridization array: 10 ug	Biotin	-	Jul 04 2007	total RNA	Mus musculus	GPL1261	-	GSE4818	testes	Public May 12 2006	May 12 2006	ftp://ftp.ncbi.nih.gov/pub/geo/DATA/supplementary/samples/GSM108nnn/GSM108550/GSM108550.CEL.gz	Gaido_Testes_gd18_4_14Dec2005	Dissect method: Whole organ excision	RNA
HGSM108551		1	Developmental landmark: NA	Crewe Road	Edinburgh	United Kingdom		gudmap-db@hgu.mrc.ac.uk		MRC Human Genetics Unit	GUDMAP Database Group	Mehran,,Sharghi	+44 131 3322471			EH4 2XU	Analysis method: Affymetrix GCOS SAS Microarray Solutions GCOS Tgt value: 500	45101	URL: http://gudmap.hgu.mrc.ac.uk/gudmap/pages/mic_submission.html?id=GUDMAP:2172	Gaido protocol: 'RNA isolation whole testes'	GSM108551		Amount labeled target hybridization array: 10 ug	Biotin	-	Jul 04 2007	total RNA	Mus musculus	GPL1261	-	GSE4818	testes	Public May 12 2006	May 12 2006	ftp://ftp.ncbi.nih.gov/pub/geo/DATA/supplementary/samples/GSM108nnn/GSM108551/GSM108551.CEL.gz	Gaido_Testes_gd18_5_14Dec2005	Dissect method: Whole organ excision	RNA
HGSM108552		1	Developmental landmark: NA	Crewe Road	Edinburgh	United Kingdom		gudmap-db@hgu.mrc.ac.uk		MRC Human Genetics Unit	GUDMAP Database Group	Mehran,,Sharghi	+44 131 3322471			EH4 2XU	Analysis method: Affymetrix GCOS SAS Microarray Solutions GCOS Tgt value: 500	45101	URL: http://gudmap.hgu.mrc.ac.uk/gudmap/pages/mic_submission.html?id=GUDMAP:2173	Gaido protocol: 'RNA isolation whole testes'	GSM108552		Amount labeled target hybridization array: 10 ug	Biotin	-	Jul 04 2007	total RNA	Mus musculus	GPL1261	-	GSE4818	testes	Public May 12 2006	May 12 2006	ftp://ftp.ncbi.nih.gov/pub/geo/DATA/supplementary/samples/GSM108nnn/GSM108552/GSM108552.CEL.gz	Gaido_Testes_gd18_6_14Dec2005	Dissect method: Whole organ excision	RNA
HGSM108553		1	Developmental landmark: NA	Crewe Road	Edinburgh	United Kingdom		gudmap-db@hgu.mrc.ac.uk		MRC Human Genetics Unit	GUDMAP Database Group	Mehran,,Sharghi	+44 131 3322471			EH4 2XU	Analysis method: Affymetrix GCOS SAS Microarray Solutions GCOS Tgt value: 500	45101	URL: http://gudmap.hgu.mrc.ac.uk/gudmap/pages/mic_submission.html?id=GUDMAP:2174	Gaido protocol: 'RNA isolation whole testes'	GSM108553		Amount labeled target hybridization array: 10 ug	Biotin	-	Jul 04 2007	total RNA	Mus musculus	GPL1261	-	GSE4818	testes	Public May 12 2006	May 12 2006	ftp://ftp.ncbi.nih.gov/pub/geo/DATA/supplementary/samples/GSM108nnn/GSM108553/GSM108553.CEL.gz	Gaido_Testes_gd16_7_14Dec2005	Dissect method: Whole organ excision	RNA
HGSM108554		1	Developmental landmark: NA	Crewe Road	Edinburgh	United Kingdom		gudmap-db@hgu.mrc.ac.uk		MRC Human Genetics Unit	GUDMAP Database Group	Mehran,,Sharghi	+44 131 3322471			EH4 2XU	Analysis method: Affymetrix GCOS SAS Microarray Solutions GCOS Tgt value: 500	45101	URL: http://gudmap.hgu.mrc.ac.uk/gudmap/pages/mic_submission.html?id=GUDMAP:2175	Gaido protocol: 'RNA isolation whole testes'	GSM108554		Amount labeled target hybridization array: 10 ug	Biotin	-	Jul 04 2007	total RNA	Mus musculus	GPL1261	-	GSE4818	testes	Public May 12 2006	May 12 2006	ftp://ftp.ncbi.nih.gov/pub/geo/DATA/supplementary/samples/GSM108nnn/GSM108554/GSM108554.CEL.gz	Gaido_Testes_gd16_8_14Dec2005	Dissect method: Whole organ excision	RNA
HGSM108555		1	Developmental landmark: NA	Crewe Road	Edinburgh	United Kingdom		gudmap-db@hgu.mrc.ac.uk		MRC Human Genetics Unit	GUDMAP Database Group	Mehran,,Sharghi	+44 131 3322471			EH4 2XU	Analysis method: Affymetrix GCOS SAS Microarray Solutions GCOS Tgt value: 500	45101	URL: http://gudmap.hgu.mrc.ac.uk/gudmap/pages/mic_submission.html?id=GUDMAP:2176	Gaido protocol: 'RNA isolation whole testes'	GSM108555		Amount labeled target hybridization array: 10 ug	Biotin	-	Jul 04 2007	total RNA	Mus musculus	GPL1261	-	GSE4818	testes	Public May 12 2006	May 12 2006	ftp://ftp.ncbi.nih.gov/pub/geo/DATA/supplementary/samples/GSM108nnn/GSM108555/GSM108555.CEL.gz	Gaido_Testes_gd16_9_14Dec2005	Dissect method: Whole organ excision	RNA
HGSM108556		1	Developmental landmark: NA	Crewe Road	Edinburgh	United Kingdom		gudmap-db@hgu.mrc.ac.uk		MRC Human Genetics Unit	GUDMAP Database Group	Mehran,,Sharghi	+44 131 3322471			EH4 2XU	Analysis method: Affymetrix GCOS SAS Microarray Solutions GCOS Tgt value: 500	45101	URL: http://gudmap.hgu.mrc.ac.uk/gudmap/pages/mic_submission.html?id=GUDMAP:2177	Gaido protocol: 'RNA isolation whole testes'	GSM108556		Amount labeled target hybridization array: 10 ug	Biotin	-	Jul 04 2007	total RNA	Mus musculus	GPL1261	-	GSE4818	testes	Public May 12 2006	May 12 2006	ftp://ftp.ncbi.nih.gov/pub/geo/DATA/supplementary/samples/GSM108nnn/GSM108556/GSM108556.CEL.gz	Gaido_Testes_gd14_10_14Dec2005	Dissect method: Whole organ excision	RNA
HGSM108557		1	Developmental landmark: NA	Crewe Road	Edinburgh	United Kingdom		gudmap-db@hgu.mrc.ac.uk		MRC Human Genetics Unit	GUDMAP Database Group	Mehran,,Sharghi	+44 131 3322471			EH4 2XU	Analysis method: Affymetrix GCOS SAS Microarray Solutions GCOS Tgt value: 500	45101	URL: http://gudmap.hgu.mrc.ac.uk/gudmap/pages/mic_submission.html?id=GUDMAP:2178	Gaido protocol: 'RNA isolation whole testes'	GSM108557		Amount labeled target hybridization array: 10 ug	Biotin	-	Jul 04 2007	total RNA	Mus musculus	GPL1261	-	GSE4818	testes	Public May 12 2006	May 12 2006	ftp://ftp.ncbi.nih.gov/pub/geo/DATA/supplementary/samples/GSM108nnn/GSM108557/GSM108557.CEL.gz	Gaido_Testes_gd14_11_14Dec2005	Dissect method: Whole organ excision	RNA
HGSM108558		1	Developmental landmark: NA	Crewe Road	Edinburgh	United Kingdom		gudmap-db@hgu.mrc.ac.uk		MRC Human Genetics Unit	GUDMAP Database Group	Mehran,,Sharghi	+44 131 3322471			EH4 2XU	Analysis method: Affymetrix GCOS SAS Microarray Solutions GCOS Tgt value: 500	45101	URL: http://gudmap.hgu.mrc.ac.uk/gudmap/pages/mic_submission.html?id=GUDMAP:2179	Gaido protocol: 'RNA isolation whole testes'	GSM108558		Amount labeled target hybridization array: 10 ug	Biotin	-	Jul 04 2007	total RNA	Mus musculus	GPL1261	-	GSE4818	testes	Public May 12 2006	May 12 2006	ftp://ftp.ncbi.nih.gov/pub/geo/DATA/supplementary/samples/GSM108nnn/GSM108558/GSM108558.CEL.gz	Gaido_Testes_gd14_12_14Dec2005	Dissect method: Whole organ excision	RNA
HGSM108559		1	Developmental landmark: NA	Crewe Road	Edinburgh	United Kingdom		gudmap-db@hgu.mrc.ac.uk		MRC Human Genetics Unit	GUDMAP Database Group	Mehran,,Sharghi	+44 131 3322471			EH4 2XU	Analysis method: Affymetrix GCOS SAS Microarray Solutions GCOS Tgt value: 500	45101	URL: http://gudmap.hgu.mrc.ac.uk/gudmap/pages/mic_submission.html?id=GUDMAP:2180	Gaido protocol: 'RNA isolation whole testes'	GSM108559		Amount labeled target hybridization array: 10 ug	Biotin	-	Jul 04 2007	total RNA	Mus musculus	GPL1261	-	GSE4818	testes	Public May 12 2006	May 12 2006	ftp://ftp.ncbi.nih.gov/pub/geo/DATA/supplementary/samples/GSM108nnn/GSM108559/GSM108559.CEL.gz	Gaido_Testes_gd12_13_14Dec2005	Dissect method: Whole organ excision	RNA
HGSM108560		1	Developmental landmark: NA	Crewe Road	Edinburgh	United Kingdom		gudmap-db@hgu.mrc.ac.uk		MRC Human Genetics Unit	GUDMAP Database Group	Mehran,,Sharghi	+44 131 3322471			EH4 2XU	Analysis method: Affymetrix GCOS SAS Microarray Solutions GCOS Tgt value: 500	45101	URL: http://gudmap.hgu.mrc.ac.uk/gudmap/pages/mic_submission.html?id=GUDMAP:2181	Gaido protocol: 'RNA isolation whole testes'	GSM108560		Amount labeled target hybridization array: 10 ug	Biotin	-	Jul 04 2007	total RNA	Mus musculus	GPL1261	-	GSE4818	testes	Public May 12 2006	May 12 2006	ftp://ftp.ncbi.nih.gov/pub/geo/DATA/supplementary/samples/GSM108nnn/GSM108560/GSM108560.CEL.gz	Gaido_Testes_gd12_14_14Dec2005	Dissect method: Whole organ excision	RNA
HGSM108561		1	Developmental landmark: NA	Crewe Road	Edinburgh	United Kingdom		gudmap-db@hgu.mrc.ac.uk		MRC Human Genetics Unit	GUDMAP Database Group	Mehran,,Sharghi	+44 131 3322471			EH4 2XU	Analysis method: Affymetrix GCOS SAS Microarray Solutions GCOS Tgt value: 500	45101	URL: http://gudmap.hgu.mrc.ac.uk/gudmap/pages/mic_submission.html?id=GUDMAP:2182	Gaido protocol: 'RNA isolation whole testes'	GSM108561		Amount labeled target hybridization array: 10 ug	Biotin	-	Jul 04 2007	total RNA	Mus musculus	GPL1261	-	GSE4818	testes	Public May 12 2006	May 12 2006	ftp://ftp.ncbi.nih.gov/pub/geo/DATA/supplementary/samples/GSM108nnn/GSM108561/GSM108561.CEL.gz	Gaido_Testes_gd12_15_14Dec2005	Dissect method: Whole organ excision	RNA
HGSM108562		1	Developmental landmark: NA	Crewe Road	Edinburgh	United Kingdom		gudmap-db@hgu.mrc.ac.uk		MRC Human Genetics Unit	GUDMAP Database Group	Mehran,,Sharghi	+44 131 3322471			EH4 2XU	Analysis method: Affymetrix GCOS SAS Microarray Solutions GCOS Tgt value: 500	45101	URL: http://gudmap.hgu.mrc.ac.uk/gudmap/pages/mic_submission.html?id=GUDMAP:2183	Gaido protocol: 'RNA isolation whole testes'	GSM108562		Amount labeled target hybridization array: 10 ug	Biotin	-	Jul 04 2007	total RNA	Mus musculus	GPL1261	-	GSE4818	testes	Public May 12 2006	May 12 2006	ftp://ftp.ncbi.nih.gov/pub/geo/DATA/supplementary/samples/GSM108nnn/GSM108562/GSM108562.CEL.gz	Gaido_Testes_gd11_16_14Dec2005	Dissect method: Whole organ excision	RNA
HGSM108563		1	Developmental landmark: NA	Crewe Road	Edinburgh	United Kingdom		gudmap-db@hgu.mrc.ac.uk		MRC Human Genetics Unit	GUDMAP Database Group	Mehran,,Sharghi	+44 131 3322471			EH4 2XU	Analysis method: Affymetrix GCOS SAS Microarray Solutions GCOS Tgt value: 500	45101	URL: http://gudmap.hgu.mrc.ac.uk/gudmap/pages/mic_submission.html?id=GUDMAP:2184	Gaido protocol: 'RNA isolation whole testes'	GSM108563		Amount labeled target hybridization array: 10 ug	Biotin	-	Jul 04 2007	total RNA	Mus musculus	GPL1261	-	GSE4818	testes	Public May 12 2006	May 12 2006	ftp://ftp.ncbi.nih.gov/pub/geo/DATA/supplementary/samples/GSM108nnn/GSM108563/GSM108563.CEL.gz	Gaido_Testes_gd11_17_14Dec2005	Dissect method: Whole organ excision	RNA
HGSM108564		1	Developmental landmark: NA	Crewe Road	Edinburgh	United Kingdom		gudmap-db@hgu.mrc.ac.uk		MRC Human Genetics Unit	GUDMAP Database Group	Mehran,,Sharghi	+44 131 3322471			EH4 2XU	Analysis method: Affymetrix GCOS SAS Microarray Solutions GCOS Tgt value: 500	45101	URL: http://gudmap.hgu.mrc.ac.uk/gudmap/pages/mic_submission.html?id=GUDMAP:2185	Gaido protocol: 'RNA isolation whole testes'	GSM108564		Amount labeled target hybridization array: 10 ug	Biotin	-	Jul 04 2007	total RNA	Mus musculus	GPL1261	-	GSE4818	testes	Public May 12 2006	May 12 2006	ftp://ftp.ncbi.nih.gov/pub/geo/DATA/supplementary/samples/GSM108nnn/GSM108564/GSM108564.CEL.gz	Gaido_Testes_gd11_18_14Dec2005	Dissect method: Whole organ excision	RNA
HGSM108565		1	Developmental landmark: NA	Crewe Road	Edinburgh	United Kingdom		gudmap-db@hgu.mrc.ac.uk		MRC Human Genetics Unit	GUDMAP Database Group	Mehran,,Sharghi	+44 131 3322471			EH4 2XU	Analysis method: Affymetrix GCOS SAS Microarray Solutions GCOS Tgt value: 500	45101	URL: http://gudmap.hgu.mrc.ac.uk/gudmap/pages/mic_submission.html?id=GUDMAP:2186	Gaido protocol: 'RNA isolation whole testes'	GSM108565		Amount labeled target hybridization array: 10 ug	Biotin	-	Jul 04 2007	total RNA	Mus musculus	GPL1261	-	GSE4818	testes	Public May 12 2006	May 12 2006	ftp://ftp.ncbi.nih.gov/pub/geo/DATA/supplementary/samples/GSM108nnn/GSM108565/GSM108565.CEL.gz	Gaido_Testes_gd11_19_14Dec2005	Dissect method: Whole organ excision	RNA
HGSM108566		1	Developmental landmark: NA	Crewe Road	Edinburgh	United Kingdom		gudmap-db@hgu.mrc.ac.uk		MRC Human Genetics Unit	GUDMAP Database Group	Mehran,,Sharghi	+44 131 3322471			EH4 2XU	Analysis method: Affymetrix GCOS SAS Microarray Solutions GCOS Tgt value: 500	45101	URL: http://gudmap.hgu.mrc.ac.uk/gudmap/pages/mic_submission.html?id=GUDMAP:2187	Gaido protocol: 'RNA isolation whole testes'	GSM108566		Amount labeled target hybridization array: 10 ug	Biotin	-	Jul 04 2007	total RNA	Mus musculus	GPL1261	-	GSE4818	testes	Public May 12 2006	May 12 2006	ftp://ftp.ncbi.nih.gov/pub/geo/DATA/supplementary/samples/GSM108nnn/GSM108566/GSM108566.CEL.gz	Gaido_Testes_gd11_20_14Dec2005	Dissect method: Whole organ excision	RNA
HGSM108567		1	Developmental landmark: NA	Crewe Road	Edinburgh	United Kingdom		gudmap-db@hgu.mrc.ac.uk		MRC Human Genetics Unit	GUDMAP Database Group	Mehran,,Sharghi	+44 131 3322471			EH4 2XU	Analysis method: Affymetrix GCOS SAS Microarray Solutions GCOS Tgt value: 500	45101	URL: http://gudmap.hgu.mrc.ac.uk/gudmap/pages/mic_submission.html?id=GUDMAP:2188	Gaido protocol: 'RNA isolation whole testes'	GSM108567		Amount labeled target hybridization array: 10 ug	Biotin	-	Jul 04 2007	total RNA	Mus musculus	GPL1261	-	GSE4818	testes	Public May 12 2006	May 12 2006	ftp://ftp.ncbi.nih.gov/pub/geo/DATA/supplementary/samples/GSM108nnn/GSM108567/GSM108567.CEL.gz	Gaido_WholeLitterReference_pnd0.5_21_14Dec2005	Dissect method: NA	RNA
HGSM109462	created laboratory	1	Kujoth, G.C. et al. (2005) Mitochondrial DNA mutations, oxidative stress, apoptosis mammalian aging. Science 309, 481-4.	425 Henry Mall Dr	Madison	USA	Medical Genetics	someya@wisc.edu	608-262-2976	University Wisconsin-Madison	Prolla Lab	Shinichi,,Someya	608-265-5205	WI	http://www.genetics.wisc.edu/faculty/profile.php?id=140	53706	GCOS 1.3 (Affymetrix), scaled 1500	45037	NA	Total RNA isolated cochlea tissues TriZol Reagent (Invitrogen) according manufacturer's instructions.	GSM109462	All mice raised 12:12 dark/light conditions, housed specific pathogen-free facility University Wisconsin-Madison, provided nonpurified diet acidified water ad libitum.	Hybridization (hybridization oven 640) (Affymetrix), washing, staining (fluidics station 400) (Affymetrix) accomplished according manufacturerΓ s instructions.	Biotin	cDNA synthesis total RNA (Invitrogen), cRNA amplification labeling (Enzo BioArray IVT kit) accomplised according manufacture's instructions (Affymetrix).	May 22 2006	total RNA	Mus musculus	GPL1261	Arrays scanned GeneChip Scanner 3000 (Affymetrix). Image analysis performed GCOS 1.3 (Affymetrix).	GSE4866	RNA	Public May 18 2007	May 18 2006	ftp://ftp.ncbi.nih.gov/pub/geo/DATA/supplementary/samples/GSM109nnn/GSM109462/GSM109462.CEL.gz	Cochlea_WT_9mo_1	To identify analyze mtDNA mutation-responsive genes, comparison cochlea tissues WT (control) D257A mice conducted. We examined gene expression cochleae induced age-related accumulation mtDNA mutations.	RNA
HGSM109463	created laboratory	1	Kujoth, G.C. et al. (2005) Mitochondrial DNA mutations, oxidative stress, apoptosis mammalian aging. Science 309, 481-4.	425 Henry Mall Dr	Madison	USA	Medical Genetics	someya@wisc.edu	608-262-2976	University Wisconsin-Madison	Prolla Lab	Shinichi,,Someya	608-265-5205	WI	http://www.genetics.wisc.edu/faculty/profile.php?id=140	53706	GCOS 1.3 (Affymetrix), scaled 1500	45037	NA	Total RNA isolated cochlea tissues TriZol Reagent (Invitrogen) according manufacturer's instructions.	GSM109463	All mice raised 12:12 dark/light conditions, housed specific pathogen-free facility University Wisconsin-Madison, provided nonpurified diet acidified water ad libitum.	Hybridization (hybridization oven 640) (Affymetrix), washing staining (fluidics station 400) (Affymetrix) accomplished according manufacturerΓ s instructions.	Biotin	cDNA synthesis total RNA (Invitrogen), cRNA amplification labeling (Enzo BioArray IVT kit) accomplished according manufacturerΓ s instructions.	May 22 2006	total RNA	Mus musculus	GPL1261	Image analysis performed GCOS 1.3 (Affymetrix).	GSE4866	RNA	Public May 18 2007	May 18 2006	ftp://ftp.ncbi.nih.gov/pub/geo/DATA/supplementary/samples/GSM109nnn/GSM109463/GSM109463.CEL.gz	Cochlea_WT_9mo_3	To identify analyze mtDNA mutation-responsive genes, comparison cochlea tissues WT (control) D257A mice conducted. We examined gene expression cochleae induced age-related accumulation mtDNA mutations.	RNA
HGSM109464	created laboratory	1	Kujoth, G.C. et al. (2005) Mitochondrial DNA mutations, oxidative stress, apoptosis mammalian aging. Science 309, 481-4.	425 Henry Mall Dr	Madison	USA	Medical Genetics	someya@wisc.edu	608-262-2976	University Wisconsin-Madison	Prolla Lab	Shinichi,,Someya	608-265-5205	WI	http://www.genetics.wisc.edu/faculty/profile.php?id=140	53706	GCOS 1.3 (Affymetrix), scaled 1500	45037	NA	Total RNA isolated cochlea tissues TriZol Reagent (Invitrogen) according manufacturer's instructions.	GSM109464	All mice raised 12:12 dark/light conditions, housed specific pathogen-free facility University Wisconsin-Madison, provided nonpurified diet acidified water ad libitum.	Hybridization (hybridization oven 640) (Affymetrix), washing staining (fluidics station 400) (Affymetrix) accomplished according manufacturerΓ s instructions.	Biotin	cDNA synthesis total RNA (Invitrogen), cRNA amplification labeling (Enzo BioArray IVT kit) accomplished according manufacturerΓ s instructions.	May 22 2006	total RNA	Mus musculus	GPL1261	Arrays scanned GeneChip Scanner 3000 (Affymetrix).	GSE4866	RNA	Public May 18 2007	May 18 2006	ftp://ftp.ncbi.nih.gov/pub/geo/DATA/supplementary/samples/GSM109nnn/GSM109464/GSM109464.CEL.gz	Cochlea_WT_9mo_4	To identify analyze mtDNA mutation-responsive genes, comparison cochlea tissues WT (control) D257A mice conducted. We examined gene expression cochleae induced age-related accumulation mtDNA mutations.	RNA
HGSM109465	created laboratory	1	Kujoth, G.C. et al. (2005) Mitochondrial DNA mutations, oxidative stress, apoptosis mammalian aging. Science 309, 481-4.	425 Henry Mall Dr	Madison	USA	Medical Genetics	someya@wisc.edu	608-262-2976	University Wisconsin-Madison	Prolla Lab	Shinichi,,Someya	608-265-5205	WI	http://www.genetics.wisc.edu/faculty/profile.php?id=140	53706	GCOS 1.3 (Affymetrix), scaled 1500	45037	NA	Total RNA isolated cochlea tissues TriZol Reagent (Invitrogen) according manufacturer's instructions.	GSM109465	All mice raised 12:12 dark/light conditions, housed specific pathogen-free facility University Wisconsin-Madison, provided nonpurified diet acidified water ad libitum.	Hybridization (hybridization oven 640) (Affymetrix), washing staining (fluidics station 400) (Affymetrix) accomplished according manufacturerΓ s instructions.	Biotin	cDNA synthesis total RNA (Invitrogen), cRNA amplification labeling (Enzo BioArray IVT kit) accomplished according manufacturerΓ s instructions.	May 22 2006	total RNA	Mus musculus	GPL1261	Arrays scanned GeneChip Scanner 3000 (Affymetrix).	GSE4866	RNA	Public May 18 2007	May 18 2006	ftp://ftp.ncbi.nih.gov/pub/geo/DATA/supplementary/samples/GSM109nnn/GSM109465/GSM109465.CEL.gz	Cochlea_WT_9mo_5	To identify analyze mtDNA mutation-responsive genes, comparison cochlea tissues WT (control) D257A mice conducted. We examined gene expression cochleae induced age-related accumulation mtDNA mutations.	RNA
HGSM109466	created laboratory	1	Kujoth, G.C. et al. (2005) Mitochondrial DNA mutations, oxidative stress, apoptosis mammalian aging. Science 309, 481-4.	425 Henry Mall Dr	Madison	USA	Medical Genetics	someya@wisc.edu	608-262-2976	University Wisconsin-Madison	Prolla Lab	Shinichi,,Someya	608-265-5205	WI	http://www.genetics.wisc.edu/faculty/profile.php?id=140	53706	GCOS 1.3 (Affymetrix), scaled 1500	45037	NA	Total RNA isolated cochlea tissues TriZol Reagent (Invitrogen) according manufacturer's instructions.	GSM109466	All mice raised 12:12 dark/light conditions, housed specific pathogen-free facility University Wisconsin-Madison, provided nonpurified diet acidified water ad libitum.	Hybridization (hybridization oven 640) (Affymetrix), washing staining (fluidics station 400) (Affymetrix) accomplished according manufacturerΓ s instructions.	Biotin	cDNA synthesis total RNA (Invitrogen), cRNA amplification labeling (Enzo BioArray IVT kit) accomplished according manufacturerΓ s instructions.	May 22 2006	total RNA	Mus musculus	GPL1261	Arrays scanned GeneChip Scanner 3000 (Affymetrix).	GSE4866	RNA	Public May 18 2007	May 18 2006	ftp://ftp.ncbi.nih.gov/pub/geo/DATA/supplementary/samples/GSM109nnn/GSM109466/GSM109466.CEL.gz	Cochlea_WT_9mo_2	To identify analyze mtDNA mutation-responsive genes, comparison cochlea tissues WT (control) D257A mice conducted. We examined gene expression cochleae induced age-related accumulation mtDNA mutations.	RNA
HGSM109467	created laboratory	1	Kujoth, G.C. et al. (2005) Mitochondrial DNA mutations, oxidative stress, apoptosis mammalian aging. Science 309, 481-4.	425 Henry Mall Dr	Madison	USA	Medical Genetics	someya@wisc.edu	608-262-2976	University Wisconsin-Madison	Prolla Lab	Shinichi,,Someya	608-265-5205	WI	http://www.genetics.wisc.edu/faculty/profile.php?id=140	53706	GCOS 1.3 (Affymetrix), scaled 1500	45037	NA	Total RNA isolated cochlea tissues TriZol Reagent (Invitrogen) according manufacturer's instructions.	GSM109467	All mice raised 12:12 dark/light conditions, housed specific pathogen-free facility University Wisconsin-Madison, provided nonpurified diet acidified water ad libitum.	Hybridization (hybridization oven 640) (Affymetrix), washing staining (fluidics station 400) (Affymetrix) accomplished according manufacturerΓ s instructions.	Biotin	cDNA synthesis total RNA (Invitrogen), cRNA amplification labeling (Enzo BioArray IVT kit) accomplished according manufacturerΓ s instructions.	May 22 2006	total RNA	Mus musculus	GPL1261	Arrays scanned GeneChip Scanner 3000 (Affymetrix).	GSE4866	RNA	Public May 18 2007	May 18 2006	ftp://ftp.ncbi.nih.gov/pub/geo/DATA/supplementary/samples/GSM109nnn/GSM109467/GSM109467.CEL.gz	Cochlea_D257A_9mo_1	To identify analyze mtDNA mutation-responsive genes, comparison cochlea tissues WT (control) D257A mice conducted. We examined gene expression cochleae induced age-related accumulation mtDNA mutations.	RNA
HGSM109468	created laboratory	1	Kujoth, G.C. et al. (2005) Mitochondrial DNA mutations, oxidative stress, apoptosis mammalian aging. Science 309, 481-4.	425 Henry Mall Dr	Madison	USA	Medical Genetics	someya@wisc.edu	608-262-2976	University Wisconsin-Madison	Prolla Lab	Shinichi,,Someya	608-265-5205	WI	http://www.genetics.wisc.edu/faculty/profile.php?id=140	53706	GCOS 1.3 (Affymetrix), scaled 1500	45037	NA	Total RNA isolated cochlea tissues TriZol Reagent (Invitrogen) according manufacturer's instructions.	GSM109468	All mice raised 12:12 dark/light conditions, housed specific pathogen-free facility University Wisconsin-Madison, provided nonpurified diet acidified water ad libitum.	Hybridization (hybridization oven 640) (Affymetrix), washing staining (fluidics station 400) (Affymetrix) accomplished according manufacturerΓ s instructions.	Biotin	cDNA synthesis total RNA (Invitrogen), cRNA amplification labeling (Enzo BioArray IVT kit) accomplished according manufacturerΓ s instructions.	May 22 2006	total RNA	Mus musculus	GPL1261	Arrays scanned GeneChip Scanner 3000 (Affymetrix).	GSE4866	RNA	Public May 18 2007	May 18 2006	ftp://ftp.ncbi.nih.gov/pub/geo/DATA/supplementary/samples/GSM109nnn/GSM109468/GSM109468.CEL.gz	Cochlea_D257A_9mo_2	To identify analyze mtDNA mutation-responsive genes, comparison cochlea tissues WT (control) D257A mice conducted. We examined gene expression cochleae induced age-related accumulation mtDNA mutations.	RNA
HGSM109470	created laboratory	1	Kujoth, G.C. et al. (2005) Mitochondrial DNA mutations, oxidative stress, apoptosis mammalian aging. Science 309, 481-4.	425 Henry Mall Dr	Madison	USA	Medical Genetics	someya@wisc.edu	608-262-2976	University Wisconsin-Madison	Prolla Lab	Shinichi,,Someya	608-265-5205	WI	http://www.genetics.wisc.edu/faculty/profile.php?id=140	53706	GCOS 1.3 (Affymetrix), scaled 1500	45037	NA	Total RNA isolated cochlea tissues TriZol Reagent (Invitrogen) according manufacturer's instructions.	GSM109470	All mice raised 12:12 dark/light conditions, housed specific pathogen-free facility University Wisconsin-Madison, provided nonpurified diet acidified water ad libitum.	Hybridization (hybridization oven 640) (Affymetrix), washing staining (fluidics station 400) (Affymetrix) accomplished according manufacturerΓ s instructions.	Biotin	cDNA synthesis total RNA (Invitrogen), cRNA amplification labeling (Enzo BioArray IVT kit) accomplished according manufacturerΓ s instructions.	May 22 2006	total RNA	Mus musculus	GPL1261	Arrays scanned GeneChip Scanner 3000 (Affymetrix).	GSE4866	RNA	Public May 18 2007	May 18 2006	ftp://ftp.ncbi.nih.gov/pub/geo/DATA/supplementary/samples/GSM109nnn/GSM109470/GSM109470.CEL.gz	Cochlea_D257A_9mo_3	To identify analyze mtDNA mutation-responsive genes, comparison cochlea tissues WT (control) D257A mice conducted. We examined gene expression cochleae induced age-related accumulation mtDNA mutations.	RNA
HGSM109471	created laboratory	1	Kujoth, G.C. et al. (2005) Mitochondrial DNA mutations, oxidative stress, apoptosis mammalian aging. Science 309, 481-4.	425 Henry Mall Dr	Madison	USA	Medical Genetics	someya@wisc.edu	608-262-2976	University Wisconsin-Madison	Prolla Lab	Shinichi,,Someya	608-265-5205	WI	http://www.genetics.wisc.edu/faculty/profile.php?id=140	53706	GCOS 1.3 (Affymetrix), scaled 1500	45037	NA	Total RNA isolated cochlea tissues TriZol Reagent (Invitrogen) according manufacturer's instructions.	GSM109471	All mice raised 12:12 dark/light conditions, housed specific pathogen-free facility University Wisconsin-Madison, provided nonpurified diet acidified water ad libitum.	Hybridization (hybridization oven 640) (Affymetrix), washing staining (fluidics station 400) (Affymetrix) accomplished according manufacturerΓ s instructions.	Biotin	cDNA synthesis total RNA (Invitrogen), cRNA amplification labeling (Enzo BioArray IVT kit) accomplished according manufacturerΓ s instructions.	May 22 2006	total RNA	Mus musculus	GPL1261	Arrays scanned GeneChip Scanner 3000 (Affymetrix).	GSE4866	RNA	Public May 18 2007	May 18 2006	ftp://ftp.ncbi.nih.gov/pub/geo/DATA/supplementary/samples/GSM109nnn/GSM109471/GSM109471.CEL.gz	Cochlea_D257A_9mo_4	To identify analyze mtDNA mutation-responsive genes, comparison cochlea tissues WT (control) D257A mice conducted. We examined gene expression cochleae induced age-related accumulation mtDNA mutations.	RNA
HGSM109472	created laboratory	1	Kujoth, G.C. et al. (2005) Mitochondrial DNA mutations, oxidative stress, apoptosis mammalian aging. Science 309, 481-4.	425 Henry Mall Dr	Madison	USA	Medical Genetics	someya@wisc.edu	608-262-2976	University Wisconsin-Madison	Prolla Lab	Shinichi,,Someya	608-265-5205	WI	http://www.genetics.wisc.edu/faculty/profile.php?id=140	53706	GCOS 1.3 (Affymetrix), scaled 1500	45101	NA	Total RNA isolated cochlea tissues TriZol Reagent (Invitrogen) according manufacturer's instructions.	GSM109472	All mice raised 12:12 dark/light conditions, housed specific pathogen-free facility University Wisconsin-Madison, provided nonpurified diet acidified water ad libitum.	Hybridization (hybridization oven 640) (Affymetrix), washing staining (fluidics station 400) (Affymetrix) accomplished according manufacturerΓ s instructions.	Biotin	cDNA synthesis total RNA (Invitrogen), cRNA amplification labeling (Enzo BioArray IVT kit) accomplished according manufacturerΓ s instructions.	May 22 2006	total RNA	Mus musculus	GPL1261	Arrays scanned GeneChip Scanner 3000 (Affymetrix).	GSE4866	RNA	Public May 18 2007	May 18 2006	ftp://ftp.ncbi.nih.gov/pub/geo/DATA/supplementary/samples/GSM109nnn/GSM109472/GSM109472.CEL.gz	Cochlea_D257A_9mo_5	To identify analyze mtDNA mutation-responsive genes, comparison cochlea tissues WT (control) D257A mice conducted. We examined gene expression cochleae induced age-related accumulation mtDNA mutations.	RNA
HGSM110213	Justin Edwards	1	Balb/c bone marrow derrived macrophages stimulated overnight, washed, stimulated 2 10ng/ml LPS complete media.	Blg. 231 Room 1105	College Park	USA	CBMG	jpe@umd.edu		University Maryland	Mosser	Justin,,Edwards		MD		20742	Data processing Affymetrix Microarray Suite Version 5.0. following GeneChip Expression Analysis Data Analysis Fundamentals manual.	45101	Protocols data processing standard methods described Affymetrix provided litterature. This Eukaryotic Sample Array Processing manual GeneChip Expression Analysis Data Analysis Fundamentals manual.	Trizol extraction followed DNase treatment RNA cleanup RNeasy kit.	GSM110213	Cells growth bone marrow progenitors complete media (D10) containing 20% L-cell conditioned media 7 days. Cells plated overnight LCM free prior stimulation.	Followed Affymetrix published Eukaryotic Sample Array Processing manual.	Biotin/Streptavidin Phycoerythrin (SAPE)	Followed Affymetrix published Eukaryotic Sample Array Processing manual.	May 24 2006	total RNA	Mus musculus	GPL1261	Followed Affymetrix published Eukaryotic Sample Array Processing manual.	GSE4811	Bone marrow derived macrophages, stimulated LPS, 2	Public May 25 2006	May 23 2006	NONE	IFN gamma Macrophage_LPSstim_2h_rep2	Bone marrow derived macrophages IFN-gamma primed o/n 100U/ml. 16 media removed, cells washed PBS, stimulated 10ng/ml LPS.	RNA
HGSM110238	Justin Edwards	1	Balb/c bone marrow derived macrophages	Blg. 231 Room 1105	College Park	USA	CBMG	jpe@umd.edu		University Maryland	Mosser	Justin,,Edwards		MD		20742	Data processing Affymetrix Microarray Suite Version 5.0. following GeneChip Expression Analysis Data Analysis Fundamentals manual.	45101	Protocols data processing standard methods described Affymetrix provided litterature. This Eukaryotic Sample Array Processing manual GeneChip Expression Analysis Data Analysis Fundamentals manual.	Trizol extraction followed DNase treatment RNA cleanup RNeasy kit.	GSM110238	Bone marrow derived macrophages grown bone marrow precursers D10 supplemented 20% L-cell conditioned media (LCM) 7 days. Prior stimulation cells plated grown LCM free media overnight.	Followed Affymetrix published Eukaryotic Sample Array Processing manual.	Biotin/Streptavidin Phycoerythrin (SAPE)	Followed Affymetrix published Eukaryotic Sample Array Processing manual.	May 24 2006	total RNA	Mus musculus	GPL1261	Followed Affymetrix published Eukaryotic Sample Array Processing manual.	GSE4811	macrophages, stim. LPS+immune complexes, 2	Public May 25 2006	May 23 2006	NONE	macrophages_stimlpsic_2hours_rep2	BMM IFN gamma primed overnight 100 U/ml, washed PBS, stimulated 2 LPS (10 ng/ml) +Immune complexes.	RNA
HGSM111123		1	Genotype: wild type	715 PRB 2220 Pierce Ave	Nashville	USA	Diabetes, Endocrinology, & Metab Division			Vanderbilt University	Gannon Lab	Laura,,Crawford		TN		37232	CEL files (raw Affymetrix data) imported GeneSpring 7.0 (Agilent Technologies) transformed RMA (Robust Multichip Analysis). The	45101	No description necessary	Pancreata dissected e18.5 postnatal 1 ice cold PBS immediately placed RNAlater (Ambion). Total pancreatic RNA isolated RNAqueous RNA Isolation Kit (Ambion) according manufacturerΓ s instructions. AgilentΓ s Bioanalyzer microfluidic assay (Agilent Technologies, Palo Alto CA) assay RNA integrity. Spectrophotometric fluorometric methods combined quantitate protein nucleic acids sample, ensure qualit…	GSM111123		The biotinylated cRNA (15 ┬╡g) fragmented hybridized Affymetrix GeneChip Mouse Genome 430 2.0 Array containing 45,000 11 25-mer oligomers, representing 39,000 mouse transcripts (34,000 annotated well-defined genes). Hybridized cRNA detected streptavidin coupled phycoerythrin.	biotin	Following quality control, RNA prepared microarray analysis standard Affymetrix protocol (Affymetrix Inc, Santa Clara, CA). Briefly, total 5 ┬╡g total RNA reverse transcribed double-stranded (ds) cDNA oligo-dT primer coupled T7 promoter. In vitro transcription ds cDNA T7 polymerase incorporating biotin-modified CTP UTP ribonucleotides.	Nov 21 2007	total RNA	Mus musculus	GPL1261	GeneChips scanned GeneChip Scanner 3000 7G Plus 2 GeneChip Operating System (GCOS, Affymetrix, Santa Clara, CA). Default values grid images (.DAT) generate .CEL .CHP files.	GSE4926	pooled pancreata, post-natal 1, wild type	Public Mar 01 2008	May 25 2006	ftp://ftp.ncbi.nih.gov/pub/geo/DATA/supplementary/samples/GSM111nnn/GSM111123/GSM111123.CHP.gz	Pancreas_P1_WT_rep1	HNF6 expression driven specifically pancreatic endocrine cells beginning embryonic (e) 11.5 1 kb enhancer 5Γ pdx1 promoter region. This transgenic line, termed pdx1PBHnf6, maintained inbred hybrid (B6D2) background. All mice kept 12 light/dark cycle, fed Mouse diet 5015 (LabDiet), given water ad lib. For embryonic analyses, morning vaginal plug considered e0.5. All mouse studies performed accorda…	RNA
HGSM111124		1	Genotype: wild type	715 PRB 2220 Pierce Ave	Nashville	USA	Diabetes, Endocrinology, & Metab Division			Vanderbilt University	Gannon Lab	Laura,,Crawford		TN		37232	CEL files (raw Affymetrix data) imported GeneSpring 7.0 (Agilent Technologies) transformed RMA (Robust Multichip Analysis). The "Value" column shows normalized signal intensity value.	45101	No description necessary	Pancreata dissected e18.5 postnatal 1 ice cold PBS immediately placed RNAlater (Ambion). Total pancreatic RNA isolated RNAqueous RNA Isolation Kit (Ambion) according manufacturerΓ s instructions. AgilentΓ s Bioanalyzer microfluidic assay (Agilent Technologies, Palo Alto CA) assay RNA integrity. Spectrophotometric fluorometric methods combined quantitate protein nucleic acids sample, ensure qualit…	GSM111124		The biotinylated cRNA (15 ┬╡g) fragmented hybridized Affymetrix GeneChip Mouse Genome 430 2.0 Array containing 45,000 11 25-mer oligomers, representing 39,000 mouse transcripts (34,000 annotated well-defined genes). Hybridized cRNA detected streptavidin coupled phycoerythrin.	biotin	Following quality control, RNA prepared microarray analysis standard Affymetrix protocol (Affymetrix Inc, Santa Clara, CA). Briefly, total 5 ┬╡g total RNA reverse transcribed double-stranded (ds) cDNA oligo-dT primer coupled T7 promoter. In vitro transcription ds cDNA T7 polymerase incorporating biotin-modified CTP UTP ribonucleotides.	Nov 21 2007	total RNA	Mus musculus	GPL1261	GeneChips scanned GeneChip Scanner 3000 7G Plus 2 GeneChip Operating System (GCOS, Affymetrix, Santa Clara, CA). Default values grid images (.DAT) generate .CEL .CHP files.	GSE4926	pooled pancreata, post-natal 1, wild type	Public Mar 01 2008	May 25 2006	ftp://ftp.ncbi.nih.gov/pub/geo/DATA/supplementary/samples/GSM111nnn/GSM111124/GSM111124.CHP.gz	Pancreas_P1_WT_rep2	HNF6 expression driven specifically pancreatic endocrine cells beginning embryonic (e) 11.5 1 kb enhancer 5Γ pdx1 promoter region. This transgenic line, termed pdx1PBHnf6, maintained inbred hybrid (B6D2) background. All mice kept 12 light/dark cycle, fed Mouse diet 5015 (LabDiet), given water ad lib. For embryonic analyses, morning vaginal plug considered e0.5. All mouse studies performed accorda…	RNA
HGSM111125		1	Genotype: wild type	715 PRB 2220 Pierce Ave	Nashville	USA	Diabetes, Endocrinology, & Metab Division			Vanderbilt University	Gannon Lab	Laura,,Crawford		TN		37232	CEL files (raw Affymetrix data) imported GeneSpring 7.0 (Agilent Technologies) transformed RMA (Robust Multichip Analysis). The "Value" column shows normalized signal intensity value.	45101	No description necessary	Pancreata dissected e18.5 postnatal 1 ice cold PBS immediately placed RNAlater (Ambion). Total pancreatic RNA isolated RNAqueous RNA Isolation Kit (Ambion) according manufacturerΓ s instructions. AgilentΓ s Bioanalyzer microfluidic assay (Agilent Technologies, Palo Alto CA) assay RNA integrity. Spectrophotometric fluorometric methods combined quantitate protein nucleic acids sample, ensure qualit…	GSM111125		The biotinylated cRNA (15 ┬╡g) fragmented hybridized Affymetrix GeneChip Mouse Genome 430 2.0 Array containing 45,000 11 25-mer oligomers, representing 39,000 mouse transcripts (34,000 annotated well-defined genes). Hybridized cRNA detected streptavidin coupled phycoerythrin.	biotin	Following quality control, RNA prepared microarray analysis standard Affymetrix protocol (Affymetrix Inc, Santa Clara, CA). Briefly, total 5 ┬╡g total RNA reverse transcribed double-stranded (ds) cDNA oligo-dT primer coupled T7 promoter. In vitro transcription ds cDNA T7 polymerase incorporating biotin-modified CTP UTP ribonucleotides.	Nov 21 2007	total RNA	Mus musculus	GPL1261	GeneChips scanned GeneChip Scanner 3000 7G Plus 2 GeneChip Operating System (GCOS, Affymetrix, Santa Clara, CA). Default values grid images (.DAT) generate .CEL .CHP files.	GSE4926	pooled pancreata, post-natal 1, wild type	Public Mar 01 2008	May 25 2006	ftp://ftp.ncbi.nih.gov/pub/geo/DATA/supplementary/samples/GSM111nnn/GSM111125/GSM111125.CHP.gz	Pancreas_P1_WT_rep3	HNF6 expression driven specifically pancreatic endocrine cells beginning embryonic (e) 11.5 1 kb enhancer 5Γ pdx1 promoter region. This transgenic line, termed pdx1PBHnf6, maintained inbred hybrid (B6D2) background. All mice kept 12 light/dark cycle, fed Mouse diet 5015 (LabDiet), given water ad lib. For embryonic analyses, morning vaginal plug considered e0.5. All mouse studies performed accorda…	RNA
HGSM111126		1	Genotype: HNF6 (hepatic nuclear factor 6) transgenic (overexpression)	715 PRB 2220 Pierce Ave	Nashville	USA	Diabetes, Endocrinology, & Metab Division			Vanderbilt University	Gannon Lab	Laura,,Crawford		TN		37232	CEL files (raw Affymetrix data) imported GeneSpring 7.0 (Agilent Technologies) transformed RMA (Robust Multichip Analysis). The	45101	No description necessary	Pancreata dissected e18.5 postnatal 1 ice cold PBS immediately placed RNAlater (Ambion). Total pancreatic RNA isolated RNAqueous RNA Isolation Kit (Ambion) according manufacturerΓ s instructions. AgilentΓ s Bioanalyzer microfluidic assay (Agilent Technologies, Palo Alto CA) assay RNA integrity. Spectrophotometric fluorometric methods combined quantitate protein nucleic acids sample, ensure qualit…	GSM111126		The biotinylated cRNA (15 ┬╡g) fragmented hybridized Affymetrix GeneChip Mouse Genome 430 2.0 Array containing 45,000 11 25-mer oligomers, representing 39,000 mouse transcripts (34,000 annotated well-defined genes). Hybridized cRNA detected streptavidin coupled phycoerythrin.	biotin	Following quality control, RNA prepared microarray analysis standard Affymetrix protocol (Affymetrix Inc, Santa Clara, CA). Briefly, total 5 ┬╡g total RNA reverse transcribed double-stranded (ds) cDNA oligo-dT primer coupled T7 promoter. In vitro transcription ds cDNA T7 polymerase incorporating biotin-modified CTP UTP ribonucleotides.	Nov 21 2007	total RNA	Mus musculus	GPL1261	GeneChips scanned GeneChip Scanner 3000 7G Plus 2 GeneChip Operating System (GCOS, Affymetrix, Santa Clara, CA). Default values grid images (.DAT) generate .CEL .CHP files.	GSE4926	pooled pancreata, post-natal 1, HNF6 Transgenic	Public Mar 01 2008	May 25 2006	ftp://ftp.ncbi.nih.gov/pub/geo/DATA/supplementary/samples/GSM111nnn/GSM111126/GSM111126.CHP.gz	Pancreas_P1_HNF6-Tg_rep1	HNF6 expression driven specifically pancreatic endocrine cells beginning embryonic (e) 11.5 1 kb enhancer 5Γ pdx1 promoter region. This transgenic line, termed pdx1PBHnf6, maintained inbred hybrid (B6D2) background. All mice kept 12 light/dark cycle, fed Mouse diet 5015 (LabDiet), given water ad lib. For embryonic analyses, morning vaginal plug considered e0.5. All mouse studies performed accorda…	RNA
HGSM111127		1	Genotype: HNF6 (hepatic nuclear factor 6) transgenic (overexpression)	715 PRB 2220 Pierce Ave	Nashville	USA	Diabetes, Endocrinology, & Metab Division			Vanderbilt University	Gannon Lab	Laura,,Crawford		TN		37232	CEL files (raw Affymetrix data) imported GeneSpring 7.0 (Agilent Technologies) transformed RMA (Robust Multichip Analysis). The	45101	No description necessary	Pancreata dissected e18.5 postnatal 1 ice cold PBS immediately placed RNAlater (Ambion). Total pancreatic RNA isolated RNAqueous RNA Isolation Kit (Ambion) according manufacturerΓ s instructions. AgilentΓ s Bioanalyzer microfluidic assay (Agilent Technologies, Palo Alto CA) assay RNA integrity. Spectrophotometric fluorometric methods combined quantitate protein nucleic acids sample, ensure qualit…	GSM111127		The biotinylated cRNA (15 ┬╡g) fragmented hybridized Affymetrix GeneChip Mouse Genome 430 2.0 Array containing 45,000 11 25-mer oligomers, representing 39,000 mouse transcripts (34,000 annotated well-defined genes). Hybridized cRNA detected streptavidin coupled phycoerythrin.	biotin	Following quality control, RNA prepared microarray analysis standard Affymetrix protocol (Affymetrix Inc, Santa Clara, CA). Briefly, total 5 ┬╡g total RNA reverse transcribed double-stranded (ds) cDNA oligo-dT primer coupled T7 promoter. In vitro transcription ds cDNA T7 polymerase incorporating biotin-modified CTP UTP ribonucleotides.	Nov 21 2007	total RNA	Mus musculus	GPL1261	GeneChips scanned GeneChip Scanner 3000 7G Plus 2 GeneChip Operating System (GCOS, Affymetrix, Santa Clara, CA). Default values grid images (.DAT) generate .CEL .CHP files.	GSE4926	pooled pancreata, post-natal 1, HNF6 Transgenic	Public Mar 01 2008	May 25 2006	ftp://ftp.ncbi.nih.gov/pub/geo/DATA/supplementary/samples/GSM111nnn/GSM111127/GSM111127.CHP.gz	Pancreas_P1_HNF6-Tg_rep2	HNF6 expression driven specifically pancreatic endocrine cells beginning embryonic (e) 11.5 1 kb enhancer 5Γ pdx1 promoter region. This transgenic line, termed pdx1PBHnf6, maintained inbred hybrid (B6D2) background. All mice kept 12 light/dark cycle, fed Mouse diet 5015 (LabDiet), given water ad lib. For embryonic analyses, morning vaginal plug considered e0.5. All mouse studies performed accorda…	RNA
HGSM111129		1	Genotype: HNF6 (hepatic nuclear factor 6) transgenic (overexpression)	715 PRB 2220 Pierce Ave	Nashville	USA	Diabetes, Endocrinology, & Metab Division			Vanderbilt University	Gannon Lab	Laura,,Crawford		TN		37232	CEL files (raw Affymetrix data) imported GeneSpring 7.0 (Agilent Technologies) transformed RMA (Robust Multichip Analysis). The	45101	No description necessary	Pancreata dissected e18.5 postnatal 1 ice cold PBS immediately placed RNAlater (Ambion). Total pancreatic RNA isolated RNAqueous RNA Isolation Kit (Ambion) according manufacturerΓ s instructions. AgilentΓ s Bioanalyzer microfluidic assay (Agilent Technologies, Palo Alto CA) assay RNA integrity. Spectrophotometric fluorometric methods combined quantitate protein nucleic acids sample, ensure qualit…	GSM111129		The biotinylated cRNA (15 ┬╡g) fragmented hybridized Affymetrix GeneChip Mouse Genome 430 2.0 Array containing 45,000 11 25-mer oligomers, representing 39,000 mouse transcripts (34,000 annotated well-defined genes). Hybridized cRNA detected streptavidin coupled phycoerythrin.	biotin	Following quality control, RNA prepared microarray analysis standard Affymetrix protocol (Affymetrix Inc, Santa Clara, CA). Briefly, total 5 ┬╡g total RNA reverse transcribed double-stranded (ds) cDNA oligo-dT primer coupled T7 promoter. In vitro transcription ds cDNA T7 polymerase incorporating biotin-modified CTP UTP ribonucleotides.	Nov 21 2007	total RNA	Mus musculus	GPL1261	GeneChips scanned GeneChip Scanner 3000 7G Plus 2 GeneChip Operating System (GCOS, Affymetrix, Santa Clara, CA). Default values grid images (.DAT) generate .CEL .CHP files.	GSE4926	pooled pancreata, post-natal 1, HNF6 Transgenic	Public Mar 01 2008	May 25 2006	ftp://ftp.ncbi.nih.gov/pub/geo/DATA/supplementary/samples/GSM111nnn/GSM111129/GSM111129.CHP.gz	Pancreas_P1_HNF6-Tg_rep3	HNF6 expression driven specifically pancreatic endocrine cells beginning embryonic (e) 11.5 1 kb enhancer 5Γ pdx1 promoter region. This transgenic line, termed pdx1PBHnf6, maintained inbred hybrid (B6D2) background. All mice kept 12 light/dark cycle, fed Mouse diet 5015 (LabDiet), given water ad lib. For embryonic analyses, morning vaginal plug considered e0.5. All mouse studies performed accorda…	RNA
HGSM111130		1	Genotype: wild type	715 PRB 2220 Pierce Ave	Nashville	USA	Diabetes, Endocrinology, & Metab Division			Vanderbilt University	Gannon Lab	Laura,,Crawford		TN		37232	CEL files (raw Affymetrix data) imported GeneSpring 7.0 (Agilent Technologies) transformed RMA (Robust Multichip Analysis). The	45101	No description necessary	Pancreata dissected e18.5 postnatal 1 ice cold PBS immediately placed RNAlater (Ambion). Total pancreatic RNA isolated RNAqueous RNA Isolation Kit (Ambion) according manufacturerΓ s instructions. AgilentΓ s Bioanalyzer microfluidic assay (Agilent Technologies, Palo Alto CA) assay RNA integrity. Spectrophotometric fluorometric methods combined quantitate protein nucleic acids sample, ensure qualit…	GSM111130		The biotinylated cRNA (15 ┬╡g) fragmented hybridized Affymetrix GeneChip Mouse Genome 430 2.0 Array containing 45,000 11 25-mer oligomers, representing 39,000 mouse transcripts (34,000 annotated well-defined genes). Hybridized cRNA detected streptavidin coupled phycoerythrin.	biotin	Following quality control, RNA prepared microarray analysis standard Affymetrix protocol (Affymetrix Inc, Santa Clara, CA). Briefly, total 5 ┬╡g total RNA reverse transcribed double-stranded (ds) cDNA oligo-dT primer coupled T7 promoter. In vitro transcription ds cDNA T7 polymerase incorporating biotin-modified CTP UTP ribonucleotides.	Nov 21 2007	total RNA	Mus musculus	GPL1261	GeneChips scanned GeneChip Scanner 3000 7G Plus 2 GeneChip Operating System (GCOS, Affymetrix, Santa Clara, CA). Default values grid images (.DAT) generate .CEL .CHP files.	GSE4926	pooled pancreata, embryonic 18.5, wild type	Public Mar 01 2008	May 25 2006	ftp://ftp.ncbi.nih.gov/pub/geo/DATA/supplementary/samples/GSM111nnn/GSM111130/GSM111130.CHP.gz	Pancreas_E18.5_WT_rep1	HNF6 expression driven specifically pancreatic endocrine cells beginning embryonic (e) 11.5 1 kb enhancer 5Γ pdx1 promoter region. This transgenic line, termed pdx1PBHnf6, maintained inbred hybrid (B6D2) background. All mice kept 12 light/dark cycle, fed Mouse diet 5015 (LabDiet), given water ad lib. For embryonic analyses, morning vaginal plug considered e0.5. All mouse studies performed accorda…	RNA
HGSM111131		1	Genotype: wild type	715 PRB 2220 Pierce Ave	Nashville	USA	Diabetes, Endocrinology, & Metab Division			Vanderbilt University	Gannon Lab	Laura,,Crawford		TN		37232	CEL files (raw Affymetrix data) imported GeneSpring 7.0 (Agilent Technologies) transformed RMA (Robust Multichip Analysis). The	45101	No description necessary	Pancreata dissected e18.5 postnatal 1 ice cold PBS immediately placed RNAlater (Ambion). Total pancreatic RNA isolated RNAqueous RNA Isolation Kit (Ambion) according manufacturerΓ s instructions. AgilentΓ s Bioanalyzer microfluidic assay (Agilent Technologies, Palo Alto CA) assay RNA integrity. Spectrophotometric fluorometric methods combined quantitate protein nucleic acids sample, ensure qualit…	GSM111131		The biotinylated cRNA (15 ┬╡g) fragmented hybridized Affymetrix GeneChip Mouse Genome 430 2.0 Array containing 45,000 11 25-mer oligomers, representing 39,000 mouse transcripts (34,000 annotated well-defined genes). Hybridized cRNA detected streptavidin coupled phycoerythrin.	biotin	Following quality control, RNA prepared microarray analysis standard Affymetrix protocol (Affymetrix Inc, Santa Clara, CA). Briefly, total 5 ┬╡g total RNA reverse transcribed double-stranded (ds) cDNA oligo-dT primer coupled T7 promoter. In vitro transcription ds cDNA T7 polymerase incorporating biotin-modified CTP UTP ribonucleotides.	Nov 21 2007	total RNA	Mus musculus	GPL1261	GeneChips scanned GeneChip Scanner 3000 7G Plus 2 GeneChip Operating System (GCOS, Affymetrix, Santa Clara, CA). Default values grid images (.DAT) generate .CEL .CHP files.	GSE4926	pooled pancreata, embryonic 18.5, wild type	Public Mar 01 2008	May 25 2006	ftp://ftp.ncbi.nih.gov/pub/geo/DATA/supplementary/samples/GSM111nnn/GSM111131/GSM111131.CHP.gz	Pancreas_E18.5_WT_rep2	HNF6 expression driven specifically pancreatic endocrine cells beginning embryonic (e) 11.5 1 kb enhancer 5Γ pdx1 promoter region. This transgenic line, termed pdx1PBHnf6, maintained inbred hybrid (B6D2) background. All mice kept 12 light/dark cycle, fed Mouse diet 5015 (LabDiet), given water ad lib. For embryonic analyses, morning vaginal plug considered e0.5. All mouse studies performed accorda…	RNA
HGSM111132		1	Genotype: HNF6 (hepatic nuclear factor 6) transgenic (overexpression)	715 PRB 2220 Pierce Ave	Nashville	USA	Diabetes, Endocrinology, & Metab Division			Vanderbilt University	Gannon Lab	Laura,,Crawford		TN		37232	CEL files (raw Affymetrix data) imported GeneSpring 7.0 (Agilent Technologies) transformed RMA (Robust Multichip Analysis). The	45101	No description necessary	Pancreata dissected e18.5 postnatal 1 ice cold PBS immediately placed RNAlater (Ambion). Total pancreatic RNA isolated RNAqueous RNA Isolation Kit (Ambion) according manufacturerΓ s instructions. AgilentΓ s Bioanalyzer microfluidic assay (Agilent Technologies, Palo Alto CA) assay RNA integrity. Spectrophotometric fluorometric methods combined quantitate protein nucleic acids sample, ensure qualit…	GSM111132		The biotinylated cRNA (15 ┬╡g) fragmented hybridized Affymetrix GeneChip Mouse Genome 430 2.0 Array containing 45,000 11 25-mer oligomers, representing 39,000 mouse transcripts (34,000 annotated well-defined genes). Hybridized cRNA detected streptavidin coupled phycoerythrin.	biotin	Following quality control, RNA prepared microarray analysis standard Affymetrix protocol (Affymetrix Inc, Santa Clara, CA). Briefly, total 5 ┬╡g total RNA reverse transcribed double-stranded (ds) cDNA oligo-dT primer coupled T7 promoter. In vitro transcription ds cDNA T7 polymerase incorporating biotin-modified CTP UTP ribonucleotides.	Nov 21 2007	total RNA	Mus musculus	GPL1261	GeneChips scanned GeneChip Scanner 3000 7G Plus 2 GeneChip Operating System (GCOS, Affymetrix, Santa Clara, CA). Default values grid images (.DAT) generate .CEL .CHP files.	GSE4926	pooled pancreata, embryonic 18.5, wild type	Public Mar 01 2008	May 25 2006	ftp://ftp.ncbi.nih.gov/pub/geo/DATA/supplementary/samples/GSM111nnn/GSM111132/GSM111132.CHP.gz	Pancreas_E18.5_WT_rep3	HNF6 expression driven specifically pancreatic endocrine cells beginning embryonic (e) 11.5 1 kb enhancer 5Γ pdx1 promoter region. This transgenic line, termed pdx1PBHnf6, maintained inbred hybrid (B6D2) background. All mice kept 12 light/dark cycle, fed Mouse diet 5015 (LabDiet), given water ad lib. For embryonic analyses, morning vaginal plug considered e0.5. All mouse studies performed accorda…	RNA
HGSM111133		1	Genotype: HNF6 (hepatic nuclear factor 6) transgenic (overexpression)	715 PRB 2220 Pierce Ave	Nashville	USA	Diabetes, Endocrinology, & Metab Division			Vanderbilt University	Gannon Lab	Laura,,Crawford		TN		37232	CEL files (raw Affymetrix data) imported GeneSpring 7.0 (Agilent Technologies) transformed RMA (Robust Multichip Analysis). The	45101	No description necessary	Pancreata dissected e18.5 postnatal 1 ice cold PBS immediately placed RNAlater (Ambion). Total pancreatic RNA isolated RNAqueous RNA Isolation Kit (Ambion) according manufacturerΓ s instructions. AgilentΓ s Bioanalyzer microfluidic assay (Agilent Technologies, Palo Alto CA) assay RNA integrity. Spectrophotometric fluorometric methods combined quantitate protein nucleic acids sample, ensure qualit…	GSM111133		The biotinylated cRNA (15 ┬╡g) fragmented hybridized Affymetrix GeneChip Mouse Genome 430 2.0 Array containing 45,000 11 25-mer oligomers, representing 39,000 mouse transcripts (34,000 annotated well-defined genes). Hybridized cRNA detected streptavidin coupled phycoerythrin.	biotin	Following quality control, RNA prepared microarray analysis standard Affymetrix protocol (Affymetrix Inc, Santa Clara, CA). Briefly, total 5 ┬╡g total RNA reverse transcribed double-stranded (ds) cDNA oligo-dT primer coupled T7 promoter. In vitro transcription ds cDNA T7 polymerase incorporating biotin-modified CTP UTP ribonucleotides.	Nov 21 2007	total RNA	Mus musculus	GPL1261	GeneChips scanned GeneChip Scanner 3000 7G Plus 2 GeneChip Operating System (GCOS, Affymetrix, Santa Clara, CA). Default values grid images (.DAT) generate .CEL .CHP files.	GSE4926	pooled pancreata, embryonic 18.5, HNF6 Transgenic	Public Mar 01 2008	May 25 2006	ftp://ftp.ncbi.nih.gov/pub/geo/DATA/supplementary/samples/GSM111nnn/GSM111133/GSM111133.CHP.gz	Pancreas_E18.5_HNF6-Tg_rep1	HNF6 expression driven specifically pancreatic endocrine cells beginning embryonic (e) 11.5 1 kb enhancer 5Γ pdx1 promoter region. This transgenic line, termed pdx1PBHnf6, maintained inbred hybrid (B6D2) background. All mice kept 12 light/dark cycle, fed Mouse diet 5015 (LabDiet), given water ad lib. For embryonic analyses, morning vaginal plug considered e0.5. All mouse studies performed accorda…	RNA
HGSM111134		1	Genotype: HNF6 (hepatic nuclear factor 6) transgenic (overexpression)	715 PRB 2220 Pierce Ave	Nashville	USA	Diabetes, Endocrinology, & Metab Division			Vanderbilt University	Gannon Lab	Laura,,Crawford		TN		37232	CEL files (raw Affymetrix data) imported GeneSpring 7.0 (Agilent Technologies) transformed RMA (Robust Multichip Analysis). The	45101	No description necessary	Pancreata dissected e18.5 postnatal 1 ice cold PBS immediately placed RNAlater (Ambion). Total pancreatic RNA isolated RNAqueous RNA Isolation Kit (Ambion) according manufacturerΓ s instructions. AgilentΓ s Bioanalyzer microfluidic assay (Agilent Technologies, Palo Alto CA) assay RNA integrity. Spectrophotometric fluorometric methods combined quantitate protein nucleic acids sample, ensure qualit…	GSM111134		The biotinylated cRNA (15 ┬╡g) fragmented hybridized Affymetrix GeneChip Mouse Genome 430 2.0 Array containing 45,000 11 25-mer oligomers, representing 39,000 mouse transcripts (34,000 annotated well-defined genes). Hybridized cRNA detected streptavidin coupled phycoerythrin.	biotin	Following quality control, RNA prepared microarray analysis standard Affymetrix protocol (Affymetrix Inc, Santa Clara, CA). Briefly, total 5 ┬╡g total RNA reverse transcribed double-stranded (ds) cDNA oligo-dT primer coupled T7 promoter. In vitro transcription ds cDNA T7 polymerase incorporating biotin-modified CTP UTP ribonucleotides.	Nov 21 2007	total RNA	Mus musculus	GPL1261	GeneChips scanned GeneChip Scanner 3000 7G Plus 2 GeneChip Operating System (GCOS, Affymetrix, Santa Clara, CA). Default values grid images (.DAT) generate .CEL .CHP files.	GSE4926	pooled pancreata, embryonic 18.5, HNF6 Transgenic	Public Mar 01 2008	May 25 2006	ftp://ftp.ncbi.nih.gov/pub/geo/DATA/supplementary/samples/GSM111nnn/GSM111134/GSM111134.CHP.gz	Pancreas_E18.5_HNF6-Tg_rep2	HNF6 expression driven specifically pancreatic endocrine cells beginning embryonic (e) 11.5 1 kb enhancer 5Γ pdx1 promoter region. This transgenic line, termed pdx1PBHnf6, maintained inbred hybrid (B6D2) background. All mice kept 12 light/dark cycle, fed Mouse diet 5015 (LabDiet), given water ad lib. For embryonic analyses, morning vaginal plug considered e0.5. All mouse studies performed accorda…	RNA
HGSM111135		1	Genotype: HNF6 (hepatic nuclear factor 6) transgenic (overexpression)	715 PRB 2220 Pierce Ave	Nashville	USA	Diabetes, Endocrinology, & Metab Division			Vanderbilt University	Gannon Lab	Laura,,Crawford		TN		37232	CEL files (raw Affymetrix data) imported GeneSpring 7.0 (Agilent Technologies) transformed RMA (Robust Multichip Analysis). The	45101	No description necessary	Pancreata dissected e18.5 postnatal 1 ice cold PBS immediately placed RNAlater (Ambion). Total pancreatic RNA isolated RNAqueous RNA Isolation Kit (Ambion) according manufacturerΓ s instructions. AgilentΓ s Bioanalyzer microfluidic assay (Agilent Technologies, Palo Alto CA) assay RNA integrity. Spectrophotometric fluorometric methods combined quantitate protein nucleic acids sample, ensure qualit…	GSM111135		The biotinylated cRNA (15 ┬╡g) fragmented hybridized Affymetrix GeneChip Mouse Genome 430 2.0 Array containing 45,000 11 25-mer oligomers, representing 39,000 mouse transcripts (34,000 annotated well-defined genes). Hybridized cRNA detected streptavidin coupled phycoerythrin.	biotin	Following quality control, RNA prepared microarray analysis standard Affymetrix protocol (Affymetrix Inc, Santa Clara, CA). Briefly, total 5 ┬╡g total RNA reverse transcribed double-stranded (ds) cDNA oligo-dT primer coupled T7 promoter. In vitro transcription ds cDNA T7 polymerase incorporating biotin-modified CTP UTP ribonucleotides.	Nov 21 2007	total RNA	Mus musculus	GPL1261	GeneChips scanned GeneChip Scanner 3000 7G Plus 2 GeneChip Operating System (GCOS, Affymetrix, Santa Clara, CA). Default values grid images (.DAT) generate .CEL .CHP files.	GSE4926	pooled pancreata, embryonic 18.5, HNF6 Transgenic	Public Mar 01 2008	May 25 2006	ftp://ftp.ncbi.nih.gov/pub/geo/DATA/supplementary/samples/GSM111nnn/GSM111135/GSM111135.CHP.gz	Pancreas_E18.5_HNF6-Tg_rep3	HNF6 expression driven specifically pancreatic endocrine cells beginning embryonic (e) 11.5 1 kb enhancer 5Γ pdx1 promoter region. This transgenic line, termed pdx1PBHnf6, maintained inbred hybrid (B6D2) background. All mice kept 12 light/dark cycle, fed Mouse diet 5015 (LabDiet), given water ad lib. For embryonic analyses, morning vaginal plug considered e0.5. All mouse studies performed accorda…	RNA
HGSM111137		1	Tissue - olfactory epithelium	800 Rose Street,	Lexington	USA	Physiology			University Kentucky	McClintock	Neeraja,,Sammeta		KY		40536	Using MAS 5.0, scaled 500	45101	OE mice homozygous OMP-GFP	Using TRI reagent Molecular Research Center Inc	GSM111137	Normal laboratory animal rearing conditions	According instructions provided Affymetrix Gene Chip expression analysis technical manual	Biotin-Streptavidin-Phycoerythrin	According instructions eukaryotic cycle target labeling provided Affymetrix Gene Chip expression analysis technical manual	Dec 12 2006	total RNA	Mus musculus	GPL1261	According instructions provided Affymetrix Gene Chip expression analysis technical manual	GSE4927	olfactory epithelium	Public Apr 30 2007	May 25 2006	NONE	OMP-GFP homozygous 1		RNA
HGSM111138		1	Tissue - olfactory epithelium	800 Rose Street,	Lexington	USA	Physiology			University Kentucky	McClintock	Neeraja,,Sammeta		KY		40536	Using MAS 5.0, scaled 500	45101	OE mice homozygous OMP-GFP	Using TRI reagent Molecular Research Center Inc	GSM111138	Normal laboratory animal rearing conditions	According instructions provided Affymetrix Gene Chip expression analysis technical manual	Biotin-Streptavidin-Phycoerythrin	According instructions eukaryotic cycle target labeling provided Affymetrix Gene Chip expression analysis technical manual	Dec 12 2006	total RNA	Mus musculus	GPL1261	According instructions provided Affymetrix Gene Chip expression analysis technical manual	GSE4927	Olfactory epithelium	Public Apr 30 2007	May 25 2006	NONE	OMP-GFP homozygous 2		RNA
HGSM111139		1	Tissue- olfactory epithelium	800 Rose Street,	Lexington	USA	Physiology			University Kentucky	McClintock	Neeraja,,Sammeta		KY		40536	Using MAS 5.0, scaled 500	45101	OE mice homozygous OMP-GFP	Using TRI reagent Molecular Research Center Inc	GSM111139	Normal laboratory animal rearing conditions	According instructions provided Affymetrix Gene Chip expression analysis technical manual	Biotin-Streptavidin-Phycoerythrin	According instructions eukaryotic cycle target labeling provided Affymetrix Gene Chip expression analysis technical manual	Dec 12 2006	total RNA	Mus musculus	GPL1261	According instructions provided Affymetrix Gene Chip expression analysis technical manual	GSE4927	Olfactory epithelium	Public Apr 30 2007	May 25 2006	NONE	OMP-GFP homozygous 3		RNA
HGSM111140		1	Tissue- olfactory epithelium	800 Rose Street,	Lexington	USA	Physiology			University Kentucky	McClintock	Neeraja,,Sammeta		KY		40536	Using MAS 5.0, scaled 500	45101	OE mice heterozygous OMP-GFP	Using TRI reagent Molecular Research Center Inc	GSM111140	Normal laboratory animal rearing conditions	According instructions provided Affymetrix Gene Chip expression analysis technical manual	Biotin-Streptavidin-Phycoerythrin	According instructions eukaryotic cycle target labeling provided Affymetrix Gene Chip expression analysis technical manual	Dec 12 2006	total RNA	Mus musculus	GPL1261	According instructions provided Affymetrix Gene Chip expression analysis technical manual	GSE4927	olfactory epithelium	Public Apr 30 2007	May 25 2006	NONE	OMP-GFP heterozygous 1		RNA
HGSM111141		1	Tissue - olfactory epithelium	800 Rose Street,	Lexington	USA	Physiology			University Kentucky	McClintock	Neeraja,,Sammeta		KY		40536	Using MAS 5.0, scaled 500	45101	OE mice heterozygous OMP-GFP	Using TRI reagent Molecular Research Center Inc	GSM111141	Normal laboratory animal rearing conditions	According instructions provided Affymetrix Gene Chip expression analysis technical manual	Biotin-Streptavidin-Phycoerythrin	According instructions eukaryotic cycle target labeling provided Affymetrix Gene Chip expression analysis technical manual	Dec 12 2006	total RNA	Mus musculus	GPL1261	According instructions provided Affymetrix Gene Chip expression analysis technical manual	GSE4927	Olfactory epithelium	Public Apr 30 2007	May 25 2006	NONE	OMP-GFP heterozygous 2		RNA
HGSM111142		1	Tissue- Olfactory epithelium	800 Rose Street,	Lexington	USA	Physiology			University Kentucky	McClintock	Neeraja,,Sammeta		KY		40536	Using MAS 5.0, scaled 500	45101	OE mice heterozygous OMP-GFP	Using TRI reagent Molecular Research Center Inc	GSM111142	Normal laboratory animal rearing conditions	According instructions provided Affymetrix Gene Chip expression analysis technical manual	Biotin-Streptavidin-Phycoerythrin	According instructions eukaryotic cycle target labeling provided Affymetrix Gene Chip expression analysis technical manual	Dec 12 2006	total RNA	Mus musculus	GPL1261	According instructions provided Affymetrix Gene Chip expression analysis technical manual	GSE4927	Olfactory epithelium	Public Apr 30 2007	May 25 2006	NONE	OMP-GFP heterozygous 3		RNA
HGSM111166	McMahon Laboratory - Steven Vokes	1	Strain: YFP3.1 ES Cells constitutively expressed Gli1FLAG. 3 post-differentiation 500nM retinoic acid	16 Divinity Ave	Cambridge	USA	Molecular & Cellular Biology			Harvard University	Andy McMahon	Steven,A.,Vokes		MA		2138	dChip	45101	Neuralized Embryoid Bodies treated 500nM Retinoic Acid	Trizol	GSM111166	EBs grown DFNB media (Wichterle et al, 2002 Cell 110:385-397.		SAPE		Apr 20 2007	total RNA	Mus musculus	GPL1261		GSE4936	Embryoid bodies + Retinoic Acid	Public Apr 20 2007	May 26 2006	ftp://ftp.ncbi.nih.gov/pub/geo/DATA/supplementary/samples/GSM111nnn/GSM111166/GSM111166.EXP.EXP.gz	01_RA_EB	ES cells differentiated Embryoid bodies (EBs). After plating suspension 2 days, EBs treated 500nM retinoic acid	RNA
HGSM111168	McMahon Laboratory - Steven Vokes	1	Strain: YFP3.1 ES Cells constitutively expressed Gli1FLAG. 3 post-differentiation 500nM retinoic acid	16 Divinity Ave	Cambridge	USA	Molecular & Cellular Biology			Harvard University	Andy McMahon	Steven,A.,Vokes		MA		2138	dChip	45101	Neuralized Embryoid Bodies treated 500nM Retinoic Acid	Trizol	GSM111168	EBs grown DFNB media (Wichterle et al, 2002 Cell 110:385-397.		SAPE		Apr 20 2007	total RNA	Mus musculus	GPL1261		GSE4936	Embryoid Bodies + Retinoic Acid	Public Apr 20 2007	May 26 2006	ftp://ftp.ncbi.nih.gov/pub/geo/DATA/supplementary/samples/GSM111nnn/GSM111168/GSM111168.EXP.EXP.gz	02_RA_EB	ES cells differentiated Embryoid bodies (EBs). After plating suspension 2 days, EBs treated 500nM retinoic acid	RNA
HGSM111170	McMahon Laboratory - Steven Vokes	1	Strain: YFP3.1 ES Cells constitutively expressed GLi1FLAG. 3 post-differentiation 500nM retinoic acid	16 Divinity Ave	Cambridge	USA	Molecular & Cellular Biology			Harvard University	Andy McMahon	Steven,A.,Vokes		MA		2138	dChip	45101	Neuralized Embryoid Bodies treated 500nM Retinoic Acid	Trizol	GSM111170	EBs grown DFNB media (Wichterle et al, 2002 Cell 110:385-397.		SAPE		Apr 20 2007	total RNA	Mus musculus	GPL1261		GSE4936	Embryoid bodies + Retinoic acid	Public Apr 20 2007	May 26 2006	ftp://ftp.ncbi.nih.gov/pub/geo/DATA/supplementary/samples/GSM111nnn/GSM111170/GSM111170.EXP.EXP.gz	03_RA_EB	ES cells differentiated Embryoid bodies (EBs). After plating suspension 2 days, EBs treated 500nM retinoic acid	RNA
HGSM111171	McMahon Laboratory - Steven Vokes	1	Strain: YFP3.1 ES Cells constitutively expressed Gli1FLAG. 3 post-differentiation 500nM retinoic acid	16 Divinity Ave	Cambridge	USA	Molecular & Cellular Biology			Harvard University	Andy McMahon	Steven,A.,Vokes		MA		2138	dChip	45101	Neuralized Embryoid Bodies treated 500nM Retinoic Acid	Trizol	GSM111171	EBs grown DFNB media (Wichterle et al, 2002 Cell 110:385-397.		SAPE		Apr 20 2007	total RNA	Mus musculus	GPL1261		GSE4936	Embryoid bodies + Retinoic acid	Public Apr 20 2007	May 26 2006	ftp://ftp.ncbi.nih.gov/pub/geo/DATA/supplementary/samples/GSM111nnn/GSM111171/GSM111171.EXP.EXP.gz	04_RA_EB	ES cells differentiated Embryoid bodies (EBs). After plating suspension 2 days, EBs treated 500nM retinoic acid	RNA
HGSM111252	McMahon Laboratory - Steven Vokes	1	Strain: YFP3.1 ES Cells constitutively expressed Gli1FLAG. 3 post-differentiation 500nM retinoic acid 1╬╝M Hh agonist (HH-Ag).	16 Divinity Ave	Cambridge	USA	Molecular & Cellular Biology			Harvard University	Andy McMahon	Steven,A.,Vokes		MA		2138	dChip	45101	Neuralized Embryoid Bodies treated 500nM Retinoic Acid 1╬╝M Hh agonist (HH-Ag)	Trizol	GSM111252	EBs grown DFNB media (Wichterle et al, 2002 Cell 110:385-397.		SAPE		Apr 20 2007	total RNA	Mus musculus	GPL1261		GSE4936	Embryoid bodies + Retinoic acid + Hh stimulation	Public Apr 20 2007	May 26 2006	ftp://ftp.ncbi.nih.gov/pub/geo/DATA/supplementary/samples/GSM111nnn/GSM111252/GSM111252.EXP.EXP.gz	05_RAHh_EB	ES cells differentiated Embryoid bodies (EBs). After plating suspension 2 days, EBs treated 500nM retinoic acid 1╬╝M Hh agonist (HH-Ag)	RNA
HGSM111253	McMahon Laboratory - Steven Vokes	1	Strain: YFP3.1 Cells constitutively expressed Gli1FLAG. 3 post-differentiation 500nM retinoic acid 1╬╝M Hh agonist (HH-Ag)	16 Divinity Ave	Cambridge	USA	Molecular & Cellular Biology			Harvard University	Andy McMahon	Steven,A.,Vokes		MA		2138	dChip	45101	Neuralized Embryoid Bodies treated 500nM Retinoic Acid 1╬╝M Hh agonist (HH-Ag)	Trizol	GSM111253	EBs grown DFNB media (Wichterle et al, 2002 Cell 110:385-397.		SAPE		Apr 20 2007	total RNA	Mus musculus	GPL1261		GSE4936	Embryoid bodies + Retionic acid + Hh stimulation	Public Apr 20 2007	May 26 2006	ftp://ftp.ncbi.nih.gov/pub/geo/DATA/supplementary/samples/GSM111nnn/GSM111253/GSM111253.EXP.EXP.gz	06_RAHh_EB	ES cells differentiated Embryoid bodies (EBs). After plating suspension 2 days, EBs treated 500nM retinoic acid 1╬╝M Hh agonist (HH-Ag)	RNA
HGSM111254	McMahon Laboratory - Steven Vokes	1	YFP3.1 ES Cells constitutively expressed Gli1FLAG. 3 post-differentiation 500nM retinoic acid 1╬╝M Hh agonist (HH-Ag).	16 Divinity Ave	Cambridge	USA	Molecular & Cellular Biology			Harvard University	Andy McMahon	Steven,A.,Vokes		MA		2138	dChip	45101	Neuralized Embryoid Bodies treated 500nM Retinoic Acid 1╬╝M Hh agonist (HH-Ag)	Trizol	GSM111254	EBs grown DFNB media (Wichterle et al, 2002 Cell 110:385-397.		SAPE		Apr 20 2007	total RNA	Mus musculus	GPL1261		GSE4936	Embryoid bodies + Retinoic acid + Hh stimulation	Public Apr 20 2007	May 26 2006	ftp://ftp.ncbi.nih.gov/pub/geo/DATA/supplementary/samples/GSM111nnn/GSM111254/GSM111254.EXP.EXP.gz	07_RAHh_EB	ES cells differentiated Embryoid bodies (EBs). After plating suspension 2 days, EBs treated 500nM retinoic acid 1╬╝M Hh agonist (HH-Ag)	RNA
HGSM111255	McMahon Laboratory - Steven Vokes	1	Strain: YFP3.1 ES Cells constitutively expressed Gli1FLAG. 3 post-differentiation 500nM retinoic acid 1╬╝M Hh agonist (HH-Ag).	16 Divinity Ave	Cambridge	USA	Molecular & Cellular Biology			Harvard University	Andy McMahon	Steven,A.,Vokes		MA		2138	dChip	45101	Neuralized Embryoid Bodies treated 500nM Retinoic Acid 1╬╝M Hh agonist (HH-Ag)	Trizol	GSM111255	EBs grown DFNB media (Wichterle et al, 2002 Cell 110:385-397.		SAPE		Apr 20 2007	total RNA	Mus musculus	GPL1261		GSE4936	Embryoid bodies + Retinoic acid + Hh stimulation	Public Apr 20 2007	May 26 2006	ftp://ftp.ncbi.nih.gov/pub/geo/DATA/supplementary/samples/GSM111nnn/GSM111255/GSM111255.EXP.EXP.gz	08_RAHh_EB	ES cells differentiated Embryoid bodies (EBs). After plating suspension 2 days, EBs treated 500nM retinoic acid 1╬╝M Hh agonist (HH-Ag)	RNA
HGSM113085		1		445 N. Fifth Street, 5th floor	Phoenix	USA		esalomon@tgen.org		NIH Neuroscience Microarray Consortium	NIH Neuroscience Microarray Consortium	Elizabeth ,,Salomon	602-343-8732	AZ	http://arrayconsortium.tgen.org	85004		45101	Sample 1 Time 1		GSM113085					Jun 06 2006	total RNA	Mus musculus	GPL1261		GSE5011	Bone marrow, Mesenchymal stem cells	Public Jun 06 2006	Jun 06 2006	ftp://ftp.ncbi.nih.gov/pub/geo/DATA/supplementary/samples/GSM113nnn/GSM113085/GSM113085.cel.gz	Bone marrow, Mesenchymal stem cells: T1-181203_e1_le1		RNA
HGSM113087		1		445 N. Fifth Street, 5th floor	Phoenix	USA		esalomon@tgen.org		NIH Neuroscience Microarray Consortium	NIH Neuroscience Microarray Consortium	Elizabeth ,,Salomon	602-343-8732	AZ	http://arrayconsortium.tgen.org	85004		45101	Sample 1 Time 1		GSM113087					Jun 06 2006	total RNA	Mus musculus	GPL1261		GSE5011	Bone marrow, Mesenchymal stem cells	Public Jun 06 2006	Jun 06 2006	ftp://ftp.ncbi.nih.gov/pub/geo/DATA/supplementary/samples/GSM113nnn/GSM113087/GSM113087.cel.gz	Bone marrow, Mesenchymal stem cells: T1-210404_e1_le1		RNA
HGSM113088		1		445 N. Fifth Street, 5th floor	Phoenix	USA		esalomon@tgen.org		NIH Neuroscience Microarray Consortium	NIH Neuroscience Microarray Consortium	Elizabeth ,,Salomon	602-343-8732	AZ	http://arrayconsortium.tgen.org	85004		45101	Sample 2 Time 2		GSM113088					Jun 06 2006	total RNA	Mus musculus	GPL1261		GSE5011	Bone marrow, Mesenchymal stem cells	Public Jun 06 2006	Jun 06 2006	ftp://ftp.ncbi.nih.gov/pub/geo/DATA/supplementary/samples/GSM113nnn/GSM113088/GSM113088.cel.gz	Bone marrow, Mesenchymal stem cells: T2-1-101103_e1_le1		RNA
HGSM113089		1		445 N. Fifth Street, 5th floor	Phoenix	USA		esalomon@tgen.org		NIH Neuroscience Microarray Consortium	NIH Neuroscience Microarray Consortium	Elizabeth ,,Salomon	602-343-8732	AZ	http://arrayconsortium.tgen.org	85004		45101	Sample 2 Time 2		GSM113089					Jun 06 2006	total RNA	Mus musculus	GPL1261		GSE5011	Bone marrow, Mesenchymal stem cells	Public Jun 06 2006	Jun 06 2006	ftp://ftp.ncbi.nih.gov/pub/geo/DATA/supplementary/samples/GSM113nnn/GSM113089/GSM113089.cel.gz	Bone marrow, Mesenchymal stem cells: T2-2-101103_e1_le1		RNA
HGSM113091		1		445 N. Fifth Street, 5th floor	Phoenix	USA		esalomon@tgen.org		NIH Neuroscience Microarray Consortium	NIH Neuroscience Microarray Consortium	Elizabeth ,,Salomon	602-343-8732	AZ	http://arrayconsortium.tgen.org	85004		45101	Sample 3 Time 3		GSM113091					Jun 06 2006	total RNA	Mus musculus	GPL1261		GSE5011	Bone marrow, Mesenchymal stem cells	Public Jun 06 2006	Jun 06 2006	ftp://ftp.ncbi.nih.gov/pub/geo/DATA/supplementary/samples/GSM113nnn/GSM113091/GSM113091.cel.gz	Bone marrow, Mesenchymal stem cells: T3-1-101103_e1_le1		RNA
HGSM113092		1		445 N. Fifth Street, 5th floor	Phoenix	USA		esalomon@tgen.org		NIH Neuroscience Microarray Consortium	NIH Neuroscience Microarray Consortium	Elizabeth ,,Salomon	602-343-8732	AZ	http://arrayconsortium.tgen.org	85004		45101	Sample 3 Time 3		GSM113092					Jun 06 2006	total RNA	Mus musculus	GPL1261		GSE5011	Bone marrow, Mesenchymal stem cells	Public Jun 06 2006	Jun 06 2006	ftp://ftp.ncbi.nih.gov/pub/geo/DATA/supplementary/samples/GSM113nnn/GSM113092/GSM113092.cel.gz	Bone marrow, Mesenchymal stem cells: T3-101103_e1_le1		RNA
HGSM113093		1		445 N. Fifth Street, 5th floor	Phoenix	USA		esalomon@tgen.org		NIH Neuroscience Microarray Consortium	NIH Neuroscience Microarray Consortium	Elizabeth ,,Salomon	602-343-8732	AZ	http://arrayconsortium.tgen.org	85004		45101	Sample 3 Time 3		GSM113093					Jun 06 2006	total RNA	Mus musculus	GPL1261		GSE5011	Bone marrow, Mesenchymal stem cells	Public Jun 06 2006	Jun 06 2006	ftp://ftp.ncbi.nih.gov/pub/geo/DATA/supplementary/samples/GSM113nnn/GSM113093/GSM113093.cel.gz	Bone marrow, Mesenchymal stem cells: T3-2-101103_e1_le1		RNA
HGSM113094		1		445 N. Fifth Street, 5th floor	Phoenix	USA		esalomon@tgen.org		NIH Neuroscience Microarray Consortium	NIH Neuroscience Microarray Consortium	Elizabeth ,,Salomon	602-343-8732	AZ	http://arrayconsortium.tgen.org	85004		45101	Sample 4 Time 4		GSM113094					Jun 06 2006	total RNA	Mus musculus	GPL1261		GSE5011	Bone marrow, Mesenchymal stem cells	Public Jun 06 2006	Jun 06 2006	ftp://ftp.ncbi.nih.gov/pub/geo/DATA/supplementary/samples/GSM113nnn/GSM113094/GSM113094.cel.gz	Bone marrow, Mesenchymal stem cells: T4-1-101103_e1_le1		RNA
HGSM113096		1		445 N. Fifth Street, 5th floor	Phoenix	USA		esalomon@tgen.org		NIH Neuroscience Microarray Consortium	NIH Neuroscience Microarray Consortium	Elizabeth ,,Salomon	602-343-8732	AZ	http://arrayconsortium.tgen.org	85004		45101	Sample 4 Time 4		GSM113096					Jun 06 2006	total RNA	Mus musculus	GPL1261		GSE5011	Bone marrow, Mesenchymal stem cells	Public Jun 06 2006	Jun 06 2006	ftp://ftp.ncbi.nih.gov/pub/geo/DATA/supplementary/samples/GSM113nnn/GSM113096/GSM113096.cel.gz	Bone marrow, Mesenchymal stem cells: T4-2-101103_e1_le1		RNA
HGSM113097		1		445 N. Fifth Street, 5th floor	Phoenix	USA		esalomon@tgen.org		NIH Neuroscience Microarray Consortium	NIH Neuroscience Microarray Consortium	Elizabeth ,,Salomon	602-343-8732	AZ	http://arrayconsortium.tgen.org	85004		45101	Sample 5 Time 5		GSM113097					Jun 06 2006	total RNA	Mus musculus	GPL1261		GSE5011	Bone marrow, Mesenchymal stem cells	Public Jun 06 2006	Jun 06 2006	ftp://ftp.ncbi.nih.gov/pub/geo/DATA/supplementary/samples/GSM113nnn/GSM113097/GSM113097.cel.gz	Bone marrow, Mesenchymal stem cells: T5-181203_e1_le1		RNA
HGSM113346		1	Tissue: Parietal Cells Laser-Capture Microdissection. Murine Stomach.	660 S. Euclid Avenue, Box 8118	St. Louis	USA	Pathology	jmills@pathology.wustl.edu	314-362-7487	Washington University		Jason,C,Mills	314-362-4258	MO	http://pathology.wustl.edu/~millslab/	63110	dChip used.	45101	None.		GSM113346		Affymetrix Standard Protocol	biotin	Affymetrix Standard Protocol	Oct 20 2006	nuclear RNA	Mus musculus	GPL1261	Affymetrix Standard Protocol	GSE5018	Murine Parietal Cells, Gastric Laser Capture Microdissection	Public Oct 20 2006	Jun 07 2006	ftp://ftp.ncbi.nih.gov/pub/geo/DATA/supplementary/samples/GSM113nnn/GSM113346/GSM113346.CEL.gz	Parietal Cells, Gastric Laser Capture Microdissection		RNA
HGSM113347		1	Tissue: Zymogenic Cells Laser-Capture Microdissection. Murine Stomach.	660 S. Euclid Avenue, Box 8118	St. Louis	USA	Pathology	jmills@pathology.wustl.edu	314-362-7487	Washington University		Jason,C,Mills	314-362-4258	MO	http://pathology.wustl.edu/~millslab/	63110	dChip used.	45101	None.		GSM113347		Affymetrix Standard Protocol	biotin	Affymetrix Standard Protocol	Oct 20 2006	nuclear RNA	Mus musculus	GPL1261	Affymetrix Standard Protocol	GSE5018	Murine Zymogenic Cells, Gastric Laser Capture Microdissection	Public Oct 20 2006	Jun 07 2006	ftp://ftp.ncbi.nih.gov/pub/geo/DATA/supplementary/samples/GSM113nnn/GSM113347/GSM113347.CEL.gz	Zymogenic Cells, Gastric Laser Capture Microdissection		RNA
HGSM113348		1	Tissue: Pit Cells Laser-Capture Microdissection. Murine Stomach.	660 S. Euclid Avenue, Box 8118	St. Louis	USA	Pathology	jmills@pathology.wustl.edu	314-362-7487	Washington University		Jason,C,Mills	314-362-4258	MO	http://pathology.wustl.edu/~millslab/	63110	dChip used.	45101	None.		GSM113348		Affymetrix Standard Protocol	biotin	Affymetrix Standard Protocol	Oct 20 2006	nuclear RNA	Mus musculus	GPL1261	Affymetrix Standard Protocol	GSE5018	Murine Pit Cells, Gastric Laser Capture Microdissection	Public Oct 20 2006	Jun 07 2006	ftp://ftp.ncbi.nih.gov/pub/geo/DATA/supplementary/samples/GSM113nnn/GSM113348/GSM113348.CEL.gz	Pit Cells, Gastric Laser Capture Microdissection		RNA
HGSM113409		1	passage number: 4	1 Jimmy Fund Way	Boston	USA		marc_uldry@dfci.harvard.edu		Dana Farber Cancer Institute		Marc,,Uldry	6176324661	MA		2139	Array normalization, expression value calculation clustering analysis performed DNA-Chip Analyzer. The Invariant Set Normalization method normalize arrays probe cell level comparable, model-based method probe-selection computing expression values.	45037	Cells immortalized SV40 driven largeT antigen expression.		GSM113409			biotinylation		Sep 28 2006	total RNA	Mus musculus	GPL1261		GSE5042	brown fat cells differentiated	Public Jul 06 2006	Jun 08 2006	NONE	WT differentiated brown fat cells (rep1)		RNA
HGSM113411		1	immortalized cells derived brown fat tissue mouse mixed background. passage number: 4.	1 Jimmy Fund Way	Boston	USA		marc_uldry@dfci.harvard.edu		Dana Farber Cancer Institute		Marc,,Uldry	6176324661	MA		2139	Array normalization, expression value calculation clustering analysis performed DNA-Chip Analyzer. The Invariant Set Normalization method normalize arrays probe cell level comparable, model-based method probe-selection computing expression values.	45037	Cells immortalized SV40 driven largeT antigen expression.		GSM113411			biotinylation		Jun 12 2006	total RNA	Mus musculus	GPL1261		GSE5042	brown fat cells differentiated 7	Public Jul 06 2006	Jun 08 2006	NONE	WT differentiated brown fat cells (rep2)		RNA
HGSM113412		1	immortalized cells derived brown fat tissue mouse mixed background. passage number: 4.	1 Jimmy Fund Way	Boston	USA		marc_uldry@dfci.harvard.edu		Dana Farber Cancer Institute		Marc,,Uldry	6176324661	MA		2139	Array normalization, expression value calculation clustering analysis performed DNA-Chip Analyzer. The Invariant Set Normalization method normalize arrays probe cell level comparable, model-based method probe-selection computing expression values.	45037	Cells immortalized SV40 driven largeT antigen expression		GSM113412			biotinylation		Jun 12 2006	total RNA	Mus musculus	GPL1261		GSE5041	brown fat cells differentiated 7	Public Jul 06 2006	Jun 08 2006	NONE	WT differentiated brown fat cells treated 4h cAMP (rep1)		RNA
HGSM113456		1	immortalized cells derived brown fat tissue mouse mixed background. passage number: 4.	1 Jimmy Fund Way	Boston	USA		marc_uldry@dfci.harvard.edu		Dana Farber Cancer Institute		Marc,,Uldry	6176324661	MA		2139	Array normalization, expression value calculation clustering analysis performed DNA-Chip Analyzer. The Invariant Set Normalization method normalize arrays probe cell level comparable, model-based method probe-selection computing expression values.	45037	Cells immortalized SV40 driven largeT antigen expression.		GSM113456			biotinylation		Jun 12 2006	total RNA	Mus musculus	GPL1261		GSE5041	brown fat cells differentiated 7	Public Jul 06 2006	Jun 08 2006	NONE	WT differentiated brown fat cells treated 4h cAMP (rep2)		RNA
HGSM113457		1	immortalized cells derived brown fat PGC-1alpha KO mouse (mixed background). passage number: 4.	1 Jimmy Fund Way	Boston	USA		marc_uldry@dfci.harvard.edu		Dana Farber Cancer Institute		Marc,,Uldry	6176324661	MA		2139	Array normalization, expression value calculation clustering analysis performed DNA-Chip Analyzer. The Invariant Set Normalization method normalize arrays probe cell level comparable, model-based method probe-selection computing expression values.	45037	Cells immortalized SV40 driven largeT antigen expression.		GSM113457			biotinylation		Jun 12 2006	total RNA	Mus musculus	GPL1261		GSE5041	brown fat cells differentiated	Public Jul 06 2006	Jun 08 2006	NONE	PGC-1alpha -/- differentiated brown fat cells (rep1)		RNA
HGSM113458		1	immortalized cells derived brown fat PGC-1alpha KO mouse (mixed background). passage number: 4.	1 Jimmy Fund Way	Boston	USA		marc_uldry@dfci.harvard.edu		Dana Farber Cancer Institute		Marc,,Uldry	6176324661	MA		2139	Array normalization, expression value calculation clustering analysis performed DNA-Chip Analyzer. The Invariant Set Normalization method normalize arrays probe cell level comparable, model-based method probe-selection computing expression values.	45037	Cells immortalized SV40 driven largeT antigen expression.		GSM113458			biotinylation		Jun 12 2006	total RNA	Mus musculus	GPL1261		GSE5041	brown fat cells differentiated	Public Jul 06 2006	Jun 08 2006	NONE	PGC-1alpha -/- differentiated brown fat cells (rep2)		RNA
HGSM113459		1	immortalized cells derived brown fat tissue PGC-1alpha KO mouse (mixed background). passage number: 4.	1 Jimmy Fund Way	Boston	USA		marc_uldry@dfci.harvard.edu		Dana Farber Cancer Institute		Marc,,Uldry	6176324661	MA		2139	Array normalization, expression value calculation clustering analysis performed DNA-Chip Analyzer. The Invariant Set Normalization method normalize arrays probe cell level comparable, model-based method probe-selection computing expression values.	45037	Cells immortalized SV40 driven largeT antigen expression.		GSM113459			biotinylation		Jun 12 2006	total RNA	Mus musculus	GPL1261		GSE5041	brown fat cells differentiated	Public Jul 06 2006	Jun 08 2006	NONE	PGC-1alpha -/- differentiated brown fat cells treated 4h cAMP (rep1)		RNA
HGSM113460		1	immortalized cells derived brown fat tissue PGC-1alpha KO mouse (mixed background). passage number: 4.	1 Jimmy Fund Way	Boston	USA		marc_uldry@dfci.harvard.edu		Dana Farber Cancer Institute		Marc,,Uldry	6176324661	MA		2139	Array normalization, expression value calculation clustering analysis performed DNA-Chip Analyzer. The Invariant Set Normalization method normalize arrays probe cell level comparable, model-based method probe-selection computing expression values.	45037	Cells immortalized SV40 driven largeT antigen expression.		GSM113460			biotinylation		Jun 12 2006	total RNA	Mus musculus	GPL1261		GSE5041	brown fat cells differentiated	Public Jul 06 2006	Jun 08 2006	NONE	PGC-1alpha -/- differentiated brown fat cells treated 4h cAMP (rep2)		RNA
HGSM113461		1	immortalized cells derived brown fat tissue PGC-1alpha KO mouse (mixed background), expressing control siRNA.	1 Jimmy Fund Way	Boston	USA		marc_uldry@dfci.harvard.edu		Dana Farber Cancer Institute		Marc,,Uldry	6176324661	MA		2139	Array normalization, expression value calculation clustering analysis performed DNA-Chip Analyzer. The Invariant Set Normalization method normalize arrays probe cell level comparable, model-based method probe-selection computing expression values.	45037	Cells immortalized SV40 driven largeT antigen expression.		GSM113461			biotinylation		Jun 12 2006	total RNA	Mus musculus	GPL1261		GSE5042	brown fat cells differentiated	Public Jul 06 2006	Jun 08 2006	NONE	PGC-1alpha -/- differentiated brown fat cells expressing control siRNA (rep1)		RNA
HGSM113462		1	immortalized cells derived brown fat tissue PGC-1alpha KO mouse (mixed background), expressing control siRNA.	1 Jimmy Fund Way	Boston	USA		marc_uldry@dfci.harvard.edu		Dana Farber Cancer Institute		Marc,,Uldry	6176324661	MA		2139	Array normalization, expression value calculation clustering analysis performed DNA-Chip Analyzer. The Invariant Set Normalization method normalize arrays probe cell level comparable, model-based method probe-selection computing expression values.	45037	Cells immortalized SV40 driven largeT antigen expression.		GSM113462			biotinylation		Jun 12 2006	total RNA	Mus musculus	GPL1261		GSE5042	brown fat cells differentiated	Public Jul 06 2006	Jun 08 2006	NONE	PGC-1alpha -/- differentiated brown fat cells expressing control siRNA (rep2)		RNA
HGSM113463		1	immortalized cells derived brown fat tissue PGC-1alpha KO mouse (mixed background), expressing siRNA specific PGC-1beta knockdown.	1 Jimmy Fund Way	Boston	USA		marc_uldry@dfci.harvard.edu		Dana Farber Cancer Institute		Marc,,Uldry	6176324661	MA		2139	Array normalization, expression value calculation clustering analysis performed DNA-Chip Analyzer. The Invariant Set Normalization method normalize arrays probe cell level comparable, model-based method probe-selection computing expression values.	45037	Cells immortalized SV40 driven largeT antigen expression.		GSM113463			biotinylation		Jun 12 2006	total RNA	Mus musculus	GPL1261		GSE5042	brown fat cells differentiated	Public Jul 06 2006	Jun 08 2006	NONE	PGC-1alpha -/- differentiated brown fat cells expressing siRNA specific PGC-1beta knockdown (rep1)		RNA
HGSM113464		1	immortalized cells derived brown fat tissue PGC-1alpha KO mouse (mixed background), expressing siRNA specific PGC-1beta knockdown.	1 Jimmy Fund Way	Boston	USA		marc_uldry@dfci.harvard.edu		Dana Farber Cancer Institute		Marc,,Uldry	6176324661	MA		2139	Array normalization, expression value calculation clustering analysis performed DNA-Chip Analyzer. The Invariant Set Normalization method normalize arrays probe cell level comparable, model-based method probe-selection computing expression values.	45037	Cells immortalized SV40 driven largeT antigen expression		GSM113464			biotinylation		Jun 12 2006	total RNA	Mus musculus	GPL1261		GSE5042	brown fat cells differentiated	Public Jul 06 2006	Jun 08 2006	NONE	PGC-1alpha -/- differentiated brown fat cells expressing siRNA specific PGC-1beta knockdown (rep2)		RNA
HGSM113679		1		445 N. Fifth Street, 5th floor	Phoenix	USA		esalomon@tgen.org		NIH Neuroscience Microarray Consortium	NIH Neuroscience Microarray Consortium	Elizabeth ,,Salomon	602-343-8732	AZ	http://arrayconsortium.tgen.org	85004		45101	Treatment, type=purify, measurement=0.0 years		GSM113679					Jun 09 2006	total RNA	Mus musculus	GPL1261		GSE5035	brain, hindbrain spinal cord	Public Jun 09 2006	Jun 09 2006	ftp://ftp.ncbi.nih.gov/pub/geo/DATA/supplementary/samples/GSM113nnn/GSM113679/GSM113679.cel.gz	brain, hindbrain spinal cord: P0WT1_e1_le1		RNA
HGSM113680		1		445 N. Fifth Street, 5th floor	Phoenix	USA		esalomon@tgen.org		NIH Neuroscience Microarray Consortium	NIH Neuroscience Microarray Consortium	Elizabeth ,,Salomon	602-343-8732	AZ	http://arrayconsortium.tgen.org	85004		45101	Treatment, type=purify, measurement=0.0 years		GSM113680					Jun 09 2006	total RNA	Mus musculus	GPL1261		GSE5035	brain, hindbrain spinal cord	Public Jun 09 2006	Jun 09 2006	ftp://ftp.ncbi.nih.gov/pub/geo/DATA/supplementary/samples/GSM113nnn/GSM113680/GSM113680.cel.gz	brain, hindbrain spinal cord: P0WT2_e1_le1		RNA
HGSM113681		1		445 N. Fifth Street, 5th floor	Phoenix	USA		esalomon@tgen.org		NIH Neuroscience Microarray Consortium	NIH Neuroscience Microarray Consortium	Elizabeth ,,Salomon	602-343-8732	AZ	http://arrayconsortium.tgen.org	85004		45101	Treatment, type=purify, measurement=0.0 years		GSM113681					Jun 09 2006	total RNA	Mus musculus	GPL1261		GSE5035	brain, hindbrain spinal cord	Public Jun 09 2006	Jun 09 2006	ftp://ftp.ncbi.nih.gov/pub/geo/DATA/supplementary/samples/GSM113nnn/GSM113681/GSM113681.cel.gz	brain, hindbrain spinal cord: P0WT3_e1_le1		RNA
HGSM113682		1		445 N. Fifth Street, 5th floor	Phoenix	USA		esalomon@tgen.org		NIH Neuroscience Microarray Consortium	NIH Neuroscience Microarray Consortium	Elizabeth ,,Salomon	602-343-8732	AZ	http://arrayconsortium.tgen.org	85004		45101	Treatment, type=purify, measurement=0.0 years		GSM113682					Jun 09 2006	total RNA	Mus musculus	GPL1261		GSE5035	brain, hindbrain spinal cord	Public Jun 09 2006	Jun 09 2006	ftp://ftp.ncbi.nih.gov/pub/geo/DATA/supplementary/samples/GSM113nnn/GSM113682/GSM113682.cel.gz	brain, hindbrain spinal cord: P0KO1_e1_le1		RNA
HGSM113683		1		445 N. Fifth Street, 5th floor	Phoenix	USA		esalomon@tgen.org		NIH Neuroscience Microarray Consortium	NIH Neuroscience Microarray Consortium	Elizabeth ,,Salomon	602-343-8732	AZ	http://arrayconsortium.tgen.org	85004		45101	Treatment, type=purify, measurement=0.0 years		GSM113683					Jun 09 2006	total RNA	Mus musculus	GPL1261		GSE5035	brain, hindbrain spinal cord	Public Jun 09 2006	Jun 09 2006	ftp://ftp.ncbi.nih.gov/pub/geo/DATA/supplementary/samples/GSM113nnn/GSM113683/GSM113683.cel.gz	brain, hindbrain spinal cord: P0KO2_e1_le1		RNA
HGSM113684		1		445 N. Fifth Street, 5th floor	Phoenix	USA		esalomon@tgen.org		NIH Neuroscience Microarray Consortium	NIH Neuroscience Microarray Consortium	Elizabeth ,,Salomon	602-343-8732	AZ	http://arrayconsortium.tgen.org	85004		45101	Treatment, type=purify, measurement=0.0 years		GSM113684					Jun 09 2006	total RNA	Mus musculus	GPL1261		GSE5035	brain, hindbrain spinal cord	Public Jun 09 2006	Jun 09 2006	ftp://ftp.ncbi.nih.gov/pub/geo/DATA/supplementary/samples/GSM113nnn/GSM113684/GSM113684.cel.gz	brain, hindbrain spinal cord: P0KO3_e1_le1		RNA
HGSM113685		1		445 N. Fifth Street, 5th floor	Phoenix	USA		esalomon@tgen.org		NIH Neuroscience Microarray Consortium	NIH Neuroscience Microarray Consortium	Elizabeth ,,Salomon	602-343-8732	AZ	http://arrayconsortium.tgen.org	85004		45101	Treatment, type=purify, measurement=0.0 years		GSM113685					Jun 09 2006	total RNA	Mus musculus	GPL1261		GSE5035	brain, hindbrain spinal cord	Public Jun 09 2006	Jun 09 2006	ftp://ftp.ncbi.nih.gov/pub/geo/DATA/supplementary/samples/GSM113nnn/GSM113685/GSM113685.cel.gz	brain, hindbrain spinal cord: P5WT1_e1_le1		RNA
HGSM113686		1		445 N. Fifth Street, 5th floor	Phoenix	USA		esalomon@tgen.org		NIH Neuroscience Microarray Consortium	NIH Neuroscience Microarray Consortium	Elizabeth ,,Salomon	602-343-8732	AZ	http://arrayconsortium.tgen.org	85004		45101	Treatment, type=purify, measurement=0.0 years		GSM113686					Jun 09 2006	total RNA	Mus musculus	GPL1261		GSE5035	brain, hindbrain spinal cord	Public Jun 09 2006	Jun 09 2006	ftp://ftp.ncbi.nih.gov/pub/geo/DATA/supplementary/samples/GSM113nnn/GSM113686/GSM113686.cel.gz	brain, hindbrain spinal cord: P5WT2_e1_le1		RNA
HGSM113687		1		445 N. Fifth Street, 5th floor	Phoenix	USA		esalomon@tgen.org		NIH Neuroscience Microarray Consortium	NIH Neuroscience Microarray Consortium	Elizabeth ,,Salomon	602-343-8732	AZ	http://arrayconsortium.tgen.org	85004		45101	Treatment, type=purify, measurement=0.0 years		GSM113687					Jun 09 2006	total RNA	Mus musculus	GPL1261		GSE5035	brain, hindbrain spinal cord	Public Jun 09 2006	Jun 09 2006	ftp://ftp.ncbi.nih.gov/pub/geo/DATA/supplementary/samples/GSM113nnn/GSM113687/GSM113687.cel.gz	brain, hindbrain spinal cord: P5WT3_e1_le1		RNA
HGSM113688		1		445 N. Fifth Street, 5th floor	Phoenix	USA		esalomon@tgen.org		NIH Neuroscience Microarray Consortium	NIH Neuroscience Microarray Consortium	Elizabeth ,,Salomon	602-343-8732	AZ	http://arrayconsortium.tgen.org	85004		45101	Treatment, type=purify, measurement=0.0 years		GSM113688					Jun 09 2006	total RNA	Mus musculus	GPL1261		GSE5035	brain, hindbrain spinal cord	Public Jun 09 2006	Jun 09 2006	ftp://ftp.ncbi.nih.gov/pub/geo/DATA/supplementary/samples/GSM113nnn/GSM113688/GSM113688.cel.gz	brain, hindbrain spinal cord: P5KO1_e1_le1		RNA
HGSM113689		1		445 N. Fifth Street, 5th floor	Phoenix	USA		esalomon@tgen.org		NIH Neuroscience Microarray Consortium	NIH Neuroscience Microarray Consortium	Elizabeth ,,Salomon	602-343-8732	AZ	http://arrayconsortium.tgen.org	85004		45101	Treatment, type=purify, measurement=0.0 years		GSM113689					Jun 09 2006	total RNA	Mus musculus	GPL1261		GSE5035	brain, hindbrain spinal cord	Public Jun 09 2006	Jun 09 2006	ftp://ftp.ncbi.nih.gov/pub/geo/DATA/supplementary/samples/GSM113nnn/GSM113689/GSM113689.cel.gz	brain, hindbrain spinal cord: P5KO2_e1_le1		RNA
HGSM113690		1		445 N. Fifth Street, 5th floor	Phoenix	USA		esalomon@tgen.org		NIH Neuroscience Microarray Consortium	NIH Neuroscience Microarray Consortium	Elizabeth ,,Salomon	602-343-8732	AZ	http://arrayconsortium.tgen.org	85004		45101	Treatment, type=purify, measurement=0.0 years		GSM113690					Jun 09 2006	total RNA	Mus musculus	GPL1261		GSE5035	brain, hindbrain spinal cord	Public Jun 09 2006	Jun 09 2006	ftp://ftp.ncbi.nih.gov/pub/geo/DATA/supplementary/samples/GSM113nnn/GSM113690/GSM113690.cel.gz	brain, hindbrain spinal cord: P5KO3_e1_le1		RNA
HGSM113691		1		445 N. Fifth Street, 5th floor	Phoenix	USA		esalomon@tgen.org		NIH Neuroscience Microarray Consortium	NIH Neuroscience Microarray Consortium	Elizabeth ,,Salomon	602-343-8732	AZ	http://arrayconsortium.tgen.org	85004		45101	cDNA probe amplified Nugen kit		GSM113691					Jun 09 2006	total RNA	Mus musculus	GPL1261		GSE5036	brain, hindbrain spinal cord	Public Jun 09 2006	Jun 09 2006	ftp://ftp.ncbi.nih.gov/pub/geo/DATA/supplementary/samples/GSM113nnn/GSM113691/GSM113691.cel.gz	brain, hindbrain spinal cord: N0 cDNA		RNA
HGSM113692		1		445 N. Fifth Street, 5th floor	Phoenix	USA		esalomon@tgen.org		NIH Neuroscience Microarray Consortium	NIH Neuroscience Microarray Consortium	Elizabeth ,,Salomon	602-343-8732	AZ	http://arrayconsortium.tgen.org	85004		45101	amplified Nugen kit		GSM113692					Jun 09 2006	total RNA	Mus musculus	GPL1261		GSE5036	brain, hindbrain spinal cord	Public Jun 09 2006	Jun 09 2006	ftp://ftp.ncbi.nih.gov/pub/geo/DATA/supplementary/samples/GSM113nnn/GSM113692/GSM113692.cel.gz	brain, hindbrain spinal cord: N1 cDNA		RNA
HGSM113693		1		445 N. Fifth Street, 5th floor	Phoenix	USA		esalomon@tgen.org		NIH Neuroscience Microarray Consortium	NIH Neuroscience Microarray Consortium	Elizabeth ,,Salomon	602-343-8732	AZ	http://arrayconsortium.tgen.org	85004		45101	aRNA probe T7-based amplification		GSM113693					Jun 09 2006	total RNA	Mus musculus	GPL1261		GSE5036	brain, hindbrain spinal cord	Public Jun 09 2006	Jun 09 2006	ftp://ftp.ncbi.nih.gov/pub/geo/DATA/supplementary/samples/GSM113nnn/GSM113693/GSM113693.cel.gz	brain, hindbrain spinal cord: R0 aRNA		RNA
HGSM113694		1		445 N. Fifth Street, 5th floor	Phoenix	USA		esalomon@tgen.org		NIH Neuroscience Microarray Consortium	NIH Neuroscience Microarray Consortium	Elizabeth ,,Salomon	602-343-8732	AZ	http://arrayconsortium.tgen.org	85004		45101	aRNA probe T7-based amplification		GSM113694					Jun 09 2006	total RNA	Mus musculus	GPL1261		GSE5036	brain, hindbrain spinal cord	Public Jun 09 2006	Jun 09 2006	ftp://ftp.ncbi.nih.gov/pub/geo/DATA/supplementary/samples/GSM113nnn/GSM113694/GSM113694.cel.gz	brain, hindbrain spinal cord: R1 aRNA		RNA
HGSM113696		1		445 N. Fifth Street, 5th floor	Phoenix	USA		esalomon@tgen.org		NIH Neuroscience Microarray Consortium	NIH Neuroscience Microarray Consortium	Elizabeth ,,Salomon	602-343-8732	AZ	http://arrayconsortium.tgen.org	85004		45101	Treatment, type=linear_amplification, description=T7-based RNA amplification		GSM113696					Nov 22 2006	total RNA	Mus musculus	GPL1261		GSE5037	spinal cord, ventral spinal cord	Public Jun 09 2006	Jun 09 2006	ftp://ftp.ncbi.nih.gov/pub/geo/DATA/supplementary/samples/GSM113nnn/GSM113696/GSM113696.cel.gz	spinal cord, ventral spinal cord: D60WTSP1_e1_le1		RNA
HGSM113697		1		445 N. Fifth Street, 5th floor	Phoenix	USA		esalomon@tgen.org		NIH Neuroscience Microarray Consortium	NIH Neuroscience Microarray Consortium	Elizabeth ,,Salomon	602-343-8732	AZ	http://arrayconsortium.tgen.org	85004		45101	Treatment, type=linear_amplification, description=T7-based RNA amplification		GSM113697					Jun 09 2006	total RNA	Mus musculus	GPL1261		GSE5037	spinal cord, ventral spinal cord	Public Jun 09 2006	Jun 09 2006	ftp://ftp.ncbi.nih.gov/pub/geo/DATA/supplementary/samples/GSM113nnn/GSM113697/GSM113697.cel.gz	spinal cord, ventral spinal cord: D60WTSP2_e1_le1		RNA
HGSM113698		1		445 N. Fifth Street, 5th floor	Phoenix	USA		esalomon@tgen.org		NIH Neuroscience Microarray Consortium	NIH Neuroscience Microarray Consortium	Elizabeth ,,Salomon	602-343-8732	AZ	http://arrayconsortium.tgen.org	85004		45101	Treatment, type=linear_amplification, description=T7-based RNA amplification		GSM113698					Jun 09 2006	total RNA	Mus musculus	GPL1261		GSE5037	spinal cord, ventral spinal cord	Public Jun 09 2006	Jun 09 2006	ftp://ftp.ncbi.nih.gov/pub/geo/DATA/supplementary/samples/GSM113nnn/GSM113698/GSM113698.cel.gz	spinal cord, ventral spinal cord: D60WTSP3_e1_le1		RNA
HGSM113699		1		445 N. Fifth Street, 5th floor	Phoenix	USA		esalomon@tgen.org		NIH Neuroscience Microarray Consortium	NIH Neuroscience Microarray Consortium	Elizabeth ,,Salomon	602-343-8732	AZ	http://arrayconsortium.tgen.org	85004		45101	Treatment, type=linear_amplification, description=T7-based RNA amplification		GSM113699					Jun 09 2006	total RNA	Mus musculus	GPL1261		GSE5037	spinal cord, ventral spinal cord	Public Jun 09 2006	Jun 09 2006	ftp://ftp.ncbi.nih.gov/pub/geo/DATA/supplementary/samples/GSM113nnn/GSM113699/GSM113699.cel.gz	spinal cord, ventral spinal cord: D60SODSP1_e1_le1		RNA
HGSM113700		1		445 N. Fifth Street, 5th floor	Phoenix	USA		esalomon@tgen.org		NIH Neuroscience Microarray Consortium	NIH Neuroscience Microarray Consortium	Elizabeth ,,Salomon	602-343-8732	AZ	http://arrayconsortium.tgen.org	85004		45101	Treatment, type=linear_amplification, description=T7-based RNA amplification		GSM113700					Jun 09 2006	total RNA	Mus musculus	GPL1261		GSE5037	spinal cord, ventral spinal cord	Public Jun 09 2006	Jun 09 2006	ftp://ftp.ncbi.nih.gov/pub/geo/DATA/supplementary/samples/GSM113nnn/GSM113700/GSM113700.cel.gz	spinal cord, ventral spinal cord: D60SODSP2_e1_le1		RNA
HGSM113701		1		445 N. Fifth Street, 5th floor	Phoenix	USA		esalomon@tgen.org		NIH Neuroscience Microarray Consortium	NIH Neuroscience Microarray Consortium	Elizabeth ,,Salomon	602-343-8732	AZ	http://arrayconsortium.tgen.org	85004		45101	Treatment, type=linear_amplification, description=T7-based RNA amplification		GSM113701					Jun 09 2006	total RNA	Mus musculus	GPL1261		GSE5037	spinal cord, ventral spinal cord	Public Jun 09 2006	Jun 09 2006	ftp://ftp.ncbi.nih.gov/pub/geo/DATA/supplementary/samples/GSM113nnn/GSM113701/GSM113701.cel.gz	spinal cord, ventral spinal cord: D60SODSP3_e1_le1		RNA
HGSM113702		1		445 N. Fifth Street, 5th floor	Phoenix	USA		esalomon@tgen.org		NIH Neuroscience Microarray Consortium	NIH Neuroscience Microarray Consortium	Elizabeth ,,Salomon	602-343-8732	AZ	http://arrayconsortium.tgen.org	85004		45101	Treatment, type=linear_amplification, description=T7-based RNA amplification		GSM113702					Jun 09 2006	total RNA	Mus musculus	GPL1261		GSE5037	spinal cord, ventral spinal cord	Public Jun 09 2006	Jun 09 2006	ftp://ftp.ncbi.nih.gov/pub/geo/DATA/supplementary/samples/GSM113nnn/GSM113702/GSM113702.cel.gz	spinal cord, ventral spinal cord: D60WTSPMN1_e1_le1		RNA
HGSM113703		1		445 N. Fifth Street, 5th floor	Phoenix	USA		esalomon@tgen.org		NIH Neuroscience Microarray Consortium	NIH Neuroscience Microarray Consortium	Elizabeth ,,Salomon	602-343-8732	AZ	http://arrayconsortium.tgen.org	85004		45101	Treatment, type=linear_amplification, description=T7-based RNA amplification		GSM113703					Jun 09 2006	total RNA	Mus musculus	GPL1261		GSE5037	spinal cord, ventral spinal cord	Public Jun 09 2006	Jun 09 2006	ftp://ftp.ncbi.nih.gov/pub/geo/DATA/supplementary/samples/GSM113nnn/GSM113703/GSM113703.cel.gz	spinal cord, ventral spinal cord: D60WTSPMN2_e1_le1		RNA
HGSM113704		1		445 N. Fifth Street, 5th floor	Phoenix	USA		esalomon@tgen.org		NIH Neuroscience Microarray Consortium	NIH Neuroscience Microarray Consortium	Elizabeth ,,Salomon	602-343-8732	AZ	http://arrayconsortium.tgen.org	85004		45101	Treatment, type=linear_amplification, description=T7-based RNA amplification		GSM113704					Jun 09 2006	total RNA	Mus musculus	GPL1261		GSE5037	spinal cord, ventral spinal cord	Public Jun 09 2006	Jun 09 2006	ftp://ftp.ncbi.nih.gov/pub/geo/DATA/supplementary/samples/GSM113nnn/GSM113704/GSM113704.cel.gz	spinal cord, ventral spinal cord: D60WTSPMN3_e1_le1		RNA
HGSM113705		1		445 N. Fifth Street, 5th floor	Phoenix	USA		esalomon@tgen.org		NIH Neuroscience Microarray Consortium	NIH Neuroscience Microarray Consortium	Elizabeth ,,Salomon	602-343-8732	AZ	http://arrayconsortium.tgen.org	85004		45101	Treatment, type=linear_amplification, description=T7-based RNA amplification		GSM113705					Jun 09 2006	total RNA	Mus musculus	GPL1261		GSE5037	spinal cord, ventral spinal cord	Public Jun 09 2006	Jun 09 2006	ftp://ftp.ncbi.nih.gov/pub/geo/DATA/supplementary/samples/GSM113nnn/GSM113705/GSM113705.cel.gz	spinal cord, ventral spinal cord: D60SODSPMN1_e1_le1		RNA
HGSM113706		1		445 N. Fifth Street, 5th floor	Phoenix	USA		esalomon@tgen.org		NIH Neuroscience Microarray Consortium	NIH Neuroscience Microarray Consortium	Elizabeth ,,Salomon	602-343-8732	AZ	http://arrayconsortium.tgen.org	85004		45101	Treatment, type=linear_amplification, description=T7-based RNA amplification		GSM113706					Jun 09 2006	total RNA	Mus musculus	GPL1261		GSE5037	spinal cord, ventral spinal cord	Public Jun 09 2006	Jun 09 2006	ftp://ftp.ncbi.nih.gov/pub/geo/DATA/supplementary/samples/GSM113nnn/GSM113706/GSM113706.cel.gz	spinal cord, ventral spinal cord: D60SODSPMN2_e1_le1		RNA
HGSM113707		1		445 N. Fifth Street, 5th floor	Phoenix	USA		esalomon@tgen.org		NIH Neuroscience Microarray Consortium	NIH Neuroscience Microarray Consortium	Elizabeth ,,Salomon	602-343-8732	AZ	http://arrayconsortium.tgen.org	85004		45101	Treatment, type=linear_amplification, description=T7-based RNA amplification		GSM113707					Jun 09 2006	total RNA	Mus musculus	GPL1261		GSE5037	spinal cord, ventral spinal cord	Public Jun 09 2006	Jun 09 2006	ftp://ftp.ncbi.nih.gov/pub/geo/DATA/supplementary/samples/GSM113nnn/GSM113707/GSM113707.cel.gz	spinal cord, ventral spinal cord: D60SODSPMN3_e1_le1		RNA
HGSM113708		1		445 N. Fifth Street, 5th floor	Phoenix	USA		esalomon@tgen.org		NIH Neuroscience Microarray Consortium	NIH Neuroscience Microarray Consortium	Elizabeth ,,Salomon	602-343-8732	AZ	http://arrayconsortium.tgen.org	85004		45101	Treatment, type=linear_amplification, description=T7-based RNA amplification		GSM113708					Jun 09 2006	total RNA	Mus musculus	GPL1261		GSE5037	brain, brainstem	Public Jun 09 2006	Jun 09 2006	ftp://ftp.ncbi.nih.gov/pub/geo/DATA/supplementary/samples/GSM113nnn/GSM113708/GSM113708.cel.gz	brain, brainstem: D60WTFNMN1_e1_le1		RNA
HGSM113709		1		445 N. Fifth Street, 5th floor	Phoenix	USA		esalomon@tgen.org		NIH Neuroscience Microarray Consortium	NIH Neuroscience Microarray Consortium	Elizabeth ,,Salomon	602-343-8732	AZ	http://arrayconsortium.tgen.org	85004		45101	Treatment, type=linear_amplification, description=T7-based RNA amplification		GSM113709					Jun 09 2006	total RNA	Mus musculus	GPL1261		GSE5037	brain, brainstem	Public Jun 09 2006	Jun 09 2006	ftp://ftp.ncbi.nih.gov/pub/geo/DATA/supplementary/samples/GSM113nnn/GSM113709/GSM113709.cel.gz	brain, brainstem: D60WTFNMN2_e1_le1		RNA
HGSM113710		1		445 N. Fifth Street, 5th floor	Phoenix	USA		esalomon@tgen.org		NIH Neuroscience Microarray Consortium	NIH Neuroscience Microarray Consortium	Elizabeth ,,Salomon	602-343-8732	AZ	http://arrayconsortium.tgen.org	85004		45101	Treatment, type=linear_amplification, description=T7-based RNA amplification		GSM113710					Jun 09 2006	total RNA	Mus musculus	GPL1261		GSE5037	brain, brainstem	Public Jun 09 2006	Jun 09 2006	ftp://ftp.ncbi.nih.gov/pub/geo/DATA/supplementary/samples/GSM113nnn/GSM113710/GSM113710.cel.gz	brain, brainstem: D60WTFNMN3_e1_le1		RNA
HGSM113711		1		445 N. Fifth Street, 5th floor	Phoenix	USA		esalomon@tgen.org		NIH Neuroscience Microarray Consortium	NIH Neuroscience Microarray Consortium	Elizabeth ,,Salomon	602-343-8732	AZ	http://arrayconsortium.tgen.org	85004		45101	Treatment, type=linear_amplification, description=T7-based RNA amplification		GSM113711					Jun 09 2006	total RNA	Mus musculus	GPL1261		GSE5037	brain, brainstem	Public Jun 09 2006	Jun 09 2006	ftp://ftp.ncbi.nih.gov/pub/geo/DATA/supplementary/samples/GSM113nnn/GSM113711/GSM113711.cel.gz	brain, brainstem: D60SODFNMN1_e1_le1		RNA
HGSM113712		1		445 N. Fifth Street, 5th floor	Phoenix	USA		esalomon@tgen.org		NIH Neuroscience Microarray Consortium	NIH Neuroscience Microarray Consortium	Elizabeth ,,Salomon	602-343-8732	AZ	http://arrayconsortium.tgen.org	85004		45101	Treatment, type=linear_amplification, description=T7-based RNA amplification		GSM113712					Jun 09 2006	total RNA	Mus musculus	GPL1261		GSE5037	brain, brainstem	Public Jun 09 2006	Jun 09 2006	ftp://ftp.ncbi.nih.gov/pub/geo/DATA/supplementary/samples/GSM113nnn/GSM113712/GSM113712.cel.gz	brain, brainstem: D60SODFNMN2_e1_le1		RNA
HGSM113713		1		445 N. Fifth Street, 5th floor	Phoenix	USA		esalomon@tgen.org		NIH Neuroscience Microarray Consortium	NIH Neuroscience Microarray Consortium	Elizabeth ,,Salomon	602-343-8732	AZ	http://arrayconsortium.tgen.org	85004		45101	Treatment, type=linear_amplification, description=T7-based RNA amplification		GSM113713					Jun 09 2006	total RNA	Mus musculus	GPL1261		GSE5037	brain, brainstem	Public Jun 09 2006	Jun 09 2006	ftp://ftp.ncbi.nih.gov/pub/geo/DATA/supplementary/samples/GSM113nnn/GSM113713/GSM113713.cel.gz	brain, brainstem: D60SODFNMN3_e1_le1		RNA
HGSM113714		1		445 N. Fifth Street, 5th floor	Phoenix	USA		esalomon@tgen.org		NIH Neuroscience Microarray Consortium	NIH Neuroscience Microarray Consortium	Elizabeth ,,Salomon	602-343-8732	AZ	http://arrayconsortium.tgen.org	85004		45101	total spinal cord wild type mouse.		GSM113714					Jun 09 2006	total RNA	Mus musculus	GPL1261		GSE5038	spinal cord, ventral spinal cord	Public Jun 09 2006	Jun 09 2006	ftp://ftp.ncbi.nih.gov/pub/geo/DATA/supplementary/samples/GSM113nnn/GSM113714/GSM113714.cel.gz	spinal cord, ventral spinal cord: D28WTSP1 e1 le1		RNA
HGSM113715		1		445 N. Fifth Street, 5th floor	Phoenix	USA		esalomon@tgen.org		NIH Neuroscience Microarray Consortium	NIH Neuroscience Microarray Consortium	Elizabeth ,,Salomon	602-343-8732	AZ	http://arrayconsortium.tgen.org	85004		45101	total spinal cord wild type mouse.		GSM113715					Jun 09 2006	total RNA	Mus musculus	GPL1261		GSE5038	spinal cord, ventral spinal cord	Public Jun 09 2006	Jun 09 2006	ftp://ftp.ncbi.nih.gov/pub/geo/DATA/supplementary/samples/GSM113nnn/GSM113715/GSM113715.cel.gz	spinal cord, ventral spinal cord: D28WTSP2 e1_le1		RNA
HGSM113716		1		445 N. Fifth Street, 5th floor	Phoenix	USA		esalomon@tgen.org		NIH Neuroscience Microarray Consortium	NIH Neuroscience Microarray Consortium	Elizabeth ,,Salomon	602-343-8732	AZ	http://arrayconsortium.tgen.org	85004		45101	total spinal cord wild type mouse.		GSM113716					Jun 09 2006	total RNA	Mus musculus	GPL1261		GSE5038	spinal cord, ventral spinal cord	Public Jun 09 2006	Jun 09 2006	ftp://ftp.ncbi.nih.gov/pub/geo/DATA/supplementary/samples/GSM113nnn/GSM113716/GSM113716.cel.gz	spinal cord, ventral spinal cord: D28WTSP3_e1_le1		RNA
HGSM113717		1		445 N. Fifth Street, 5th floor	Phoenix	USA		esalomon@tgen.org		NIH Neuroscience Microarray Consortium	NIH Neuroscience Microarray Consortium	Elizabeth ,,Salomon	602-343-8732	AZ	http://arrayconsortium.tgen.org	85004		45101	Motor neurons obtained wild type mouse laser capture microdissection.		GSM113717					Jun 09 2006	total RNA	Mus musculus	GPL1261		GSE5038	spinal cord, ventral spinal cord	Public Jun 09 2006	Jun 09 2006	ftp://ftp.ncbi.nih.gov/pub/geo/DATA/supplementary/samples/GSM113nnn/GSM113717/GSM113717.cel.gz	spinal cord, ventral spinal cord: D28WTMN1_e1_le1		RNA
HGSM113718		1		445 N. Fifth Street, 5th floor	Phoenix	USA		esalomon@tgen.org		NIH Neuroscience Microarray Consortium	NIH Neuroscience Microarray Consortium	Elizabeth ,,Salomon	602-343-8732	AZ	http://arrayconsortium.tgen.org	85004		45101	Motor neurons obtained wild type mouse laser capture microdissection.		GSM113718					Jun 09 2006	total RNA	Mus musculus	GPL1261		GSE5038	spinal cord, ventral spinal cord	Public Jun 09 2006	Jun 09 2006	ftp://ftp.ncbi.nih.gov/pub/geo/DATA/supplementary/samples/GSM113nnn/GSM113718/GSM113718.cel.gz	spinal cord, ventral spinal cord: D28WTMN2_e1_le1		RNA
HGSM113719		1		445 N. Fifth Street, 5th floor	Phoenix	USA		esalomon@tgen.org		NIH Neuroscience Microarray Consortium	NIH Neuroscience Microarray Consortium	Elizabeth ,,Salomon	602-343-8732	AZ	http://arrayconsortium.tgen.org	85004		45101	Motor neurons obtained wild type mouse laser capture microdissection.		GSM113719					Jun 09 2006	total RNA	Mus musculus	GPL1261		GSE5038	spinal cord, ventral spinal cord	Public Jun 09 2006	Jun 09 2006	ftp://ftp.ncbi.nih.gov/pub/geo/DATA/supplementary/samples/GSM113nnn/GSM113719/GSM113719.cel.gz	spinal cord, ventral spinal cord: D28WTMN3_e1_le1		RNA
HGSM113720		1		445 N. Fifth Street, 5th floor	Phoenix	USA		esalomon@tgen.org		NIH Neuroscience Microarray Consortium	NIH Neuroscience Microarray Consortium	Elizabeth ,,Salomon	602-343-8732	AZ	http://arrayconsortium.tgen.org	85004		45101	Motor neurons obtained SOD1 mutant mouse laser capture microdissection.		GSM113720					Jun 09 2006	total RNA	Mus musculus	GPL1261		GSE5038	spinal cord, ventral spinal cord	Public Jun 09 2006	Jun 09 2006	ftp://ftp.ncbi.nih.gov/pub/geo/DATA/supplementary/samples/GSM113nnn/GSM113720/GSM113720.cel.gz	spinal cord, ventral spinal cord: D28SDMN1_e1_le1		RNA
HGSM113721		1		445 N. Fifth Street, 5th floor	Phoenix	USA		esalomon@tgen.org		NIH Neuroscience Microarray Consortium	NIH Neuroscience Microarray Consortium	Elizabeth ,,Salomon	602-343-8732	AZ	http://arrayconsortium.tgen.org	85004		45101	Motor neurons obtained SOD1 mutant mouse laser capture microdissection.		GSM113721					Jun 09 2006	total RNA	Mus musculus	GPL1261		GSE5038	spinal cord, ventral spinal cord	Public Jun 09 2006	Jun 09 2006	ftp://ftp.ncbi.nih.gov/pub/geo/DATA/supplementary/samples/GSM113nnn/GSM113721/GSM113721.cel.gz	spinal cord, ventral spinal cord: D28SDMN2_e1_le1		RNA
HGSM113722		1		445 N. Fifth Street, 5th floor	Phoenix	USA		esalomon@tgen.org		NIH Neuroscience Microarray Consortium	NIH Neuroscience Microarray Consortium	Elizabeth ,,Salomon	602-343-8732	AZ	http://arrayconsortium.tgen.org	85004		45101	Motor neurons obtained SOD1 mutant mouse laser capture microdissection.		GSM113722					Jun 09 2006	total RNA	Mus musculus	GPL1261		GSE5038	spinal cord, ventral spinal cord	Public Jun 09 2006	Jun 09 2006	ftp://ftp.ncbi.nih.gov/pub/geo/DATA/supplementary/samples/GSM113nnn/GSM113722/GSM113722.cel.gz	spinal cord, ventral spinal cord: D28SDMN3_e1_le1		RNA
HGSM115320		1	Cell: intestinal epithelial cells	3-1, Yamada-oka	Suita	Japan	Host Defense	uemattsu@biken.osaka-u.ac.jp	-15109	Research Institue Micrbial Diseases Osaka University		Satoshi,,Uematsu	-15107	Osaka		565-0871	MAS5.0, scaled 500	45101	wild-type 4 stim.		GSM115320			PE		Aug 01 2006	total RNA	Mus musculus	GPL1261		GSE5119	IEC	Public Aug 01 2006	Jun 20 2006	NONE	Wild IECs 4h		RNA
HGSM115321		1	Cell: intestinal epithelial cells	3-1, Yamada-oka	Suita	Japan	Host Defense	uemattsu@biken.osaka-u.ac.jp	-15109	Research Institue Micrbial Diseases Osaka University		Satoshi,,Uematsu	-15107	Osaka		565-0871	MAS5.0, scaled 500	45101	wild-type IEC unstim.		GSM115321			PE		Aug 01 2006	total RNA	Mus musculus	GPL1261		GSE5119	IEC	Public Aug 01 2006	Jun 20 2006	NONE	Wild_IEC_unstim		RNA
HGSM115322		1	Cell: intestinal epithelial cells	3-1, Yamada-oka	Suita	Japan	Host Defense	uemattsu@biken.osaka-u.ac.jp	-15109	Research Institue Micrbial Diseases Osaka University		Satoshi,,Uematsu	-15107	Osaka		565-0871	MAS5.0, scaled 500	45101	TLR5KO IEC unstim.		GSM115322			PE		Aug 01 2006	total RNA	Mus musculus	GPL1261		GSE5119	IEC	Public Aug 01 2006	Jun 20 2006	NONE	TLR5KO IEC unstim		RNA
HGSM115324		1	Cell: intestinal epithelial cells	3-1, Yamada-oka	Suita	Japan	Host Defense	uemattsu@biken.osaka-u.ac.jp	-15109	Research Institue Micrbial Diseases Osaka University		Satoshi,,Uematsu	-15107	Osaka		565-0871	MAS5.0, scaled 500	45101	TLR5KO IEC 4		GSM115324			PE		Aug 01 2006	total RNA	Mus musculus	GPL1261		GSE5119	IEC	Public Aug 01 2006	Jun 20 2006	NONE	TLR5KO IEC 4		RNA
HGSM115430		1	Cell: CD11c+ lamina propria cells	3-1, Yamada-oka	Suita	Japan	Host Defense	uemattsu@biken.osaka-u.ac.jp	-15109	Research Institue Micrbial Diseases Osaka University		Satoshi,,Uematsu	-15107	Osaka		565-0871	MAS5.0, scaled 500	45101	wild-type; CD11c+ LPC unstim.		GSM115430			PE		Aug 01 2006	total RNA	Mus musculus	GPL1261		GSE5119	CD11c+ LPC	Public Aug 01 2006	Jun 21 2006	NONE	wild CD11c+ LPC unstim		RNA
HGSM115431		1	Cell: CD11c+ lamina propria cells	3-1, Yamada-oka	Suita	Japan	Host Defense	uemattsu@biken.osaka-u.ac.jp	-15109	Research Institue Micrbial Diseases Osaka University		Satoshi,,Uematsu	-15107	Osaka		565-0871	MAS5.0, scaled 500	45101	wild-type; CD11c+ LPC flagellin 4 stim.		GSM115431			PE		Aug 01 2006	total RNA	Mus musculus	GPL1261		GSE5119	CD11c+ lamina propria cells	Public Aug 01 2006	Jun 21 2006	NONE	wild LPC 4		RNA
HGSM115432		1	Cell: CD11c+ lamina propria cells	3-1, Yamada-oka	Suita	Japan	Host Defense	uemattsu@biken.osaka-u.ac.jp	-15109	Research Institue Micrbial Diseases Osaka University		Satoshi,,Uematsu	-15107	Osaka		565-0871	MAS5.0, scaled 500	45101	TLR5KO; CD11c+ LPC unstim.		GSM115432			PE		Aug 01 2006	total RNA	Mus musculus	GPL1261		GSE5119	TLR5KO CD11c+ lamina propria cells	Public Aug 01 2006	Jun 21 2006	NONE	TLR5KO LPC unstim		RNA
HGSM115433		1	Cell: CD11c+ lamina propria cells	3-1, Yamada-oka	Suita	Japan	Host Defense	uemattsu@biken.osaka-u.ac.jp	-15109	Research Institue Micrbial Diseases Osaka University		Satoshi,,Uematsu	-15107	Osaka		565-0871	MAS5.0, scaled 500	45101	TLR5KO; CD11c+ LPC flagellin 4 stim.		GSM115433			PE		Aug 01 2006	total RNA	Mus musculus	GPL1261		GSE5119	TLR5KO CD11c+ lamina propria cells	Public Aug 01 2006	Jun 21 2006	NONE	TLR5KO LPC 4		RNA
HGSM115526		1	Age: 10-12 weeks beginning feeding regimen	Ingolstaedter Landstr. 1	Neuherberg	Germany	IEG	martin.irmler@helmholtz-muenchen.de		GSF		Martin,,Irmler				85764	Genewise tests significantly regulated transcripts creatine treated untreated mice performed statistical programming language R BioConductor dChip Robust Multichip Average (RMA) probeset summaries. Data log-transformed normalized lowess-smoother operating MA-scale mean creatine treated group. Transcripts significantly regulated corresponding p-value Welch's t-test below 5% FDR significance level.	45101	Gene expression data male mice.	Total RNA extracted RNeasy kit (Qiagen) according manufacturer's instructions.	GSM115526	Mice bred kept GSF animal facilities isolated ventilated cages type II wood shavings (Altromin, Lage, Germany) bedding temperature 20 24o C, humidity 50 60%, 20 air exchanges 12/12-hour light/dark cycle. They tested microorganisms 12-week intervals according FELASA Guidelines level required rederived mice	Following fragmentation, 10 microg cRNA hybridized 16 hr 45C GeneChip Mouse Genome 430 2.0 Array. GeneChips washed stained Affymetrix Fluidics Station 450.	biotin	Biotinylated cRNA prepared according standard Affymetrix protocol 3 microg total RNA (Expression Analysis Technical Manual, 2004, Affymetrix).	Jun 13 2007	total RNA	Mus musculus	GPL1261	GeneChips scanned Affymetrix GeneChip Scaner 3000.	GSE5140	Mus musculus brain hemisphere	Public Jun 13 2007	Jun 21 2006	ftp://ftp.ncbi.nih.gov/pub/geo/DATA/supplementary/samples/GSM115nnn/GSM115526/GSM115526.xml.gz	Creatine-treated, biological rep1	6 mice fed ad libitum 1% creatine supplemented pellets 6 months 7 mice fed equicaloric pellets creatine (Altromin)	RNA
HGSM115527		1	Age: 10-12 weeks beginning feeding regimen	Ingolstaedter Landstr. 1	Neuherberg	Germany	IEG	martin.irmler@helmholtz-muenchen.de		GSF		Martin,,Irmler				85764	Genewise tests significantly regulated transcripts creatine treated untreated mice performed statistical programming language R BioConductor dChip Robust Multichip Average (RMA) probeset summaries. Data log-transformed normalized lowess-smoother operating MA-scale mean creatine treated group. Transcripts significantly regulated corresponding p-value Welch's t-test below 5% FDR significance level.	45101	Gene expression data male mice.	Total RNA extracted RNeasy kit (Qiagen) according manufacturer's instructions.	GSM115527	Mice bred kept GSF animal facilities isolated ventilated cages type II wood shavings (Altromin, Lage, Germany) bedding temperature 20 24o C, humidity 50 60%, 20 air exchanges 12/12-hour light/dark cycle. They tested microorganisms 12-week intervals according FELASA Guidelines level required rederived mice	Following fragmentation, 10 microg cRNA hybridized 16 hr 45C GeneChip Mouse Genome 430 2.0 Array. GeneChips washed stained Affymetrix Fluidics Station 450.	biotin	Biotinylated cRNA prepared according standard Affymetrix protocol 3 microg total RNA (Expression Analysis Technical Manual, 2004, Affymetrix).	Jun 13 2007	total RNA	Mus musculus	GPL1261	GeneChips scanned Affymetrix GeneChip Scaner 3000.	GSE5140	Mus musculus brain hemisphere	Public Jun 13 2007	Jun 21 2006	ftp://ftp.ncbi.nih.gov/pub/geo/DATA/supplementary/samples/GSM115nnn/GSM115527/GSM115527.xml.gz	Creatine-treated, biological rep2	6 mice fed ad libitum 1% creatine supplemented pellets 6 months 7 mice fed equicaloric pellets creatine (Altromin)	RNA
HGSM115528		1	Age: 10-12 weeks beginning feeding regimen	Ingolstaedter Landstr. 1	Neuherberg	Germany	IEG	martin.irmler@helmholtz-muenchen.de		GSF		Martin,,Irmler				85764	Genewise tests significantly regulated transcripts creatine treated untreated mice performed statistical programming language R BioConductor dChip Robust Multichip Average (RMA) probeset summaries. Data log-transformed normalized lowess-smoother operating MA-scale mean creatine treated group. Transcripts significantly regulated corresponding p-value Welch's t-test below 5% FDR significance level.	45101	Gene expression data male mice.	Total RNA extracted RNeasy kit (Qiagen) according manufacturer's instructions.	GSM115528	Mice bred kept GSF animal facilities isolated ventilated cages type II wood shavings (Altromin, Lage, Germany) bedding temperature 20 24o C, humidity 50 60%, 20 air exchanges 12/12-hour light/dark cycle. They tested microorganisms 12-week intervals according FELASA Guidelines level required rederived mice	Following fragmentation, 10 microg cRNA hybridized 16 hr 45C GeneChip Mouse Genome 430 2.0 Array. GeneChips washed stained Affymetrix Fluidics Station 450.	biotin	Biotinylated cRNA prepared according standard Affymetrix protocol 3 microg total RNA (Expression Analysis Technical Manual, 2004, Affymetrix).	Jun 13 2007	total RNA	Mus musculus	GPL1261	GeneChips scanned Affymetrix GeneChip Scaner 3000.	GSE5140	Mus musculus brain hemisphere	Public Jun 13 2007	Jun 21 2006	ftp://ftp.ncbi.nih.gov/pub/geo/DATA/supplementary/samples/GSM115nnn/GSM115528/GSM115528.xml.gz	Creatine-treated, biological rep3	6 mice fed ad libitum 1% creatine supplemented pellets 6 months 7 mice fed equicaloric pellets creatine (Altromin)	RNA
HGSM115529		1	Age: 10-12 weeks beginning feeding regimen	Ingolstaedter Landstr. 1	Neuherberg	Germany	IEG	martin.irmler@helmholtz-muenchen.de		GSF		Martin,,Irmler				85764	Genewise tests significantly regulated transcripts creatine treated untreated mice performed statistical programming language R BioConductor dChip Robust Multichip Average (RMA) probeset summaries. Data log-transformed normalized lowess-smoother operating MA-scale mean creatine treated group. Transcripts significantly regulated corresponding p-value Welch's t-test below 5% FDR significance level.	45101	Gene expression data male mice.	Total RNA extracted RNeasy kit (Qiagen) according manufacturer's instructions.	GSM115529	Mice bred kept GSF animal facilities isolated ventilated cages type II wood shavings (Altromin, Lage, Germany) bedding temperature 20 24o C, humidity 50 60%, 20 air exchanges 12/12-hour light/dark cycle. They tested microorganisms 12-week intervals according FELASA Guidelines level required rederived mice	Following fragmentation, 10 microg cRNA hybridized 16 hr 45C GeneChip Mouse Genome 430 2.0 Array. GeneChips washed stained Affymetrix Fluidics Station 450.	biotin	Biotinylated cRNA prepared according standard Affymetrix protocol 3 microg total RNA (Expression Analysis Technical Manual, 2004, Affymetrix).	Jun 13 2007	total RNA	Mus musculus	GPL1261	GeneChips scanned Affymetrix GeneChip Scaner 3000.	GSE5140	Mus musculus brain hemisphere	Public Jun 13 2007	Jun 21 2006	ftp://ftp.ncbi.nih.gov/pub/geo/DATA/supplementary/samples/GSM115nnn/GSM115529/GSM115529.xml.gz	Creatine-treated, biological rep4	6 mice fed ad libitum 1% creatine supplemented pellets 6 months 7 mice fed equicaloric pellets creatine (Altromin)	RNA
HGSM115530		1	Age: 10-12 weeks beginning feeding regimen	Ingolstaedter Landstr. 1	Neuherberg	Germany	IEG	martin.irmler@helmholtz-muenchen.de		GSF		Martin,,Irmler				85764	Genewise tests significantly regulated transcripts creatine treated untreated mice performed statistical programming language R BioConductor dChip Robust Multichip Average (RMA) probeset summaries. Data log-transformed normalized lowess-smoother operating MA-scale mean creatine treated group. Transcripts significantly regulated corresponding p-value Welch's t-test below 5% FDR significance level.	45101	Gene expression data male mice.	Total RNA extracted RNeasy kit (Qiagen) according manufacturer's instructions.	GSM115530	Mice bred kept GSF animal facilities isolated ventilated cages type II wood shavings (Altromin, Lage, Germany) bedding temperature 20 24o C, humidity 50 60%, 20 air exchanges 12/12-hour light/dark cycle. They tested microorganisms 12-week intervals according FELASA Guidelines level required rederived mice	Following fragmentation, 10 microg cRNA hybridized 16 hr 45C GeneChip Mouse Genome 430 2.0 Array. GeneChips washed stained Affymetrix Fluidics Station 450.	biotin	Biotinylated cRNA prepared according standard Affymetrix protocol 3 microg total RNA (Expression Analysis Technical Manual, 2004, Affymetrix).	Jun 13 2007	total RNA	Mus musculus	GPL1261	GeneChips scanned Affymetrix GeneChip Scaner 3000.	GSE5140	Mus musculus brain hemisphere	Public Jun 13 2007	Jun 21 2006	ftp://ftp.ncbi.nih.gov/pub/geo/DATA/supplementary/samples/GSM115nnn/GSM115530/GSM115530.xml.gz	Creatine-treated, biological rep5	6 mice fed ad libitum 1% creatine supplemented pellets 6 months 7 mice fed equicaloric pellets creatine (Altromin)	RNA
[truncated: 6,603 more rows]
