# Supplementary material for: Validation and characterization of DNA microarray gene expression data distribution and associated moments
Source: BMC Bioinformatics. 2010 Nov 24;11:576. doi: 10.1186/1471-2105-11-576 (PMC3002903; doi:10.1186/1471-2105-11-576)
Supplement: Additional file 5 — Table S6: Results of goodness of fit tests for the Anderson-Darling tests for the six analyzed probability distributions obtained by the varying the cutoff for the Kruskal-Wallis test. [file 1471-2105-11-576-S5.XLS]

## Sheet: Sheet1
KW cutoff	Data set	No of probe sets with KW p-value > KW cutoff	Nornal	Weibull	Extreme value	Logistic	Lognormal	Loglogistic
0.001	Craniofacial	26736	0.652267	0.869165	0.88738	0.658625	0.645422	0.642168
	Liver	21737	0.808759	0.9194	0.940654	0.776464	0.816856	0.778626
	Brain	41562	0.66787	0.858645	0.874332	0.599009	0.671383	0.598503
0.01	Craniofacial	16014	0.691083	0.843699	0.865618	0.689647	0.693643	0.688148
	Liver	13863	0.813027	0.925269	0.945827	0.78302	0.821467	0.786049
	Brain	37112	0.690747	0.881602	0.895694	0.615785	0.692741	0.614006
0.05	Craniofacial	8639	0.732261	0.806691	0.834703	0.706332	0.751013	0.718717
	Liver	8472	0.822002	0.92729	0.946884	0.78966	0.831091	0.7945
	Brain	30478	0.733808	0.906752	0.918827	0.654046	0.734989	0.651322
0.1	Craniofacial	6215	0.723411	0.786323	0.818182	0.693162	0.748029	0.707965
	Liver	6228	0.824021	0.92887	0.947495	0.790784	0.833654	0.796403
	Brain	25146	0.765808	0.917283	0.9281	0.685715	0.766603	0.682256
0.2	Craniofacial	3960	0.69899	0.773737	0.810859	0.672222	0.724747	0.691414
	Liver	4114	0.826689	0.926106	0.945066	0.792902	0.838357	0.799708
	Brain	18054	0.797441	0.928603	0.93813	0.721447	0.79794	0.717182
0.4	Craniofacial	2026	0.675716	0.761599	0.800099	0.657947	0.706811	0.678677
	Liver	2029	0.835387	0.916708	0.936422	0.797437	0.84623	0.806801
	Brain	9508	0.829933	0.940156	0.947728	0.761254	0.828565	0.757257
0.6	Craniofacial	1018	0.6611	0.753438	0.79666	0.642436	0.696464	0.672888
	Liver	957	0.850575	0.912226	0.931034	0.817137	0.863114	0.831766
	Brain	4531	0.854999	0.945487	0.954535	0.79254	0.853013	0.78945
0.8	Craniofacial	349	0.664756	0.747851	0.796562	0.638968	0.702006	0.667622
	Liver	368	0.866848	0.866848	0.891304	0.815217	0.869565	0.834239
	Brain	1486	0.868102	0.94751	0.95895	0.811575	0.867429	0.804845
0.95	Craniofacial	63	0.52381	0.746032	0.809524	0.52381	0.587302	0.52381
	Liver	74	0.918919	0.837838	0.837838	0.864865	0.905405	0.918919
	Brain	223	0.883408	0.950673	0.959641	0.834081	0.883408	0.825112
