# Supplementary material for: Validation and characterization of DNA microarray gene expression data distribution and associated moments
Source: BMC Bioinformatics. 2010 Nov 24;11:576. doi: 10.1186/1471-2105-11-576 (PMC3002903; doi:10.1186/1471-2105-11-576)
Supplement: Additional file 6 — Table S4: Best fit distribution Kolmogorov-Smirnov test results for "Craniofacial", "Liver", "Brain", "Male" and "Female" data sets [file 1471-2105-11-576-S6.XLS]

## Sheet: Sheet1
	KS Normal	KS Weibull	KS Extreme Value	KS Logistic	KS Lognormal	KS Log-logistic
Craniofacial	0.654279	0.753378	0.781049	0.484234	0.677606	0.592664
Liver Triglycerides	0.815059	0.903355	0.922138	0.743619	0.819554	0.789372
Brain	0.740168	0.886666	0.896171	0.582734	0.740009	0.639997
Male	0.352959	NA	0.904516	0.174892	NA	NA
Female	0.315305	NA	0.898493	0.153899	NA	NA
