# Supplementary material for: Validation and characterization of DNA microarray gene expression data distribution and associated moments
Source: BMC Bioinformatics. 2010 Nov 24;11:576. doi: 10.1186/1471-2105-11-576 (PMC3002903; doi:10.1186/1471-2105-11-576)
Supplement: Additional file 7 — Table S5: Probe set level best fit distribution results for the Anderson Darling (AD) and the Kolmogorov-Smirnov test (KS) tests at 90 and 95 percent confidence levels [file 1471-2105-11-576-S7.XLS]

## Sheet: Craniofacial95%
Sno.	probe name	AD Normal	AD Weibull	AD Extreme Value	AD Logistic	AD Lognormal	AD Log-logistic	KS Normal	KS Weibull	KS Extreme Value	KS Logistic	KS Lognormal	KS Log-logistic	KWPvalue
1	X1415670_at	0	0	0	0	0	0	0	0	0	0	0	0	0.00753742
2	X1415671_at	0	0	0	0	0	0	0	0	0	0	0	0	8.6985e-09
3	X1415672_at	0	0	0	0	0	0	0	0	0	0	0	0	0.309906
4	X1415673_at	0	0	0	0	0	0	0	0	0	0	0	0	8.38896e-09
5	X1415674_a_at	0	0	0	0	0	0	0	0	0	0	0	0	1.53433e-06
6	X1415675_at	0	0	0	0	0	0	0	0	0	0	0	0	0.0100383
7	X1415676_a_at	0	0	0	0	0	0	0	0	0	0	0	0	1.04712e-05
8	X1415677_at	0	0	0	0	0	0	0	0	0	0	0	0	1.54775e-06
9	X1415678_at	0	0	0	0	0	0	0	0	0	0	0	0	0.279335
10	X1415679_at	0	0	0	0	0	0	0	0	0	0	0	0	1.9714e-08
11	X1415680_at	0	0	0	0	0	0	0	0	0	0	0	0	0.0535715
12	X1415681_at	0	0	0	0	0	0	0	0	0	0	0	0	0.0524535
13	X1415682_at	0	0	0	0	0	0	0	0	0	0	0	0	0.0221119
14	X1415683_at	0	0	0	0	0	0	0	0	0	0	0	0	2.05418e-08
15	X1415684_at	0	0	0	0	0	0	0	0	0	0	0	0	2.31412e-07
16	X1415685_at	0	0	0	0	0	0	0	0	0	0	0	0	0.0781378
17	X1415686_at	0	0	0	0	0	0	0	0	0	0	0	0	0.0110269
18	X1415687_a_at	0	0	0	0	0	0	0	0	0	0	0	0	2.77721e-08
19	X1415688_at	0	0	0	0	0	0	0	0	0	0	0	0	0.348374
20	X1415689_s_at	0	0	0	0	0	0	0	0	0	0	0	0	0.00428642
21	X1415690_at	0	0	0	0	0	0	0	0	0	0	0	0	0.00319095
22	X1415691_at	0	0	0	0	0	0	0	0	0	0	0	0	0.000146585
23	X1415692_s_at	0	0	0	0	0	0	0	0	0	0	0	0	0.738348
24	X1415693_at	0	0	0	0	0	0	0	0	0	0	0	0	0.00393794
25	X1415694_at	0	0	0	0	0	0	0	0	0	0	0	0	2.81855e-05
26	X1415695_at	0	0	0	0	0	0	0	0	0	0	0	0	0.0139901
27	X1415696_at	0	0	0	0	0	0	0	0	0	0	0	0	0.000124978
28	X1415697_at	0	0	0	0	0	0	0	0	0	0	0	0	3.04616e-09
29	X1415698_at	0	0	0	0	0	0	0	0	0	0	0	0	4.33611e-11
30	X1415699_a_at	0	0	0	0	0	0	0	0	0	0	0	0	0.000446051
31	X1415700_a_at	0	0	0	0	0	0	0	0	0	0	0	0	0.0818776
32	X1415701_x_at	0	0	0	0	0	0	0	0	0	0	0	0	0.00556432
33	X1415702_a_at	0	0	0	0	0	0	0	0	0	0	0	0	0.125595
34	X1415703_at	0	0	0	0	0	0	0	0	0	0	0	0	0.00725667
35	X1415704_a_at	0	0	0	0	0	0	0	0	0	0	0	0	0.0611869
36	X1415705_at	0	0	0	0	0	0	0	0	0	0	0	0	0.0160692
37	X1415706_at	0	0	0	0	0	0	0	0	0	0	0	0	5.95296e-07
38	X1415707_at	0	0	0	0	0	0	0	0	0	0	0	0	0.199125
39	X1415708_at	0	0	0	0	0	0	0	0	0	0	0	0	4.37603e-05
40	X1415709_s_at	0	0	0	0	0	0	0	0	0	0	0	0	2.92366e-05
41	X1415710_at	0	0	0	0	0	0	0	0	0	0	0	0	0.00309204
42	X1415711_at	0	0	0	0	0	0	0	0	0	0	0	0	5.00278e-07
43	X1415712_at	0	0	0	0	0	0	0	0	0	0	0	0	0.00128207
44	X1415713_a_at	0	0	0	0	0	0	0	0	0	0	0	0	2.42415e-07
45	X1415714_a_at	0	0	0	0	0	0	0	0	0	0	0	0	0.113009
46	X1415715_at	0	0	0	0	0	0	0	0	0	0	0	0	0.00155806
47	X1415716_a_at	0	0	0	0	0	0	0	0	0	0	0	0	3.92212e-06
48	X1415717_at	0	0	0	0	0	0	0	0	0	0	0	0	0.000827958
49	X1415718_at	0	0	0	0	0	0	0	0	0	0	0	0	0.630211
50	X1415719_s_at	0	0	0	0	0	0	0	0	0	0	0	0	0.0118414
51	X1415720_s_at	0	0	0	0	0	0	0	0	0	0	0	0	5.7455e-06
52	X1415721_a_at	0	0	0	0	0	0	0	0	0	0	0	0	0.615357
53	X1415722_a_at	0	0	0	0	0	0	0	0	0	0	0	0	2.07124e-05
54	X1415723_at	0	0	0	0	0	0	0	0	0	0	0	0	0.0653722
55	X1415724_a_at	0	0	0	0	0	0	0	0	0	0	0	0	0.00424098
56	X1415725_at	0	0	0	0	0	0	0	0	0	0	0	0	0.0185277
57	X1415726_at	0	0	0	0	0	0	0	0	0	0	0	0	0.0111656
58	X1415727_at	0	0	0	0	0	0	0	0	0	0	0	0	3.30967e-09
59	X1415728_at	0	0	0	0	0	0	0	0	0	0	0	0	0.000957526
60	X1415729_at	0	0	0	0	0	0	0	0	0	0	0	0	0.00128072
61	X1415730_at	0	0	0	0	0	0	0	0	0	0	0	0	0.0212149
62	X1415731_at	0	0	0	0	0	0	0	0	0	0	0	0	0.0217315
63	X1415732_at	0	0	0	0	0	0	0	0	0	0	0	0	0.0587358
64	X1415733_a_at	0	0	0	0	0	0	0	0	0	0	0	0	2.78916e-06
65	X1415734_at	0	0	0	0	0	0	0	0	0	0	0	0	0.0177929
66	X1415735_at	0	0	0	0	0	0	0	0	0	0	0	0	0.00166943
67	X1415736_at	0	0	0	0	0	0	0	0	0	0	0	0	9.95856e-07
68	X1415737_at	0	0	0	0	0	0	0	0	0	0	0	0	1.90815e-11
69	X1415738_at	0	0	0	0	0	0	0	0	0	0	0	0	0.000835176
70	X1415739_at	0	0	0	0	0	0	0	0	0	0	0	0	0.071713
71	X1415740_at	0	0	0	0	0	0	0	0	0	0	0	0	8.64616e-06
72	X1415741_at	0	0	0	0	0	0	0	0	0	0	0	0	2.71056e-06
73	X1415742_at	0	0	0	0	0	0	0	0	0	0	0	0	0.249498
74	X1415743_at	0	0	0	0	0	0	0	0	0	0	0	0	3.17887e-09
75	X1415744_at	0	0	0	0	0	0	0	0	0	0	0	0	9.10098e-06
76	X1415745_a_at	0	0	0	0	0	0	0	0	0	0	0	0	0.0587323
77	X1415746_at	0	0	0	0	0	0	0	0	0	0	0	0	3.33962e-08
78	X1415747_s_at	0	0	0	0	0	0	0	0	0	0	0	0	0.000181709
79	X1415748_a_at	0	0	0	0	0	0	0	0	0	0	0	0	0.053068
80	X1415749_a_at	0	0	0	0	0	0	0	0	0	0	0	0	4.22877e-07
81	X1415750_at	0	0	0	0	0	0	0	0	0	0	0	0	7.96815e-11
82	X1415751_at	0	0	0	0	0	0	0	0	0	0	0	0	2.40398e-08
83	X1415752_at	0	0	0	0	0	0	0	0	0	0	0	0	0.000425385
84	X1415753_at	0	0	0	0	0	0	0	0	0	0	0	0	0.0518278
85	X1415754_at	0	0	0	0	0	0	0	0	0	0	0	0	5.08215e-06
86	X1415755_a_at	0	0	0	0	0	0	0	0	0	0	0	0	0.353032
87	X1415756_a_at	0	0	0	0	0	0	0	0	0	0	0	0	0.000518783
88	X1415757_at	0	0	0	0	0	0	0	0	0	0	0	0	0.000322601
89	X1415758_at	0	0	0	0	0	0	0	0	0	0	0	0	0.174566
90	X1415759_a_at	0	0	0	0	0	0	0	0	0	0	0	0	0.00256725
91	X1415760_s_at	0	0	0	0	0	0	0	0	0	0	0	0	2.21622e-06
92	X1415761_at	0	0	0	0	0	0	0	0	0	0	0	0	5.42348e-07
93	X1415762_x_at	0	0	0	0	0	0	0	0	0	0	0	0	9.9523e-07
94	X1415763_a_at	0	0	0	0	0	0	0	0	0	0	0	0	1.0604e-05
95	X1415764_at	0	0	0	0	0	0	0	0	0	0	0	0	1.38632e-07
96	X1415765_at	0	0	0	0	0	0	0	0	0	0	0	0	0.125642
97	X1415766_at	0	0	0	0	0	0	0	0	0	0	0	0	1.09709e-07
98	X1415767_at	0	0	0	0	0	0	0	0	0	0	0	0	0.573387
99	X1415768_a_at	0	0	0	0	0	0	0	0	0	0	0	0	0.0204867
100	X1415769_at	0	0	0	0	0	0	0	0	0	0	0	0	0.0267386
101	X1415770_at	0	0	0	0	0	0	0	0	0	0	0	0	3.92736e-05
102	X1415771_at	0	0	0	0	0	0	0	0	0	0	0	0	0.290268
103	X1415772_at	0	0	0	0	0	0	0	0	0	0	0	0	1.22463e-07
104	X1415773_at	0	0	0	0	0	0	0	0	0	0	0	0	0.211771
105	X1415774_at	0	0	0	0	0	0	0	0	0	0	0	0	0.16028
106	X1415775_at	0	0	0	0	0	0	0	0	0	0	0	0	0.124908
107	X1415776_at	0	0	0	0	0	0	0	0	0	0	0	0	0.00184943
108	X1415777_at	0	0	0	0	0	0	0	0	0	0	0	0	0.00825599
109	X1415778_at	0	0	0	0	0	0	0	0	0	0	0	0	0.102896
110	X1415779_s_at	0	0	0	0	0	0	0	0	0	0	0	0	0.0399941
111	X1415780_a_at	0	0	0	0	0	0	0	0	0	0	0	0	0.00270939
112	X1415781_a_at	0	0	0	0	0	0	0	0	0	0	0	0	0.282827
113	X1415782_at	0	0	0	0	0	0	0	0	0	0	0	0	0.774319
114	X1415783_at	0	0	0	0	0	0	0	0	0	0	0	0	0.700557
115	X1415784_at	0	0	0	0	0	0	0	0	0	0	0	0	0.116738
116	X1415785_a_at	0	0	0	0	0	0	0	0	0	0	0	0	0.000658333
117	X1415786_at	0	0	0	0	0	0	0	0	0	0	0	0	0.00081486
118	X1415787_at	0	0	0	0	0	0	0	0	0	0	0	0	0.143407
119	X1415788_at	0	0	0	0	0	0	0	0	0	0	0	0	0.0288556
120	X1415789_a_at	0	0	0	0	0	0	0	0	0	0	0	0	0.416515
121	X1415790_at	0	0	0	0	0	0	0	0	0	0	0	0	0.04345
122	X1415791_at	0	0	0	0	0	0	0	0	0	0	0	0	0.000637313
123	X1415792_at	0	0	0	0	0	0	0	0	0	0	0	0	0.0803493
124	X1415793_at	0	0	0	0	0	0	0	0	0	0	0	0	6.40503e-09
125	X1415794_a_at	0	0	0	0	0	0	0	0	0	0	0	0	6.75843e-07
126	X1415795_at	0	0	0	0	0	0	0	0	0	0	0	0	0.0103876
127	X1415796_at	0	0	0	0	0	0	0	0	0	0	0	0	0.0400381
128	X1415797_at	0	0	0	0	0	0	0	0	0	0	0	0	5.00385e-09
129	X1415798_at	0	0	0	0	0	0	0	0	0	0	0	0	9.55151e-10
130	X1415799_at	0	0	0	0	0	0	0	0	0	0	0	0	0.0526398
131	X1415800_at	0	0	0	0	0	0	0	0	0	0	0	0	0.00201351
132	X1415801_at	0	0	0	0	0	0	0	0	0	0	0	0	0.000572793
133	X1415802_at	0	0	0	0	0	0	0	0	0	0	0	0	3.45812e-10
134	X1415803_at	0	0	0	0	0	0	0	0	0	0	0	0	0.0618299
135	X1415804_at	0	0	0	0	0	0	0	0	0	0	0	0	0.116525
136	X1415805_at	0	0	0	0	0	0	0	0	0	0	0	0	0.0025818
137	X1415806_at	0	0	0	0	0	0	0	0	0	0	0	0	8.75877e-12
138	X1415807_s_at	0	0	0	0	0	0	0	0	0	0	0	0	0.000800503
139	X1415808_at	0	0	0	0	0	0	0	0	0	0	0	0	0.000202037
140	X1415809_at	0	0	0	0	0	0	0	0	0	0	0	0	0.000486633
141	X1415810_at	0	0	0	0	0	0	0	0	0	0	0	0	1.57457e-06
142	X1415811_at	0	0	0	0	0	0	0	0	0	0	0	0	2.15919e-05
143	X1415812_at	0	0	0	0	0	0	0	0	0	0	0	0	7.10543e-15
144	X1415813_at	0	0	0	0	0	0	0	0	0	0	0	0	0.0122226
145	X1415814_at	0	0	0	0	0	0	0	0	0	0	0	0	0.0165994
146	X1415815_at	0	0	0	0	0	0	0	0	0	0	0	0	0.000381262
147	X1415816_at	0	0	0	0	0	0	0	0	0	0	0	0	2.29532e-07
148	X1415817_s_at	0	0	0	0	0	0	0	0	0	0	0	0	1.60694e-07
149	X1415818_at	0	0	0	0	0	0	0	0	0	0	0	0	2.91989e-14
150	X1415819_a_at	0	0	0	0	0	0	0	0	0	0	0	0	0.133806
151	X1415820_x_at	0	0	0	0	0	0	0	0	0	0	0	0	0.704842
152	X1415821_at	0	0	0	0	0	0	0	0	0	0	0	0	1.36648e-05
153	X1415822_at	0	0	0	0	0	0	0	0	0	0	0	0	0.330305
154	X1415823_at	0	0	0	0	0	0	0	0	0	0	0	0	0.241535
155	X1415824_at	0	0	0	0	0	0	0	0	0	0	0	0	0.0229684
156	X1415825_s_at	0	0	0	0	0	0	0	0	0	0	0	0	0.00436639
157	X1415826_at	0	0	0	0	0	0	0	0	0	0	0	0	0.00185696
158	X1415827_a_at	0	0	0	0	0	0	0	0	0	0	0	0	0.172263
159	X1415828_a_at	0	0	0	0	0	0	0	0	0	0	0	0	0.437268
160	X1415829_at	0	0	0	0	0	0	0	0	0	0	0	0	0.0247002
161	X1415830_at	0	0	0	0	0	0	0	0	0	0	0	0	1.23954e-06
162	X1415831_at	0	0	0	0	0	0	0	0	0	0	0	0	0.0244688
163	X1415832_at	0	0	0	0	0	0	0	0	0	0	0	0	5.70027e-11
164	X1415833_x_at	0	0	0	0	0	0	0	0	0	0	0	0	7.06613e-05
165	X1415834_at	0	0	0	0	0	0	0	0	0	0	0	0	2.77538e-11
166	X1415835_at	0	0	0	0	0	0	0	0	0	0	0	0	3.51024e-07
167	X1415836_at	0	0	0	0	0	0	0	0	0	0	0	0	0.00276663
168	X1415837_at	0	0	0	0	0	0	0	0	0	0	0	0	0.000375669
169	X1415838_at	0	0	0	0	0	0	0	0	0	0	0	0	2.87863e-05
170	X1415839_a_at	0	0	0	0	0	0	0	0	0	0	0	0	0.642815
171	X1415840_at	0	0	0	0	0	0	0	0	0	0	0	0	0.142735
172	X1415841_at	0	0	0	0	0	0	0	0	0	0	0	0	0.0025233
173	X1415842_at	0	0	0	0	0	0	0	0	0	0	0	0	0.00091181
174	X1415843_at	0	0	0	0	0	0	0	0	0	0	0	0	0.0451556
175	X1415844_at	0	0	0	0	0	0	0	0	0	0	0	0	0.00766065
176	X1415845_at	0	0	0	0	0	0	0	0	0	0	0	0	0.0207382
177	X1415846_a_at	0	0	0	0	0	0	0	0	0	0	0	0	0.00158654
178	X1415847_at	0	0	0	0	0	0	0	0	0	0	0	0	0.00617578
179	X1415848_at	0	0	0	0	0	0	0	0	0	0	0	0	0.00681443
180	X1415849_s_at	0	0	0	0	0	0	0	0	0	0	0	0	9.23537e-05
181	X1415850_at	0	0	0	0	0	0	0	0	0	0	0	0	5.66612e-06
182	X1415851_a_at	0	0	0	0	0	0	0	0	0	0	0	0	9.72985e-07
183	X1415852_at	0	0	0	0	0	0	0	0	0	0	0	0	0.138666
184	X1415853_at	0	0	0	0	0	0	0	0	0	0	0	0	1.25601e-05
185	X1415854_at	0	0	0	0	0	0	0	0	0	0	0	0	0.0100065
186	X1415855_at	0	0	0	0	0	0	0	0	0	0	0	0	2.82524e-10
187	X1415856_at	0	0	0	0	0	0	0	0	0	0	0	0	1.85629e-13
188	X1415857_at	0	0	0	0	0	0	0	0	0	0	0	0	1.05937e-12
189	X1415858_at	0	0	0	0	0	0	0	0	0	0	0	0	0.00561759
190	X1415859_at	0	0	0	0	0	0	0	0	0	0	0	0	0.0983416
191	X1415860_at	0	0	0	0	0	0	0	0	0	0	0	0	0.145896
192	X1415861_at	0	0	0	0	0	0	0	0	0	0	0	0	0.00187209
193	X1415862_at	0	0	0	0	0	0	0	0	0	0	0	0	0.00443398
194	X1415863_at	0	0	0	0	0	0	0	0	0	0	0	0	0.39395
195	X1415864_at	0	0	0	0	0	0	0	0	0	0	0	0	0.000981574
196	X1415865_s_at	0	0	0	0	0	0	0	0	0	0	0	0	4.86538e-05
197	X1415866_at	0	0	1	0	0	0	0	0	0	0	0	0	0.0422566
198	X1415867_at	0	1	1	0	0	0	0	1	1	0	0	0	0.00189836
199	X1415868_at	1	0	0	1	1	1	1	0	1	1	1	1	0.00223824
200	X1415869_a_at	1	0	0	1	1	1	0	0	0	0	0	0	0.204831
201	X1415870_at	0	1	1	0	0	0	0	1	1	0	0	0	9.35631e-10
202	X1415871_at	1	1	1	1	1	1	1	1	1	1	1	1	5.1481e-13
203	X1415872_at	1	1	1	1	1	1	1	1	1	1	1	1	0.0431851
204	X1415873_a_at	0	0	0	1	0	1	0	0	0	0	0	1	0.00230485
205	X1415874_at	1	1	1	0	1	0	0	0	1	0	1	0	0.0237583
206	X1415875_at	1	1	1	1	1	1	1	1	1	1	1	1	0.00349837
207	X1415876_a_at	1	0	0	1	1	1	1	0	0	1	1	1	0.00119452
208	X1415877_at	0	0	1	1	0	1	0	0	0	0	1	1	3.50497e-13
209	X1415878_at	0	0	0	0	0	0	0	0	0	0	0	0	1.07564e-09
210	X1415879_a_at	1	0	0	1	1	1	1	0	0	0	1	0	0.0647841
211	X1415880_a_at	0	1	1	0	0	0	0	1	1	0	0	0	0.000483574
212	X1415881_at	0	1	1	0	0	0	0	1	1	0	0	0	3.78648e-05
213	X1415882_at	1	1	1	0	1	0	0	1	1	0	1	0	0.30834
214	X1415883_a_at	1	1	1	1	0	1	0	1	1	0	0	1	0.0327809
215	X1415884_at	1	1	1	1	1	1	1	1	1	1	1	1	0.0303278
216	X1415885_at	1	1	1	1	1	1	1	1	1	1	1	1	0.102474
217	X1415886_at	1	1	1	1	1	1	1	1	1	1	1	1	1.35688e-06
218	X1415887_at	0	0	0	0	0	0	0	0	0	0	0	0	0.000179413
219	X1415888_at	1	1	1	1	1	1	1	0	0	1	1	1	2.96148e-05
220	X1415889_a_at	1	0	0	1	1	1	1	0	0	0	1	0	0.489704
221	X1415890_at	1	0	0	1	1	1	1	0	0	0	1	0	8.91537e-10
222	X1415891_at	0	0	1	0	0	0	0	1	1	0	0	0	0.0395542
223	X1415892_at	1	0	0	1	1	1	0	0	0	0	1	0	6.50306e-05
224	X1415893_at	1	1	1	1	1	1	1	1	0	1	1	1	0.000524726
225	X1415894_at	0	1	1	0	0	0	0	1	1	0	1	0	4.31821e-12
226	X1415895_at	0	0	1	0	1	0	1	1	1	0	1	0	2.37924e-08
227	X1415896_x_at	1	1	1	1	1	1	1	1	1	1	1	1	8.80555e-10
228	X1415897_a_at	1	1	1	1	0	1	0	1	1	0	0	0	4.58776e-09
229	X1415898_at	0	1	1	0	0	0	0	1	1	0	0	0	0.00911975
230	X1415899_at	1	1	1	1	1	0	1	1	1	0	1	0	0.163702
231	X1415900_a_at	0	0	1	1	1	1	0	0	0	0	0	1	4.951e-10
232	X1415901_at	0	1	1	0	0	0	1	1	1	1	0	1	0.0122878
233	X1415902_at	0	1	1	1	0	1	0	1	1	0	0	0	0.0109971
234	X1415903_at	0	1	1	0	0	0	0	1	1	0	0	0	6.01938e-05
235	X1415904_at	1	0	0	1	1	1	0	0	0	0	1	0	5.03042e-13
236	X1415905_at	0	1	1	0	0	0	0	1	1	0	0	0	0.00177989
237	X1415906_at	1	0	0	1	1	1	1	0	0	1	1	1	7.20446e-12
238	X1415907_at	0	1	1	0	0	0	0	1	1	0	0	1	1.64566e-07
239	X1415908_at	0	1	1	1	0	0	0	1	1	0	0	0	0.245924
240	X1415909_at	1	0	0	1	1	1	1	0	0	0	1	0	2.42353e-09
241	X1415910_s_at	1	0	0	1	1	1	1	0	0	0	1	1	3.32709e-09
242	X1415911_at	0	1	1	0	0	0	0	1	1	0	0	0	1.43358e-07
243	X1415912_a_at	1	1	1	1	1	1	1	1	1	1	1	1	0.0314957
244	X1415913_at	1	1	1	1	1	1	1	1	1	1	1	1	0.355324
245	X1415914_at	0	1	1	0	0	1	1	0	0	1	1	1	0.253956
246	X1415915_at	0	1	1	0	0	0	0	1	1	0	0	0	1.14036e-05
247	X1415916_a_at	0	1	1	0	0	0	0	1	1	0	0	0	5.52861e-10
248	X1415917_at	0	1	1	1	0	1	1	1	1	1	0	1	2.15521e-11
249	X1415918_a_at	0	1	1	0	0	0	0	0	0	0	0	0	6.95549e-05
250	X1415919_at	1	1	1	1	1	1	1	1	1	1	1	1	3.04246e-12
251	X1415920_at	1	1	1	1	1	1	1	1	0	1	1	1	0.000751807
252	X1415921_a_at	1	1	1	0	1	0	0	0	0	0	1	0	1.4331e-08
253	X1415922_s_at	1	0	0	1	1	1	1	0	0	0	1	1	0.0605145
254	X1415923_at	0	1	1	0	0	0	0	1	1	0	0	0	3.31773e-09
255	X1415924_at	1	1	1	1	1	1	1	1	1	1	1	1	5.77013e-05
256	X1415925_a_at	0	1	1	0	0	0	0	0	1	0	0	0	7.12629e-05
257	X1415926_at	0	1	1	0	0	0	0	1	1	0	0	0	0.000551734
258	X1415927_at	1	1	1	1	1	1	1	1	1	1	1	1	1.94511e-13
259	X1415928_a_at	0	1	1	0	0	0	0	1	1	0	0	0	1.20844e-07
260	X1415929_at	1	1	1	1	1	1	1	1	1	0	1	1	3.48142e-07
261	X1415930_a_at	1	0	0	1	1	1	1	0	0	0	1	0	5.24445e-06
262	X1415931_at	1	1	1	1	1	1	1	1	1	1	1	1	4.42757e-11
263	X1415932_x_at	1	1	1	1	1	1	1	1	0	1	1	1	1.14242e-13
264	X1415933_a_at	0	1	1	0	0	0	0	1	1	0	0	0	0.632014
265	X1415934_at	0	0	0	0	0	0	0	0	0	0	0	0	0.00166368
266	X1415935_at	1	1	1	1	1	1	1	1	1	1	1	1	1.08802e-14
267	X1415936_at	1	1	1	1	1	1	1	1	1	1	1	1	0.0224841
268	X1415937_s_at	1	0	0	1	1	1	1	0	0	0	1	1	0.130103
269	X1415938_at	0	1	1	0	0	0	0	1	1	0	0	0	0.000500144
270	X1415939_at	1	1	1	1	1	1	1	1	1	1	1	1	0.00122067
271	X1415940_at	0	1	1	1	0	1	0	0	1	0	0	1	0.0322003
272	X1415941_s_at	0	1	1	0	0	0	0	1	1	0	0	0	0.105151
273	X1415942_at	1	0	0	1	1	1	0	0	0	0	1	0	0.0117739
274	X1415943_at	0	1	1	0	0	0	0	1	1	0	0	0	5.91036e-06
275	X1415944_at	0	0	1	0	0	0	0	0	0	0	0	0	4.93147e-08
276	X1415945_at	0	0	1	0	0	0	0	0	1	0	0	0	6.89699e-09
277	X1415946_at	0	1	1	0	0	0	0	1	1	0	0	0	1.79671e-06
278	X1415947_at	0	0	0	0	0	0	0	0	0	0	0	0	2.32186e-07
279	X1415948_at	1	0	0	0	1	1	0	0	0	0	0	0	1.48313e-08
280	X1415949_at	0	1	1	0	0	0	0	1	1	0	0	0	1.01097e-10
281	X1415950_a_at	1	0	0	1	1	1	0	0	0	0	0	0	0.0269388
282	X1415951_at	1	0	0	1	1	1	1	0	0	0	1	1	4.0753e-06
283	X1415952_at	1	1	1	1	1	1	1	1	1	1	1	1	0.00100321
284	X1415953_s_at	1	1	1	1	1	1	1	1	1	1	1	1	0.00743277
285	X1415954_at	0	1	1	0	0	0	0	1	1	0	0	0	0.000332208
286	X1415955_x_at	1	1	1	0	1	0	0	1	1	0	0	0	0.00358307
287	X1415956_a_at	1	1	1	1	1	1	1	1	1	1	1	1	0.314448
288	X1415957_a_at	1	0	0	1	1	1	1	0	0	0	1	1	0.026566
289	X1415958_at	1	1	1	1	1	1	1	1	1	1	1	1	2.98705e-09
290	X1415959_at	1	0	1	1	1	1	1	0	0	0	1	1	1.93916e-09
291	X1415960_at	1	1	1	1	1	1	1	1	1	1	1	1	0.000597789
292	X1415961_at	0	1	1	0	0	0	0	0	0	0	0	0	1.45203e-07
293	X1415962_at	0	0	0	0	1	1	1	0	0	0	1	0	8.26051e-06
294	X1415963_at	0	1	1	0	0	0	0	0	0	0	0	0	0.73223
295	X1415964_at	1	0	0	1	1	1	0	0	0	0	1	1	1.23515e-10
296	X1415965_at	0	1	1	0	0	0	0	1	1	0	0	0	1.15542e-05
297	X1415966_a_at	1	1	0	1	1	1	1	0	0	1	1	1	6.2438e-07
298	X1415967_at	0	0	0	1	1	1	0	0	0	0	0	0	0.00570462
299	X1415968_a_at	1	1	1	1	1	1	1	1	1	1	1	1	0.0523472
300	X1415969_s_at	0	1	1	0	0	0	0	1	1	0	0	0	0.00166316
301	X1415970_at	1	0	0	1	1	1	1	0	0	1	1	1	6.27821e-08
302	X1415971_at	1	0	0	1	1	1	1	0	0	0	1	1	0.000439344
303	X1415972_at	1	0	0	1	1	1	1	0	0	1	1	1	4.8659e-06
304	X1415973_at	1	0	0	1	1	1	1	0	0	0	1	1	1.01281e-07
305	X1415974_at	1	1	1	1	1	1	1	1	1	0	1	0	0.00605255
306	X1415975_at	0	1	1	0	0	0	0	0	1	0	0	0	3.37262e-07
307	X1415976_a_at	1	0	1	0	1	1	1	1	1	0	1	0	8.18953e-08
308	X1415977_at	0	0	0	0	0	0	0	0	0	0	0	0	0.000570319
309	X1415978_at	1	1	1	1	1	1	1	1	1	1	1	1	4.76286e-14
310	X1415979_x_at	1	0	0	1	1	1	1	0	0	1	1	1	0.00834394
311	X1415980_at	0	0	0	0	1	0	0	0	0	0	0	0	0.0363067
312	X1415981_at	1	1	1	1	1	1	1	0	0	1	1	1	0.000813813
313	X1415982_at	1	0	0	0	1	0	0	0	0	0	0	0	0.0189186
314	X1415983_at	0	1	1	0	0	0	0	1	1	0	0	0	0.000646868
315	X1415984_at	1	1	1	0	1	0	0	1	1	0	0	0	1.13472e-07
316	X1415985_at	0	1	1	0	0	0	0	1	1	0	0	0	0.00285818
317	X1415986_at	0	0	1	0	0	0	0	1	1	0	0	0	2.23488e-05
318	X1415987_at	1	0	0	1	1	1	1	0	0	0	1	1	6.01379e-06
319	X1415988_at	1	0	0	1	1	1	1	1	0	1	1	1	0.00682582
320	X1415989_at	1	0	0	1	1	1	0	0	0	0	1	1	5.77549e-11
321	X1415990_at	0	1	1	0	0	0	0	1	1	0	0	0	0.00392089
322	X1415991_a_at	0	0	0	0	0	0	0	0	0	0	0	0	0.621959
323	X1415992_at	0	1	1	0	0	0	0	1	1	0	1	0	0.332663
324	X1415993_at	0	1	1	0	0	0	0	1	1	0	0	0	0.10559
325	X1415994_at	1	1	1	0	1	0	0	1	1	0	0	0	0.00119198
326	X1415995_at	1	0	0	0	1	1	0	0	0	0	0	0	0.000172096
327	X1415996_at	1	1	1	1	1	1	1	1	1	0	1	0	9.93206e-13
328	X1415997_at	1	1	1	1	0	0	1	1	1	1	0	0	0.00783301
329	X1415998_at	0	1	1	0	0	0	0	1	1	0	0	0	0.123265
330	X1415999_at	1	1	1	1	1	1	1	1	1	1	1	1	1.17684e-14
331	X1416000_a_at	0	0	1	0	0	0	0	0	0	0	0	0	0.0138183
332	X1416001_a_at	0	0	1	0	0	0	0	0	0	0	0	0	9.01606e-10
333	X1416002_x_at	0	1	1	0	1	0	0	1	1	0	1	0	2.98653e-08
334	X1416003_at	1	1	1	1	1	1	1	1	1	1	1	1	6.22513e-11
335	X1416004_at	1	1	1	1	1	1	1	1	1	0	1	1	0.494815
336	X1416005_at	0	1	1	0	0	0	0	0	0	0	0	0	4.13858e-06
337	X1416006_at	0	0	0	0	0	0	0	0	0	0	0	0	0.000105645
338	X1416007_at	0	1	1	0	0	0	0	1	1	0	0	0	6.85948e-05
339	X1416008_at	0	1	1	1	0	1	0	1	1	0	0	0	3.92103e-05
340	X1416009_at	1	0	0	0	1	1	0	0	0	0	0	0	0.00512338
341	X1416010_a_at	0	0	0	1	1	1	0	0	0	0	0	0	0.790288
342	X1416011_x_at	1	0	0	0	1	1	0	0	0	0	0	0	0.132766
343	X1416012_at	1	1	1	1	1	1	1	1	1	0	1	1	0.940764
344	X1416013_at	0	1	1	1	0	1	0	1	1	0	0	0	3.71982e-10
345	X1416014_at	0	1	1	0	0	0	0	1	1	0	0	0	1.01792e-05
346	X1416015_s_at	0	1	1	0	0	0	0	1	1	0	0	0	0.00930676
347	X1416016_at	1	1	1	1	1	1	1	1	1	1	1	1	0.0477373
348	X1416017_at	1	1	1	1	1	1	1	1	1	1	1	1	0.264349
349	X1416018_at	0	1	1	1	0	0	0	1	1	0	0	0	0.26219
350	X1416019_at	1	1	1	1	1	1	1	1	0	0	1	1	0.0773479
351	X1416020_a_at	1	0	0	1	1	1	0	0	0	0	0	1	0.00554668
352	X1416021_a_at	0	1	1	0	0	0	0	1	1	0	0	0	0.0713458
353	X1416022_at	0	0	0	0	0	0	0	0	0	0	0	0	2.04472e-07
354	X1416023_at	1	1	1	1	1	1	1	1	1	1	1	1	5.49552e-11
355	X1416024_x_at	0	1	1	0	0	0	0	1	1	0	0	0	0.00481978
356	X1416025_at	0	1	1	1	0	1	0	1	1	0	0	0	0.00276012
357	X1416026_a_at	1	0	0	1	1	1	0	0	0	0	0	0	0.012398
358	X1416027_at	0	0	0	0	0	0	0	1	1	0	0	0	0.0567491
359	X1416028_a_at	1	0	0	1	1	1	0	0	0	0	1	0	4.09384e-06
360	X1416029_at	1	0	0	1	1	1	1	1	0	0	1	1	2.9223e-05
361	X1416030_a_at	1	0	0	1	1	1	1	0	0	0	1	1	7.43666e-10
362	X1416031_s_at	0	0	0	0	0	0	0	0	0	0	0	0	2.75059e-10
363	X1416032_at	0	1	1	0	0	0	0	1	1	0	0	0	0.0269631
364	X1416033_at	1	1	1	1	1	1	1	1	1	1	1	1	0.000456324
365	X1416034_at	1	0	0	0	1	0	1	0	0	0	1	0	0.000696316
366	X1416035_at	0	1	1	0	0	0	0	0	1	0	0	0	0.000894656
367	X1416036_at	1	0	1	0	1	0	0	0	0	0	1	0	0.126484
368	X1416037_a_at	0	0	0	0	0	0	0	1	1	0	0	0	7.63586e-05
369	X1416038_at	0	0	0	1	1	1	0	0	0	0	0	0	0.00221752
370	X1416039_x_at	0	0	0	0	0	0	0	0	0	0	0	0	1.43954e-09
371	X1416040_at	0	1	1	1	0	1	0	1	1	0	0	0	0.022754
372	X1416041_at	1	1	1	1	1	1	1	1	1	1	1	1	1.08652e-11
373	X1416042_s_at	0	0	1	0	0	0	0	0	1	0	0	0	0.000115077
374	X1416043_at	1	1	1	1	1	1	1	1	0	1	1	1	1.30172e-08
375	X1416044_at	0	0	0	0	1	0	0	0	0	0	0	0	0.0304278
376	X1416045_a_at	1	0	0	1	1	1	1	0	0	1	1	1	0.00219971
377	X1416046_a_at	0	1	1	0	0	0	0	1	1	0	0	0	6.41245e-07
378	X1416047_at	1	1	1	1	1	1	0	1	1	0	0	1	0.00621371
379	X1416048_at	1	0	0	1	1	1	0	0	0	0	1	0	0.113667
380	X1416049_at	1	1	1	1	1	1	1	1	1	1	1	1	9.62078e-10
381	X1416050_a_at	0	1	1	0	0	0	0	1	1	0	0	0	0.500158
382	X1416051_at	1	1	1	1	1	1	1	1	1	1	1	1	0.0177435
383	X1416052_at	1	1	1	1	1	1	1	1	1	1	1	1	1.71669e-11
384	X1416053_at	1	1	1	1	0	0	0	1	1	1	0	0	1.09024e-13
385	X1416054_at	1	0	0	1	1	1	1	0	0	1	1	1	0.00604657
386	X1416055_at	1	1	1	0	0	0	0	1	1	0	0	0	4.09311e-05
387	X1416056_a_at	0	0	0	0	0	0	0	0	0	0	0	0	0.000145651
388	X1416057_at	0	0	0	0	0	0	0	0	0	0	0	0	0.0140601
389	X1416058_s_at	1	0	0	1	1	1	1	0	0	0	1	0	0.0106747
390	X1416059_at	0	1	1	0	0	0	0	1	1	0	0	0	4.34145e-05
391	X1416060_at	0	1	1	0	0	0	0	1	1	0	0	0	0.0114714
392	X1416061_at	1	1	1	1	1	1	1	0	0	0	1	0	0.10767
393	X1416062_at	1	1	1	1	1	1	1	1	1	0	1	1	0.735654
394	X1416063_x_at	0	1	1	0	0	0	0	1	1	0	0	0	0.00261435
395	X1416064_a_at	1	0	0	1	1	1	1	0	0	1	1	1	0.687844
396	X1416065_a_at	1	0	0	1	1	1	0	0	0	0	1	1	0.148582
397	X1416066_at	0	0	1	0	0	0	0	0	0	0	1	0	9.68114e-14
398	X1416067_at	0	1	1	0	0	0	0	1	1	0	0	0	0.140591
399	X1416068_at	0	1	1	0	0	0	0	1	1	0	0	0	1.08433e-07
400	X1416069_at	1	1	1	1	1	1	1	1	1	1	1	1	0.0628057
401	X1416070_a_at	0	1	1	1	0	0	0	1	1	0	0	0	2.66094e-11
402	X1416071_at	0	1	1	0	0	0	0	1	1	0	0	0	6.28922e-08
403	X1416072_at	0	1	1	0	0	0	0	1	1	0	0	0	0.00123232
404	X1416073_a_at	0	1	1	0	0	0	0	0	0	0	0	0	5.14127e-05
405	X1416074_a_at	1	0	0	1	1	1	1	0	0	0	1	0	0.000382713
406	X1416075_at	1	0	0	0	1	1	1	0	0	0	1	0	0.0461169
407	X1416076_at	1	0	0	1	1	1	1	0	0	1	1	1	2.57654e-05
408	X1416077_at	1	1	1	1	1	1	1	1	1	1	1	1	0.000191217
409	X1416078_s_at	1	1	1	1	1	1	1	1	1	1	1	1	0.0184013
410	X1416079_a_at	1	0	0	1	1	1	1	0	0	0	1	1	2.17235e-06
411	X1416080_at	1	1	1	1	1	1	1	1	1	1	1	1	0.00050096
412	X1416081_at	1	0	0	1	1	1	1	0	0	1	1	1	0.00129607
413	X1416082_at	0	0	0	0	1	0	0	0	0	0	0	0	0.00830429
414	X1416083_at	0	0	0	0	1	0	0	0	0	0	0	0	0.00391575
415	X1416084_at	1	1	1	1	1	1	1	1	1	1	1	1	0.0238923
416	X1416085_s_at	1	0	0	1	1	1	0	0	0	0	1	1	0.038835
417	X1416086_at	1	1	1	0	1	0	0	1	1	0	1	0	0.792868
418	X1416087_at	1	0	0	1	1	1	1	0	0	0	1	0	0.00249491
419	X1416088_a_at	1	0	0	1	1	1	1	0	0	1	1	1	0.00106414
420	X1416089_at	1	1	1	1	1	1	1	1	1	1	1	1	0.000102472
421	X1416090_at	0	0	0	0	0	0	0	0	0	0	0	0	0.0100258
422	X1416091_at	0	0	1	0	1	1	0	0	1	0	0	0	0.000114095
423	X1416092_a_at	0	1	1	1	0	1	0	0	0	0	0	1	0.000150936
424	X1416093_a_at	0	1	1	0	0	0	0	1	1	0	0	1	9.77732e-07
425	X1416094_at	1	0	0	0	1	1	1	0	0	0	1	0	0.0087216
426	X1416095_x_at	0	0	1	0	0	0	0	0	0	0	0	0	0.0448191
427	X1416096_at	1	0	0	1	1	1	1	0	0	0	1	0	0.0980502
428	X1416097_at	1	1	1	1	1	1	1	1	1	1	1	1	0.00638774
429	X1416098_at	1	1	1	1	1	1	1	1	1	1	1	1	0.000588175
430	X1416099_at	1	0	0	1	1	1	1	0	0	0	1	0	0.00100041
431	X1416100_at	0	1	1	0	0	0	0	0	1	0	0	0	4.24825e-06
432	X1416101_a_at	1	1	1	1	1	1	1	0	0	1	1	1	5.55764e-08
433	X1416102_at	1	0	0	0	1	1	1	0	0	0	1	0	0.752265
434	X1416103_at	1	1	1	1	1	1	1	1	1	1	1	1	0.0141878
435	X1416104_at	1	1	1	1	1	1	1	1	1	1	1	1	0.000348496
436	X1416105_at	1	0	0	1	1	1	1	0	0	1	1	1	2.37422e-05
437	X1416106_at	0	1	1	0	0	0	0	1	1	0	0	0	0.0144044
438	X1416107_at	1	1	1	1	1	1	1	1	1	1	1	1	6.28778e-09
439	X1416108_a_at	0	1	1	0	0	0	1	1	1	1	0	1	1.75299e-10
440	X1416109_at	1	1	1	1	1	1	1	1	1	1	1	1	1.31451e-10
441	X1416110_at	0	1	1	0	0	0	0	0	0	0	1	0	0.00199521
442	X1416111_at	1	1	1	1	1	1	1	1	1	1	1	1	0.00293129
443	X1416112_at	0	0	0	1	1	1	0	0	0	0	0	0	0.000538037
444	X1416113_at	1	1	1	1	1	1	1	0	0	1	1	1	0.000739908
445	X1416114_at	0	0	0	0	1	1	0	0	0	0	1	0	8.85958e-14
446	X1416115_at	0	0	0	0	0	0	0	0	0	0	0	0	0.00281263
447	X1416116_at	0	1	1	0	0	0	0	0	1	0	0	0	0.027432
448	X1416117_at	1	1	1	1	1	1	1	1	1	1	1	1	0.100566
449	X1416118_at	1	1	1	1	1	1	1	1	1	1	1	1	0.00760845
450	X1416119_at	1	0	0	1	1	1	1	0	0	0	1	0	0.227262
451	X1416120_at	1	0	0	1	1	1	0	0	0	0	0	0	3.16955e-10
452	X1416121_at	1	0	1	1	1	1	1	1	1	1	0	1	5.88418e-14
453	X1416122_at	0	1	1	0	0	0	0	1	1	0	0	0	0.000151359
454	X1416123_at	0	0	1	0	0	0	0	0	0	0	0	0	0.000461471
455	X1416124_at	1	1	0	1	1	1	1	1	1	1	1	1	0.00556653
456	X1416125_at	0	0	1	0	0	0	0	1	1	0	0	0	0.000238754
457	X1416126_at	0	1	1	0	0	0	0	1	1	0	0	0	1.09565e-08
458	X1416127_a_at	0	0	0	0	0	0	0	0	0	0	0	0	3.61036e-05
459	X1416128_at	0	1	1	0	0	0	0	0	0	0	0	0	4.64224e-08
460	X1416129_at	1	0	0	1	1	1	1	0	0	0	1	1	0.00228519
461	X1416130_at	1	0	0	1	1	1	1	0	0	0	1	1	8.08242e-14
462	X1416131_s_at	1	0	0	1	1	1	0	0	1	0	1	0	9.41593e-05
463	X1416132_at	0	1	1	0	0	0	0	1	1	0	0	0	0.000465356
464	X1416133_at	0	1	1	0	0	0	0	1	1	0	0	0	1.48105e-06
465	X1416134_at	1	1	1	1	1	1	1	1	1	1	1	1	1.09286e-11
466	X1416135_at	0	0	0	0	0	0	0	1	1	0	0	0	9.52466e-11
467	X1416136_at	0	1	1	0	1	0	0	0	1	0	1	0	3.62585e-08
468	X1416137_at	1	1	1	1	1	1	1	1	1	1	1	1	0.000126962
469	X1416138_at	0	0	0	0	0	0	0	0	0	0	0	0	1.10079e-07
470	X1416139_at	0	1	1	1	0	1	0	1	1	0	0	0	0.0103012
471	X1416140_a_at	1	0	0	1	1	1	1	0	0	0	1	1	0.0220413
472	X1416141_a_at	0	0	0	1	0	1	0	0	0	0	0	0	0.0207211
473	X1416142_at	1	1	1	0	1	0	1	1	1	0	1	0	0.00062803
474	X1416143_at	1	1	1	1	1	1	1	1	1	1	1	1	0.000123886
475	X1416144_a_at	0	1	1	0	0	0	0	1	1	0	0	0	0.623789
476	X1416145_at	0	0	0	0	0	0	0	0	0	0	0	0	0.549373
477	X1416146_at	0	1	1	0	0	0	0	1	1	0	0	0	1.02883e-07
478	X1416147_at	0	1	1	0	0	0	0	1	1	0	0	0	0.221048
479	X1416148_at	1	1	1	1	1	1	1	1	1	1	1	1	2.32747e-12
480	X1416149_at	1	1	1	1	1	1	1	1	1	1	1	1	1.99688e-08
481	X1416150_a_at	0	0	0	0	0	0	0	0	0	0	0	0	0.788907
482	X1416151_at	1	1	1	0	1	0	0	1	1	0	0	0	0.0911038
483	X1416152_a_at	0	0	1	0	0	0	0	0	1	0	0	0	0.489277
484	X1416153_at	1	0	0	1	1	1	1	0	0	0	1	1	1.43655e-06
485	X1416154_at	1	1	1	1	1	1	1	1	1	1	1	1	0.00230985
486	X1416155_at	0	1	1	0	0	0	0	0	0	0	0	1	0.00316023
487	X1416156_at	0	1	1	0	0	0	0	0	1	0	0	0	0.000318092
488	X1416157_at	1	0	0	1	1	1	1	1	0	1	1	1	0.171
489	X1416158_at	1	1	1	1	0	1	0	1	1	0	0	0	5.83256e-12
490	X1416159_at	0	1	1	1	0	0	0	1	1	0	0	1	1.37558e-11
491	X1416160_at	1	1	1	1	0	1	0	1	1	0	0	0	8.07986e-10
492	X1416161_at	1	0	0	1	1	1	1	0	0	1	1	1	0.0234113
493	X1416162_at	1	0	0	1	1	1	1	0	0	0	1	1	0.0103567
494	X1416163_at	0	0	0	1	1	1	1	0	0	0	1	1	0.000529989
495	X1416164_at	0	0	0	0	1	1	0	0	0	0	0	0	1.38778e-14
496	X1416165_at	0	0	0	0	0	0	0	0	0	0	0	0	0.00218001
497	X1416166_a_at	1	1	1	1	1	1	1	1	1	1	1	1	0.874371
498	X1416167_at	0	1	1	0	0	0	0	0	1	0	0	0	0.0107875
499	X1416168_at	0	1	1	0	0	0	0	1	1	0	0	0	3.06428e-10
500	X1416169_at	1	1	1	1	1	1	1	1	1	1	1	1	0.00020778
501	X1416170_at	1	0	0	0	1	1	1	0	0	1	1	1	9.93437e-07
502	X1416171_at	1	1	1	0	1	0	1	1	1	0	1	0	0.482534
503	X1416172_at	0	0	1	0	0	0	0	0	0	0	0	0	1.30536e-08
504	X1416173_at	0	0	0	0	0	0	0	0	0	0	0	0	5.2047e-05
505	X1416174_at	1	1	1	1	1	1	0	1	1	0	0	0	0.301208
506	X1416175_a_at	0	1	1	0	0	0	0	1	1	0	0	0	0.544639
507	X1416176_at	1	0	0	1	1	1	0	0	0	0	0	1	0.287468
508	X1416177_at	0	0	0	0	1	1	0	0	0	0	0	0	0.00140447
509	X1416178_a_at	1	1	1	1	1	0	1	1	1	0	0	0	0.0447428
510	X1416179_a_at	0	1	1	1	0	0	0	1	1	0	0	0	0.146537
511	X1416180_a_at	0	0	0	0	0	0	0	0	0	0	0	0	0.591512
512	X1416181_at	0	1	1	0	0	0	0	0	0	0	0	0	0.00250752
513	X1416182_at	1	0	0	1	1	1	0	0	0	0	1	1	0.0727062
514	X1416183_a_at	0	1	1	0	0	0	0	1	1	0	0	0	1.47079e-08
515	X1416184_s_at	1	1	1	1	1	1	0	1	1	1	1	1	8.18345e-13
516	X1416185_a_at	0	1	1	0	0	0	0	1	1	0	0	0	0.0948717
517	X1416186_at	1	0	0	0	1	1	1	0	0	0	1	0	0.00491608
518	X1416187_s_at	0	1	1	0	0	0	0	1	1	0	0	0	0.0815177
519	X1416188_at	1	1	1	1	1	1	1	1	1	1	1	1	0.0446086
520	X1416189_a_at	1	0	0	1	1	1	1	0	0	0	1	1	0.00170131
521	X1416190_a_at	1	1	1	1	1	1	1	1	1	1	1	1	0.0374027
522	X1416191_at	1	1	0	1	1	1	1	0	0	1	1	1	0.0405448
523	X1416192_at	1	0	0	1	1	1	1	0	0	0	1	0	0.00769288
524	X1416193_at	0	1	1	0	0	0	0	1	1	0	0	0	0.00807876
525	X1416194_at	1	1	1	1	1	1	1	1	1	1	1	1	0.0214355
526	X1416195_at	1	1	1	1	1	1	1	1	1	1	1	1	0.000364761
527	X1416196_at	0	1	1	0	0	0	0	1	1	0	0	0	1.43969e-05
528	X1416197_at	0	0	0	0	0	0	0	0	0	0	0	0	1.73948e-06
529	X1416198_at	0	0	0	0	0	0	0	0	0	0	0	0	0.000232126
530	X1416199_at	1	1	1	1	1	1	1	1	1	1	1	1	0.0299521
531	X1416200_at	1	1	1	1	1	1	1	1	1	1	1	1	0.000874259
532	X1416201_at	1	0	0	1	1	1	1	0	0	1	1	1	0.305685
533	X1416202_at	1	1	1	0	1	0	1	1	1	0	1	0	0.00671866
534	X1416203_at	1	1	1	1	1	1	1	1	1	1	1	1	1.2954e-07
535	X1416204_at	1	1	1	1	1	1	1	1	1	1	1	1	0.0546095
536	X1416205_at	0	1	1	0	1	0	0	1	1	0	1	0	0.000117117
537	X1416206_at	1	1	0	1	1	1	1	1	0	1	1	1	7.19804e-05
538	X1416207_at	0	0	1	0	0	0	0	0	0	0	0	0	0.164077
539	X1416208_at	0	1	1	1	0	1	0	0	1	1	0	1	7.28044e-05
540	X1416209_at	1	0	0	0	1	1	0	0	0	0	0	0	0.443659
541	X1416210_at	1	0	0	1	1	1	1	0	0	0	1	0	0.000306614
542	X1416211_a_at	1	1	1	1	1	1	1	1	1	1	1	1	4.57412e-14
543	X1416212_at	0	0	0	0	1	0	0	0	0	0	0	0	0.000589767
544	X1416213_x_at	1	0	0	1	1	1	1	0	0	0	1	1	0.00454929
545	X1416214_at	0	0	0	0	0	0	0	0	0	0	0	0	0.503962
546	X1416215_at	1	0	1	1	1	1	1	0	1	0	1	1	0.000133609
547	X1416216_at	0	0	0	0	0	0	0	0	0	0	0	0	0.44122
548	X1416217_a_at	1	0	0	1	1	1	1	0	0	0	1	0	6.02731e-06
549	X1416218_x_at	1	1	1	1	1	1	1	1	1	1	1	1	0.00401211
550	X1416219_at	1	0	0	1	1	1	1	0	0	0	1	1	0.219231
551	X1416220_at	1	0	0	0	1	0	1	0	0	0	1	0	1.21008e-05
552	X1416221_at	1	1	1	1	1	1	1	1	1	1	1	1	1.85629e-13
553	X1416222_at	0	1	1	1	0	1	0	1	1	0	0	1	1.35545e-10
554	X1416223_at	1	1	1	1	1	1	1	1	1	1	1	1	0.134613
555	X1416224_at	0	0	0	0	0	0	0	0	0	0	0	0	0.000821339
556	X1416225_at	1	1	1	1	1	1	1	1	1	1	1	1	0.00717467
557	X1416226_at	0	1	1	0	0	0	0	1	1	0	0	0	2.26909e-07
558	X1416227_at	0	1	1	0	0	0	0	1	1	0	0	0	0.00202545
559	X1416228_at	0	0	1	0	0	0	0	0	0	0	0	0	3.93608e-09
560	X1416229_at	1	1	1	1	1	1	1	1	1	0	1	1	3.42106e-10
561	X1416230_at	1	1	1	1	1	1	0	1	1	0	0	0	1.44702e-10
562	X1416231_at	1	1	1	1	1	1	1	1	1	1	1	1	0.00119539
563	X1416232_at	1	1	1	1	1	1	1	1	1	1	1	1	6.76169e-10
564	X1416233_at	0	0	0	0	0	0	0	0	0	0	0	0	0.0494472
565	X1416234_at	0	1	1	0	0	0	0	1	1	0	0	0	0.177515
566	X1416235_at	0	0	0	0	1	0	0	0	0	0	1	0	0.0116923
567	X1416236_a_at	0	0	0	0	1	0	0	0	0	0	1	0	1.62604e-06
568	X1416237_at	1	1	1	1	1	1	1	1	1	1	1	1	2.8853e-05
569	X1416238_at	1	1	1	1	1	1	1	1	1	1	1	1	0.0374615
570	X1416239_at	1	1	1	1	1	1	1	1	1	1	1	1	6.47415e-10
571	X1416240_at	0	0	0	0	0	0	0	0	0	0	0	0	0.180742
572	X1416241_at	0	0	0	0	0	0	0	0	0	0	1	0	0.000649103
573	X1416242_at	1	1	1	1	1	1	1	1	1	1	0	1	4.76813e-09
574	X1416243_a_at	1	0	0	1	1	1	1	0	0	0	1	1	0.143633
575	X1416244_a_at	0	1	1	0	0	0	0	1	1	0	0	0	0.0294486
576	X1416245_at	0	1	1	0	1	0	0	0	0	0	1	0	5.96256e-06
577	X1416246_a_at	0	0	1	0	0	0	0	0	0	0	0	0	8.08947e-07
578	X1416247_at	0	0	1	0	0	0	0	0	0	0	0	0	5.82666e-06
579	X1416248_at	0	0	0	0	0	0	0	0	0	0	0	0	0.184133
580	X1416249_at	1	1	1	1	1	1	1	1	1	1	1	1	0.0795464
581	X1416250_at	0	0	1	0	0	0	0	0	1	0	0	0	9.40592e-12
582	X1416251_at	0	1	1	0	0	0	0	1	1	0	0	0	0.311159
583	X1416252_at	1	0	0	1	1	1	1	0	0	0	1	0	1.12196e-06
584	X1416253_at	1	0	0	1	1	1	1	0	0	0	1	0	2.94224e-09
585	X1416254_a_at	1	0	0	1	1	1	0	0	0	0	1	0	7.47903e-05
586	X1416255_at	1	1	1	1	1	1	1	1	1	1	1	1	0.0481994
587	X1416256_a_at	1	0	0	1	1	1	1	0	0	1	1	1	0.10808
588	X1416257_at	1	0	0	0	1	1	0	0	0	0	1	0	3.80476e-10
589	X1416258_at	1	1	1	1	1	1	1	0	0	0	1	1	4.16106e-08
590	X1416259_at	1	1	1	1	1	1	1	1	1	1	1	1	0.0179071
591	X1416260_a_at	1	0	0	1	1	1	0	1	1	0	0	0	0.000534432
592	X1416261_at	1	1	1	1	1	1	1	1	1	0	1	1	0.162443
593	X1416262_at	1	1	1	1	1	1	1	1	1	1	1	1	0.00246658
594	X1416263_at	0	1	1	0	0	0	0	1	1	0	0	0	0.000988912
595	X1416264_at	1	1	1	1	1	0	0	1	1	0	0	0	0.0197363
596	X1416265_at	0	0	0	0	0	0	0	0	0	0	0	0	0.000863181
597	X1416266_at	1	1	1	1	1	1	1	1	1	0	1	1	0.000928292
598	X1416267_at	0	0	0	0	0	0	0	0	0	0	0	0	0.477163
599	X1416268_at	0	0	1	0	0	0	0	0	0	0	0	0	8.9686e-12
600	X1416269_at	1	0	0	1	1	1	0	0	0	0	0	0	1.13708e-05
601	X1416270_at	1	1	1	0	1	1	1	1	1	0	1	0	0.0310949
602	X1416271_at	1	1	1	1	0	1	0	1	1	0	0	0	1.22962e-09
603	X1416272_at	0	0	0	0	0	0	0	0	0	0	0	0	0.000211626
604	X1416273_at	1	1	1	1	1	1	1	1	1	1	1	1	0.231216
605	X1416274_at	1	1	1	1	1	1	1	1	1	1	1	1	0.0328273
606	X1416275_at	1	1	1	1	1	1	1	1	1	1	1	1	0.0640221
607	X1416276_a_at	1	0	0	1	1	1	1	0	0	0	1	1	0.000895279
608	X1416277_a_at	1	0	0	1	1	1	1	0	0	0	1	0	0.00135679
609	X1416278_a_at	0	0	0	1	0	1	0	0	0	0	0	0	0.0180939
610	X1416279_at	1	0	0	0	1	0	1	0	0	0	1	0	0.690766
611	X1416280_at	0	0	0	0	0	0	0	0	0	0	0	0	0.405688
612	X1416281_at	0	0	1	0	0	0	0	0	0	0	0	0	0.299908
613	X1416282_at	1	0	0	1	1	1	1	0	0	0	1	1	4.77399e-06
614	X1416283_at	0	1	1	0	0	0	0	0	1	0	0	0	3.07123e-09
615	X1416284_at	0	0	1	0	0	0	0	0	1	0	0	0	1.05889e-08
616	X1416285_at	1	0	0	1	1	1	1	0	0	1	1	1	4.84144e-05
617	X1416286_at	1	1	1	1	1	1	1	1	1	1	1	1	3.13283e-05
618	X1416287_at	1	1	1	1	1	1	1	1	1	1	1	1	0.000137505
619	X1416288_at	1	0	0	1	1	1	1	0	0	0	1	0	3.19541e-05
620	X1416289_at	0	0	1	0	1	0	0	0	0	0	1	0	5.31525e-08
621	X1416290_a_at	0	1	1	0	0	0	0	1	1	0	0	0	0.401872
622	X1416291_at	0	0	1	0	0	1	0	0	0	0	0	1	3.56605e-05
623	X1416292_at	0	1	1	0	0	0	0	1	1	0	0	0	2.77447e-05
624	X1416293_at	1	1	1	1	1	1	1	1	1	1	1	1	3.61911e-08
625	X1416294_at	1	1	1	1	1	1	1	1	1	1	1	1	0.00353546
626	X1416295_a_at	1	1	1	1	1	1	1	1	1	1	1	1	0.140394
627	X1416296_at	1	1	1	1	1	1	1	1	1	0	1	0	0.0369064
628	X1416297_s_at	1	1	1	1	1	1	1	1	1	1	1	1	0.00585929
629	X1416298_at	1	1	1	1	1	1	1	1	1	1	1	1	0.00682381
630	X1416299_at	0	1	1	0	0	0	0	1	1	0	0	0	0.109406
631	X1416300_a_at	1	0	0	1	1	1	1	1	1	1	1	1	0.180123
632	X1416301_a_at	1	1	1	1	1	1	1	1	1	1	1	1	9.30145e-13
633	X1416302_at	1	1	1	1	1	1	1	1	1	1	1	1	3.26739e-13
634	X1416303_at	0	0	1	0	0	0	0	0	0	0	0	0	0.0539337
635	X1416304_at	1	0	0	0	1	0	1	0	0	0	1	0	0.0164592
636	X1416305_at	1	1	1	1	1	1	1	1	1	1	1	1	0.00164621
637	X1416306_at	1	1	1	1	0	1	0	1	1	0	0	0	0.00100279
638	X1416307_at	1	1	1	1	1	1	1	1	1	1	1	1	0.447247
639	X1416308_at	0	0	1	0	1	1	0	0	1	0	1	0	4.0508e-10
640	X1416309_at	1	0	0	1	1	1	1	0	0	1	1	1	0.000180396
641	X1416310_at	1	1	1	1	1	1	1	1	1	1	1	1	0.00102336
642	X1416311_s_at	0	1	1	0	0	0	0	1	1	0	0	0	0.0461768
643	X1416312_at	0	1	1	0	0	0	0	1	1	0	0	1	2.30703e-09
644	X1416313_at	0	1	1	0	0	0	0	1	1	0	0	0	7.84041e-08
645	X1416314_at	0	1	1	0	0	0	0	1	1	0	0	0	0.00255672
646	X1416315_at	0	1	1	0	0	0	0	1	1	0	0	0	0.813246
647	X1416316_at	1	1	1	1	1	1	1	1	1	1	1	1	5.09166e-11
648	X1416317_a_at	1	1	1	1	1	1	1	1	1	0	1	1	7.87073e-05
649	X1416318_at	0	1	1	0	0	0	0	1	1	0	0	0	0.00262565
650	X1416319_at	0	0	0	0	0	0	0	0	0	0	1	1	6.10149e-09
651	X1416320_at	0	1	1	1	0	1	1	1	1	1	1	1	5.68302e-05
652	X1416321_s_at	1	1	1	0	0	0	1	1	1	0	0	0	0.0008844
653	X1416322_at	1	1	1	0	1	0	1	1	1	0	1	0	0.0128836
654	X1416323_at	0	0	0	0	0	0	0	0	0	0	0	0	0.109684
655	X1416324_s_at	0	0	0	0	0	0	0	0	1	0	0	0	0.137352
656	X1416325_at	1	1	1	1	1	1	1	1	1	1	1	1	0.000637244
657	X1416326_at	1	1	1	1	1	1	0	1	1	0	0	0	5.95857e-13
658	X1416327_at	0	0	0	0	0	0	0	0	0	0	0	0	0.373616
659	X1416328_a_at	0	0	0	0	0	0	0	0	0	0	0	0	1.6235e-05
660	X1416329_at	1	0	0	1	1	1	0	0	0	0	0	1	0.00565113
661	X1416330_at	0	1	1	0	0	0	0	1	1	0	0	0	6.24068e-09
662	X1416331_a_at	0	0	1	0	0	0	0	0	0	0	0	0	0.218521
663	X1416332_at	0	1	1	0	0	0	0	1	1	0	0	0	0.000305939
664	X1416333_at	1	1	1	1	1	1	1	1	1	1	1	1	0.0412604
665	X1416334_at	1	1	1	1	1	1	1	1	1	0	1	0	0.565381
666	X1416335_at	0	1	1	0	0	0	0	1	1	0	0	0	1.55898e-08
667	X1416336_s_at	0	0	0	0	0	0	0	0	0	0	0	0	1.53462e-05
668	X1416337_at	1	0	0	0	1	0	1	0	0	0	1	0	0.0051907
669	X1416338_at	0	0	0	0	1	0	0	0	1	0	0	0	0.127102
670	X1416339_a_at	1	0	0	1	1	1	1	0	0	0	1	1	0.137352
671	X1416340_a_at	0	1	1	0	0	0	0	0	0	0	0	0	0.217412
672	X1416341_at	0	0	0	0	0	0	0	0	0	0	0	0	7.47196e-09
673	X1416342_at	1	1	1	1	1	1	1	1	1	1	1	1	2.12053e-14
674	X1416343_a_at	1	0	1	1	1	1	0	1	1	0	0	0	0.00104689
675	X1416344_at	1	1	1	1	1	1	1	1	1	0	1	1	1.79454e-06
676	X1416345_at	1	1	1	1	1	1	1	1	1	1	1	1	3.07945e-10
677	X1416346_at	1	1	1	1	1	1	1	1	1	1	1	1	1.11327e-11
678	X1416347_at	1	0	0	1	1	1	0	0	0	0	0	0	0.295252
679	X1416348_at	1	0	0	1	1	1	1	0	0	0	1	1	0.173779
680	X1416349_at	0	0	0	0	0	1	0	0	0	0	0	0	2.00917e-10
681	X1416350_at	1	1	1	1	1	1	1	1	1	1	1	1	0.0166785
682	X1416351_at	1	1	1	0	1	0	0	1	1	0	0	0	0.00206939
683	X1416352_s_at	0	1	1	0	0	0	0	1	1	0	0	0	0.000144415
684	X1416353_at	1	0	0	1	1	1	1	0	0	1	1	1	0.000536929
685	X1416354_at	0	0	0	0	0	0	0	0	0	0	0	0	0.0069927
686	X1416355_at	0	0	0	0	0	0	0	0	0	0	0	0	1.30461e-07
687	X1416356_at	1	0	0	1	1	1	1	0	0	0	1	1	1.36328e-05
688	X1416357_a_at	1	1	1	1	1	1	1	1	1	1	1	1	1.13024e-08
689	X1416358_at	0	1	1	0	0	0	0	1	1	0	0	0	0.00575346
690	X1416359_at	0	1	1	0	0	0	0	1	1	0	0	0	0.00306254
691	X1416360_at	0	1	1	0	0	0	0	1	1	0	0	0	0.280033
692	X1416361_a_at	1	1	1	1	1	1	1	1	1	1	1	1	0.0885398
693	X1416362_a_at	0	0	1	1	1	1	0	0	0	0	1	0	1.40368e-09
694	X1416363_at	1	1	1	1	1	1	1	1	1	1	1	1	0.411678
695	X1416364_at	0	1	1	0	0	0	0	1	1	0	0	0	0.0123646
696	X1416365_at	0	1	1	0	0	0	0	0	0	0	0	0	0.674328
697	X1416366_at	1	0	0	1	1	1	1	0	0	0	1	1	0.0277114
698	X1416367_at	1	0	0	1	1	1	0	0	0	0	0	0	1.42558e-05
699	X1416368_at	0	1	1	0	0	0	0	1	1	0	0	0	5.03012e-08
700	X1416369_at	1	1	1	0	1	0	1	1	1	0	1	0	1.02219e-07
701	X1416370_at	1	0	0	0	1	0	1	0	0	0	1	0	0.000314232
702	X1416371_at	1	1	1	1	1	1	1	1	1	1	1	1	6.3155e-11
703	X1416372_at	0	0	1	0	0	0	0	0	0	0	0	0	6.71481e-07
704	X1416373_at	1	1	1	1	1	1	1	1	1	1	1	1	6.21358e-05
705	X1416374_at	1	0	0	1	1	1	1	0	0	0	1	1	0.0289952
706	X1416375_at	0	0	0	0	1	1	0	0	0	0	1	0	0.433852
707	X1416376_at	0	1	1	0	0	0	0	1	1	0	0	0	3.40465e-11
708	X1416377_at	0	1	1	1	1	1	1	0	0	1	1	1	0.714486
709	X1416378_at	0	1	1	0	0	0	0	0	0	0	0	0	0.0555908
710	X1416379_at	1	1	1	0	1	0	1	1	1	0	1	0	1.26465e-09
711	X1416380_at	0	0	0	0	0	0	0	0	0	0	0	0	5.23484e-07
712	X1416381_a_at	0	0	1	0	0	1	0	0	0	0	0	0	3.6421e-09
713	X1416382_at	0	1	1	0	0	0	0	1	1	0	0	0	1.25014e-08
714	X1416383_a_at	1	1	0	1	1	1	1	1	0	1	1	1	5.33861e-08
715	X1416384_a_at	1	0	0	1	1	1	1	0	0	0	1	1	4.33646e-05
716	X1416385_a_at	0	1	1	0	0	0	0	1	1	0	0	0	0.00777364
717	X1416386_a_at	1	1	1	0	1	1	1	0	1	0	1	0	0.00143672
718	X1416387_at	0	1	1	1	0	1	0	1	1	0	0	0	0.698205
719	X1416388_at	0	0	1	1	1	1	0	0	0	0	0	1	0.5275
720	X1416389_a_at	0	0	0	1	1	1	0	0	0	0	0	0	0.000555813
721	X1416390_at	0	1	1	0	0	0	0	1	1	0	0	0	0.117503
722	X1416391_at	1	1	1	1	1	1	1	1	1	1	1	1	0.378929
723	X1416392_a_at	0	0	0	0	0	0	0	0	0	0	0	0	8.89063e-06
724	X1416393_at	0	1	1	0	1	0	1	1	1	0	1	0	0.00428168
725	X1416394_at	0	0	0	0	0	0	0	0	0	0	0	0	0.649915
726	X1416395_at	0	1	1	0	0	0	0	0	1	0	0	0	1.59171e-05
727	X1416396_at	0	1	1	1	0	1	0	1	1	0	0	0	0.117709
728	X1416397_at	0	1	1	0	1	0	1	1	1	0	1	1	0.000358066
729	X1416398_at	1	1	1	1	1	1	1	1	1	1	1	1	0.180377
730	X1416399_a_at	1	0	1	1	1	1	0	1	1	1	0	1	0.0012127
731	X1416400_at	0	0	0	1	0	1	0	0	0	0	0	1	1.22348e-08
732	X1416401_at	1	1	0	1	1	1	1	1	0	1	1	1	1.41775e-13
733	X1416402_at	0	0	0	0	0	0	0	1	1	0	0	0	0.0178441
734	X1416403_at	0	1	1	1	0	1	0	1	1	0	0	0	0.485203
735	X1416404_s_at	1	0	0	1	1	1	1	0	0	0	1	0	0.00127076
736	X1416405_at	1	1	1	1	1	1	1	0	1	1	1	1	2.59792e-14
737	X1416406_at	0	0	0	0	1	1	0	0	1	0	0	0	7.31407e-07
738	X1416407_at	1	0	0	1	1	1	0	1	1	0	0	0	1.15156e-09
739	X1416408_at	0	1	1	0	1	0	0	1	1	0	1	0	3.29383e-07
740	X1416409_at	1	1	1	1	1	1	1	1	1	0	1	1	1.81196e-06
741	X1416410_at	1	0	0	0	1	1	0	0	0	0	0	0	1.41361e-07
742	X1416411_at	0	1	1	0	0	0	0	0	1	0	0	1	6.04738e-12
743	X1416412_at	1	1	1	0	0	0	0	1	1	0	0	0	4.04617e-08
744	X1416413_at	1	1	1	1	1	1	1	1	1	1	1	1	0.0122587
745	X1416414_at	0	0	0	0	1	0	0	0	0	0	1	0	0.000117421
746	X1416415_a_at	1	0	0	1	1	1	1	0	0	0	1	1	0.825851
747	X1416416_x_at	1	1	1	1	1	1	1	1	1	1	1	1	8.17206e-09
748	X1416417_a_at	1	1	1	1	1	1	0	0	0	0	0	1	3.95205e-06
749	X1416418_at	0	0	1	0	0	0	0	0	1	0	0	0	4.27726e-06
750	X1416419_s_at	0	1	1	0	0	0	0	1	1	0	0	0	4.58924e-06
751	X1416420_a_at	1	1	1	1	1	1	1	1	1	1	1	1	0.00719244
752	X1416421_a_at	0	1	1	0	1	0	0	1	1	0	1	0	0.466444
753	X1416422_a_at	0	1	1	0	0	0	0	1	1	0	0	0	0.896438
754	X1416423_x_at	0	1	1	0	0	0	0	1	1	0	0	0	0.325254
755	X1416424_at	0	1	1	0	0	0	0	0	0	0	0	0	0.0129496
756	X1416425_at	0	1	1	0	0	0	0	0	0	0	0	0	0.000177541
757	X1416426_at	1	0	0	1	1	1	1	0	0	1	1	1	0.0128982
758	X1416427_at	0	0	0	1	1	1	0	0	0	0	0	0	0.015475
759	X1416428_at	1	0	0	1	1	1	1	0	0	0	1	1	0.0667638
760	X1416429_a_at	0	1	1	0	0	0	0	1	1	0	0	0	0.00799579
761	X1416430_at	1	0	0	0	1	1	0	0	0	0	0	1	0.00266065
762	X1416431_at	1	1	1	0	1	1	0	1	1	0	1	0	9.32177e-12
763	X1416432_at	0	1	1	0	0	0	0	1	1	0	0	0	0.634778
764	X1416433_at	0	0	0	0	0	0	0	1	1	0	0	0	2.65147e-09
765	X1416434_at	0	1	1	1	0	0	0	1	1	0	0	0	0.00101631
766	X1416435_at	0	1	1	0	1	0	1	1	1	0	1	0	1.87819e-05
767	X1416436_a_at	0	1	1	0	0	0	0	1	1	0	0	0	2.18906e-05
768	X1416437_a_at	1	1	1	1	1	1	1	1	1	1	1	1	3.79938e-08
769	X1416438_at	1	0	0	1	1	1	0	0	0	0	0	0	0.169107
770	X1416439_at	1	1	1	1	1	1	0	1	1	0	0	1	3.79807e-12
771	X1416440_at	1	0	0	1	1	1	1	0	0	0	1	1	0.0320865
772	X1416441_at	1	1	1	1	1	1	1	1	1	1	1	1	4.88041e-11
773	X1416442_at	1	1	1	1	1	1	0	1	1	0	0	0	1.20589e-07
774	X1416443_a_at	1	0	0	1	1	1	1	0	0	0	1	0	0.770524
775	X1416444_at	1	0	0	1	1	1	1	0	0	1	1	1	5.10316e-09
776	X1416445_at	0	1	1	0	0	0	0	1	1	0	0	0	0.00228566
777	X1416446_at	0	0	1	0	0	0	0	1	1	0	0	0	0.0619223
778	X1416447_at	1	0	0	1	1	1	1	0	0	1	1	1	0.308359
779	X1416448_at	0	0	1	0	0	0	0	0	0	0	0	0	7.98464e-05
780	X1416449_x_at	1	1	1	1	1	1	1	1	1	1	1	1	5.38038e-06
781	X1416450_at	1	1	1	1	1	1	1	1	1	0	1	0	0.686199
782	X1416451_s_at	0	0	0	1	1	1	0	0	0	0	1	0	0.0184217
783	X1416452_at	0	0	0	0	0	0	0	0	0	0	0	0	8.79695e-07
784	X1416453_x_at	1	1	1	1	1	1	1	1	1	1	1	1	0.00970781
785	X1416454_s_at	1	1	1	1	1	1	1	1	1	1	1	1	2.74871e-09
786	X1416455_a_at	1	1	1	1	1	1	1	1	1	1	1	1	2.51404e-08
787	X1416456_a_at	0	1	1	1	0	1	0	1	1	0	0	0	0.0087978
788	X1416457_at	1	0	0	1	1	1	1	0	0	0	1	0	0.000950515
789	X1416458_at	1	0	0	1	1	1	1	1	1	0	1	1	0.0298429
790	X1416459_at	1	1	0	1	1	1	1	1	1	1	1	1	0.328596
791	X1416460_at	0	1	1	0	0	0	0	1	1	0	0	0	0.0183248
792	X1416461_at	0	1	1	0	0	0	0	1	1	0	0	1	0.881913
793	X1416462_at	0	1	1	0	0	0	0	0	0	0	0	0	0.737165
794	X1416463_at	1	1	1	0	1	0	0	1	1	0	0	0	0.195416
795	X1416464_at	0	0	0	0	1	0	0	0	0	0	1	0	2.31792e-08
796	X1416465_a_at	0	1	1	0	0	0	0	0	0	0	0	0	0.310019
797	X1416466_at	0	0	0	0	0	0	0	0	0	0	0	1	0.582394
798	X1416467_at	1	1	1	0	1	0	1	1	1	0	1	0	0.0277761
799	X1416468_at	0	1	1	0	0	0	0	1	1	0	0	0	0.00562652
800	X1416469_at	1	1	1	0	0	0	0	1	1	0	0	0	0.00147075
801	X1416470_a_at	1	0	0	1	1	1	1	0	0	0	1	1	2.16764e-07
802	X1416471_at	1	0	0	1	1	1	1	1	1	1	1	1	0.00348986
803	X1416472_at	1	1	1	0	1	0	0	1	1	0	0	0	1.09686e-05
804	X1416473_a_at	0	1	1	0	1	0	0	0	0	0	1	0	1.63364e-11
805	X1416474_at	0	0	1	0	1	1	1	0	1	0	1	1	1.9352e-10
806	X1416475_at	1	0	0	1	1	1	1	0	0	0	1	1	0.107471
807	X1416476_a_at	1	0	0	1	1	1	1	0	0	1	1	1	0.0397713
808	X1416477_at	1	1	1	1	1	1	1	1	1	1	1	1	0.0602384
809	X1416478_a_at	0	1	1	0	0	0	0	1	1	0	0	0	0.0169335
810	X1416479_a_at	0	0	0	0	0	0	0	0	0	0	0	0	0.00197297
811	X1416480_a_at	0	1	1	0	0	0	0	1	1	0	0	0	6.07433e-07
812	X1416481_s_at	0	0	1	0	0	0	0	0	0	0	0	1	0.00303982
813	X1416482_at	0	1	1	0	0	0	0	0	0	0	0	0	0.0308555
814	X1416483_at	0	1	1	0	0	0	0	1	1	0	0	0	0.000185145
815	X1416484_at	0	1	1	0	0	0	0	1	1	0	0	0	5.08792e-05
816	X1416485_at	0	1	1	0	0	0	0	1	1	0	0	0	9.55338e-06
817	X1416486_at	0	1	1	0	0	0	0	1	1	0	0	0	0.00016439
818	X1416487_a_at	1	0	0	0	1	1	1	0	0	0	1	0	0.397511
819	X1416488_at	1	1	1	1	1	1	1	1	1	1	1	1	5.30077e-10
820	X1416489_at	1	0	0	0	1	0	1	0	0	0	1	0	0.0236314
821	X1416490_at	0	1	1	0	0	0	0	1	1	0	0	0	0.00593811
822	X1416491_at	1	1	1	1	1	1	1	1	1	1	1	1	0.00102979
823	X1416492_at	1	0	0	1	1	1	0	0	0	0	1	0	1.0969e-13
824	X1416493_at	1	1	1	1	1	1	1	1	1	1	1	1	0.0115726
825	X1416494_at	0	1	1	0	0	0	0	1	1	0	0	0	2.89352e-06
826	X1416495_s_at	1	0	0	1	1	1	1	0	0	0	1	1	0.0425054
827	X1416496_at	1	0	0	0	1	0	1	0	1	0	1	0	0.0426597
828	X1416497_at	1	1	1	0	1	0	0	0	1	0	1	0	3.92917e-05
829	X1416498_at	1	1	1	1	1	0	1	1	1	0	1	0	2.35952e-08
830	X1416499_a_at	0	1	1	0	0	0	0	1	1	0	0	0	0.261673
831	X1416500_at	1	0	0	1	1	1	1	0	0	0	1	0	0.111737
832	X1416501_at	1	1	1	1	1	1	1	1	1	1	0	1	0.00117733
833	X1416502_a_at	0	1	1	0	0	0	0	0	0	0	0	1	0.036514
834	X1416503_at	0	0	0	0	0	0	0	1	1	0	0	0	7.90421e-09
835	X1416504_at	1	0	0	1	1	1	1	0	0	0	1	0	0.0604542
836	X1416505_at	1	1	1	1	1	1	1	1	1	1	1	1	0.369612
837	X1416506_at	0	0	0	0	0	0	0	0	0	0	0	0	0.413155
838	X1416507_at	1	1	1	1	1	1	1	1	1	0	1	1	0.0414859
839	X1416508_at	1	1	1	1	1	1	1	1	1	0	1	1	3.22324e-05
840	X1416509_at	1	0	0	1	1	1	1	0	0	0	1	0	4.93961e-05
841	X1416510_at	0	0	0	0	0	0	0	0	0	0	0	0	1.05661e-07
842	X1416511_a_at	1	0	0	1	1	1	1	0	0	0	1	1	0.0113798
843	X1416512_at	0	0	0	1	1	1	0	0	0	0	0	1	1.0099e-09
844	X1416513_at	0	1	1	0	0	0	0	1	1	0	0	0	3.24357e-08
845	X1416514_a_at	1	1	1	1	1	1	1	0	0	0	1	1	0.339642
846	X1416515_at	1	0	1	0	1	1	0	0	0	0	1	0	0.0188158
847	X1416516_at	1	1	1	1	1	1	1	0	0	0	1	1	0.0397402
848	X1416517_at	0	1	1	0	0	0	0	1	1	0	0	0	0.0715321
849	X1416518_at	1	1	1	0	1	0	1	1	1	0	1	0	0.00812925
850	X1416519_at	0	0	1	0	0	0	0	0	0	0	0	0	0.0343569
851	X1416520_x_at	0	1	1	0	0	0	0	0	0	0	0	0	0.0261225
852	X1416521_at	0	0	0	0	0	0	1	0	0	0	1	1	1.32177e-09
853	X1416522_a_at	1	0	0	1	1	1	1	0	0	1	1	1	1.12497e-06
854	X1416523_at	1	1	1	1	1	1	0	1	1	0	0	0	0.00357003
855	X1416524_at	1	1	1	1	1	1	1	0	0	1	1	1	6.37104e-07
856	X1416525_at	1	0	0	1	1	1	1	0	0	1	1	1	4.00639e-05
857	X1416526_a_at	0	0	0	0	0	0	0	0	0	0	0	0	0.000856506
858	X1416527_at	1	1	1	1	1	1	1	1	1	1	1	1	1.61315e-09
859	X1416528_at	0	0	0	0	0	0	0	0	0	0	1	1	4.59801e-06
860	X1416529_at	0	0	1	0	0	0	0	0	0	0	0	0	7.33191e-13
861	X1416530_a_at	0	1	1	1	0	1	0	1	1	0	0	1	4.25771e-13
862	X1416531_at	0	1	1	0	0	0	0	0	1	0	0	0	1.25538e-08
863	X1416532_at	0	0	0	0	0	0	0	0	0	0	0	0	0.0601533
864	X1416533_at	0	0	0	0	0	0	0	0	0	0	0	0	0.375795
865	X1416534_at	1	0	0	1	1	1	1	0	0	0	1	0	0.004207
866	X1416535_at	0	1	1	0	0	0	0	0	0	0	0	0	4.04884e-07
867	X1416536_at	1	0	0	1	1	1	1	0	0	1	1	1	0.0132296
868	X1416537_at	1	1	1	1	1	1	1	1	1	1	1	1	1.87677e-08
869	X1416538_at	1	1	1	1	1	1	1	1	1	1	1	1	0.820943
870	X1416539_at	1	1	1	1	1	1	1	1	1	1	1	1	0.574719
871	X1416540_at	1	1	1	0	1	0	1	1	1	0	1	1	0.149123
872	X1416541_at	1	1	1	1	1	1	1	1	1	1	1	1	0.00077551
873	X1416542_at	1	1	1	1	1	1	1	1	1	1	1	1	4.12103e-08
874	X1416543_at	1	1	1	1	1	0	1	1	1	0	1	0	1.97621e-06
875	X1416544_at	0	1	1	0	0	0	0	0	0	0	0	0	0.0359995
876	X1416545_at	1	0	0	0	1	0	0	0	0	0	1	0	0.0720642
877	X1416546_a_at	1	0	0	1	1	1	1	0	0	0	1	1	0.0193297
878	X1416547_at	1	0	0	1	1	1	0	0	0	1	1	1	0.00643197
879	X1416548_at	0	1	1	0	0	0	0	1	1	0	0	0	0.0283695
880	X1416549_at	0	0	0	0	0	0	0	0	1	0	1	0	0.000187638
881	X1416550_at	1	1	1	1	1	1	1	1	0	1	1	1	0.00111947
882	X1416551_at	0	1	1	0	0	0	0	1	1	0	0	0	0.140229
883	X1416552_at	1	1	1	1	1	1	1	1	1	0	1	0	0.00201309
884	X1416553_at	0	0	0	1	0	1	0	0	0	0	0	1	0.000433254
885	X1416554_at	0	0	1	0	0	0	0	0	0	0	0	0	6.17395e-11
886	X1416555_at	0	0	0	0	0	0	0	0	0	0	0	0	0.00906347
887	X1416556_at	1	1	1	1	1	1	1	0	0	0	1	1	2.40352e-06
888	X1416557_a_at	0	0	0	0	0	0	0	0	0	0	0	0	7.18196e-09
889	X1416558_at	0	0	1	1	0	1	0	0	0	0	0	1	4.76752e-09
890	X1416559_at	0	0	0	0	0	0	0	0	0	0	0	0	4.99683e-09
891	X1416560_at	1	1	1	1	1	1	1	1	1	0	1	0	4.37452e-05
892	X1416561_at	1	1	1	1	1	1	1	1	1	1	1	1	0.00308858
893	X1416562_at	1	1	1	0	1	0	1	1	1	0	1	0	0.00996326
894	X1416563_at	0	0	0	0	0	0	0	0	0	0	0	0	4.80874e-10
895	X1416564_at	1	1	1	1	1	1	1	1	1	1	1	1	0.62102
896	X1416565_at	1	0	0	1	1	1	0	0	0	0	0	0	0.0055214
897	X1416566_at	0	1	1	0	0	0	0	1	1	0	0	0	0.0108466
898	X1416567_s_at	0	0	0	0	0	1	0	0	0	0	0	0	1.24862e-09
899	X1416568_a_at	0	0	0	0	0	0	0	0	0	0	0	0	0.0118832
900	X1416569_at	0	0	0	0	0	0	0	0	0	0	0	0	3.13004e-06
901	X1416570_s_at	0	1	1	0	0	0	0	1	1	0	0	0	7.64217e-09
902	X1416571_at	1	1	1	1	1	1	1	1	1	1	1	1	0.00570306
903	X1416572_at	1	0	0	1	1	1	0	0	0	0	1	1	8.52695e-10
904	X1416573_at	1	1	1	1	1	1	1	1	1	1	1	1	0.00024
905	X1416574_at	0	0	1	0	1	0	0	0	0	0	0	0	0.516513
906	X1416575_at	0	0	0	0	1	1	0	0	0	0	0	0	1.34275e-11
907	X1416576_at	1	1	1	1	1	1	1	1	1	1	1	1	7.23748e-05
908	X1416577_a_at	0	1	1	0	0	0	0	1	1	0	0	0	0.545207
909	X1416578_at	1	0	0	1	1	1	0	0	0	1	1	1	5.6049e-05
910	X1416579_a_at	1	1	1	1	1	1	1	1	1	1	1	1	1.04949e-12
911	X1416580_a_at	0	0	1	0	0	0	0	0	1	0	0	0	0.164276
912	X1416581_at	0	1	1	0	0	0	0	1	1	0	0	0	3.796e-06
913	X1416582_a_at	1	0	0	1	1	1	1	0	0	0	1	1	5.45144e-07
914	X1416583_at	1	1	1	0	1	0	1	1	1	0	1	1	2.98178e-05
915	X1416584_at	1	1	1	1	1	1	1	1	1	1	1	1	0.0921079
916	X1416585_at	0	1	1	0	0	0	0	1	1	0	0	0	1.48815e-11
917	X1416586_at	1	1	1	1	1	1	1	1	1	1	1	1	0.0496351
918	X1416587_a_at	1	0	0	1	1	1	1	0	0	1	1	1	1.62958e-06
919	X1416588_at	1	1	1	1	1	1	1	1	1	1	1	1	0.00308921
920	X1416589_at	1	1	1	1	1	1	1	1	1	1	1	1	1.87605e-12
921	X1416590_a_at	0	0	0	0	0	0	0	0	0	0	0	1	3.79426e-09
922	X1416591_at	0	0	1	0	0	0	0	0	0	0	0	0	2.35031e-08
923	X1416592_at	0	0	1	0	0	0	0	0	0	0	0	0	5.29855e-05
924	X1416593_at	1	1	1	1	1	1	1	1	1	1	1	1	0.000379182
925	X1416594_at	1	1	1	1	1	1	1	1	1	1	1	1	2.0903e-10
926	X1416595_at	0	0	0	0	0	0	0	0	0	0	0	0	3.59861e-08
927	X1416596_at	1	1	1	1	1	1	1	1	1	1	1	1	0.119806
928	X1416597_at	1	0	0	1	1	1	0	0	0	0	1	0	0.708661
929	X1416598_at	0	1	1	1	1	1	0	0	1	0	1	1	0.242797
930	X1416599_at	1	1	1	1	1	1	1	1	1	1	1	1	0.0410218
931	X1416600_a_at	1	1	1	1	1	1	1	1	1	1	1	1	0.291827
932	X1416601_a_at	1	1	1	1	1	1	1	1	1	0	1	1	0.0156659
933	X1416602_a_at	0	1	1	0	0	0	1	1	1	0	1	1	0.000580717
934	X1416603_at	1	1	1	1	1	1	1	1	1	0	1	0	0.586286
935	X1416604_at	1	0	0	1	1	1	1	0	0	0	1	1	0.0174107
936	X1416605_at	1	1	1	1	1	1	1	1	1	1	1	1	1.3738e-10
937	X1416606_s_at	1	1	1	1	1	1	0	1	1	1	0	1	1.47973e-11
938	X1416607_at	0	0	1	0	0	1	0	0	0	0	0	0	1.90631e-09
939	X1416608_a_at	1	0	0	1	1	1	0	0	0	0	1	0	0.000225103
940	X1416609_at	1	1	1	1	1	1	1	1	1	0	1	0	6.20365e-05
941	X1416610_a_at	1	1	1	0	1	1	1	1	1	0	1	1	3.94356e-06
942	X1416611_at	1	1	1	1	1	1	1	1	1	1	1	1	0.00103132
943	X1416612_at	1	1	1	1	1	1	1	1	1	1	1	1	5.32797e-10
944	X1416613_at	1	1	1	1	1	1	1	1	1	1	1	1	5.94785e-08
945	X1416614_at	1	1	1	1	1	1	1	1	1	1	1	1	1.7307e-09
946	X1416615_at	0	1	1	0	0	0	0	1	1	0	0	0	3.53221e-06
947	X1416616_s_at	0	0	0	0	0	1	0	0	0	0	0	0	1.13196e-08
948	X1416617_at	1	1	1	1	1	1	1	1	1	1	1	1	7.09074e-07
949	X1416618_at	1	1	1	1	1	1	1	1	1	1	1	1	0.000979279
950	X1416619_at	1	1	1	1	1	1	1	1	1	0	1	0	0.27633
951	X1416620_at	0	0	0	0	1	0	0	0	0	0	0	0	2.84514e-05
952	X1416621_at	1	0	0	1	1	1	1	0	0	1	1	1	0.0193689
953	X1416622_at	0	1	1	0	0	0	0	1	1	0	0	0	0.0251442
954	X1416623_at	1	0	0	1	1	1	1	1	0	1	1	1	2.82015e-07
955	X1416624_a_at	1	0	0	1	1	1	1	0	0	0	1	0	0.00252179
956	X1416625_at	0	1	1	0	0	0	1	1	1	1	0	0	1.83127e-11
957	X1416626_at	0	1	1	0	0	0	0	1	1	0	0	0	0.0460702
958	X1416627_at	1	1	0	1	1	1	1	1	1	1	1	1	4.90376e-10
959	X1416628_at	0	0	0	1	1	1	1	0	0	0	1	1	8.70492e-05
960	X1416629_at	1	1	1	0	1	0	0	1	1	0	1	0	6.43783e-07
961	X1416630_at	0	0	0	1	0	1	0	0	0	0	0	0	1.36466e-09
962	X1416631_at	0	1	1	0	0	0	0	1	1	0	0	0	0.540888
963	X1416632_at	0	1	1	0	0	0	0	1	1	0	0	0	3.03296e-05
964	X1416633_a_at	0	1	1	1	1	1	0	0	0	1	0	1	0.0446047
965	X1416634_at	1	0	0	1	1	1	1	0	0	0	1	0	0.00611508
966	X1416635_at	1	1	1	1	1	1	1	1	1	1	1	1	7.41465e-11
967	X1416636_at	1	0	0	1	1	1	1	0	0	1	1	1	0.0522721
968	X1416637_at	1	0	0	0	1	1	1	0	0	0	1	0	5.5133e-05
969	X1416638_at	0	1	1	0	0	0	0	1	1	0	0	0	2.0169e-06
970	X1416639_at	1	1	1	1	1	1	1	1	1	1	1	1	0.000942247
971	X1416640_at	1	1	1	1	1	1	1	1	1	1	1	1	6.5567e-07
972	X1416641_at	0	1	1	0	0	0	0	1	1	0	0	0	0.0011782
973	X1416642_a_at	1	0	0	1	1	1	0	0	0	0	0	0	2.48342e-05
974	X1416643_at	1	1	1	1	1	1	0	1	1	0	0	0	0.0839457
975	X1416644_a_at	1	1	1	1	1	1	1	1	1	0	1	1	0.033899
976	X1416645_a_at	1	1	1	1	1	1	1	1	1	1	1	1	0.000782944
977	X1416646_at	1	1	1	1	1	1	1	1	1	1	1	1	0.00527825
978	X1416647_at	1	1	1	1	1	1	1	1	0	1	1	1	0.000339511
979	X1416648_at	0	1	1	0	0	0	0	1	1	0	0	0	0.393735
980	X1416649_at	0	1	1	1	0	0	0	1	1	0	0	0	0.0067081
981	X1416650_at	0	1	1	0	0	0	0	1	1	0	0	0	0.000959568
982	X1416651_at	0	0	0	0	0	1	0	0	0	0	0	1	0.00199293
983	X1416652_at	1	1	1	1	1	1	1	1	1	1	1	1	1.03709e-09
984	X1416653_at	1	0	0	0	1	0	0	0	0	0	1	0	0.0011674
985	X1416654_at	1	1	1	1	1	1	1	1	1	1	1	1	0.620599
986	X1416655_at	0	1	1	0	0	0	0	1	1	0	0	0	3.76147e-07
987	X1416656_at	0	1	1	0	0	0	0	1	1	0	0	0	2.02234e-05
988	X1416657_at	0	0	1	0	0	0	0	0	1	0	0	0	0.742789
989	X1416658_at	1	1	1	1	1	1	1	1	1	1	1	1	1.64102e-12
990	X1416659_at	0	0	1	1	0	1	0	0	1	0	0	1	0.589633
991	X1416660_at	0	1	1	0	0	0	0	1	1	0	0	0	0.0855944
992	X1416661_at	0	0	0	0	0	0	0	0	1	0	0	0	0.772901
993	X1416662_at	1	1	1	1	1	1	1	1	1	1	1	1	0.00381274
994	X1416663_at	0	0	1	0	1	0	0	0	0	0	0	0	0.0420491
995	X1416664_at	0	0	0	0	0	0	0	0	0	0	0	0	1.01468e-05
996	X1416665_at	0	0	0	0	0	0	0	0	0	0	0	0	1.9746e-09
997	X1416666_at	1	1	1	1	1	1	0	1	1	1	1	1	2.60902e-14
998	X1416667_at	0	1	1	0	0	0	0	0	1	0	0	0	9.30757e-08
999	X1416668_at	0	1	1	0	0	0	0	0	0	0	0	0	0.0165038
1000	X1416669_s_at	1	0	0	1	1	1	0	0	0	0	0	0	0.673451
1001	X1416670_at	1	1	0	1	1	1	1	1	0	0	1	1	0.00622906
1002	X1416671_a_at	1	1	1	1	1	1	1	1	1	1	1	1	0.00644447
1003	X1416672_s_at	1	1	1	1	1	1	1	1	1	1	1	1	0.0430959
1004	X1416673_at	0	1	1	0	0	0	0	1	1	0	0	0	0.00625185
1005	X1416674_at	1	1	1	1	1	1	1	1	1	1	1	1	0.0147487
1006	X1416675_s_at	0	1	1	0	0	0	1	1	1	1	1	1	4.85432e-06
1007	X1416676_at	1	1	1	1	1	1	1	1	1	0	1	0	0.000645335
1008	X1416677_at	1	1	1	1	1	1	1	1	1	1	1	1	0.0188541
1009	X1416678_at	0	1	1	0	1	0	0	0	0	0	0	0	0.0148065
1010	X1416679_at	0	0	0	0	0	0	0	0	0	0	0	0	1.25318e-10
1011	X1416680_at	0	1	1	0	0	0	0	0	0	0	0	0	0.000154943
1012	X1416681_at	0	0	0	0	0	0	0	0	0	0	0	0	0.358156
1013	X1416682_at	0	0	1	0	0	0	0	0	0	0	0	0	0.011609
1014	X1416683_at	1	0	1	0	1	0	0	1	1	0	1	0	3.29954e-06
1015	X1416684_at	0	1	1	0	0	0	0	1	1	0	0	0	0.000449222
1016	X1416685_s_at	0	1	1	0	0	0	0	1	1	0	0	0	0.00111049
1017	X1416686_at	0	1	1	0	0	0	0	1	1	0	0	0	1.12077e-10
1018	X1416687_at	1	1	1	1	0	0	1	1	1	0	1	1	7.65399e-12
1019	X1416688_at	1	1	1	1	1	1	1	1	1	1	1	1	9.13193e-11
1020	X1416689_at	1	1	1	1	1	1	1	1	1	1	1	1	0.00132006
1021	X1416690_at	1	1	1	1	1	1	1	1	1	1	1	1	4.01345e-06
1022	X1416691_at	1	1	0	1	1	1	1	1	1	1	1	1	1.17447e-05
1023	X1416692_at	1	1	1	1	1	1	1	1	1	1	1	1	0.0135843
1024	X1416693_at	1	1	1	1	1	1	1	1	1	1	1	1	2.47469e-13
1025	X1416694_at	0	1	1	0	0	0	0	1	1	0	0	0	0.000113198
1026	X1416695_at	1	1	1	1	1	1	1	1	1	1	1	1	0.00326953
1027	X1416696_at	0	0	0	0	0	0	0	0	0	0	0	0	9.18518e-06
1028	X1416697_at	1	1	1	0	1	0	0	1	1	0	0	0	0.00221981
1029	X1416698_a_at	0	0	0	0	0	0	0	1	1	0	0	0	0.187337
1030	X1416699_at	0	1	1	0	0	0	0	1	1	0	0	0	1.72379e-06
1031	X1416700_at	0	1	1	0	0	0	0	1	1	0	0	0	4.21644e-10
1032	X1416701_at	0	0	1	0	0	0	0	0	0	0	0	0	1.77258e-09
1033	X1416702_at	1	1	1	1	1	1	1	1	1	1	1	1	5.69849e-07
1034	X1416703_at	0	1	1	0	0	0	0	1	1	0	0	0	0.187155
1035	X1416704_at	1	0	0	1	1	1	1	0	0	0	1	1	0.00510911
1036	X1416705_at	1	1	1	1	1	1	1	0	1	0	1	1	0.000527809
1037	X1416706_at	1	0	0	0	1	0	1	0	0	0	1	0	0.0235842
1038	X1416707_a_at	1	1	1	0	1	0	1	1	1	0	1	1	1.02697e-06
1039	X1416708_a_at	1	0	0	1	1	1	1	0	0	0	1	1	7.63363e-06
1040	X1416709_a_at	1	0	0	1	1	1	1	1	1	1	1	1	6.64552e-05
1041	X1416710_at	1	1	1	1	1	1	1	1	1	1	1	1	1.88405e-13
1042	X1416711_at	1	1	1	1	1	1	1	1	1	0	1	0	4.16391e-05
1043	X1416712_at	0	1	1	0	0	0	0	0	0	0	0	0	2.54336e-08
1044	X1416713_at	1	1	1	1	1	1	1	1	1	1	1	1	7.63816e-06
1045	X1416714_at	1	1	1	1	1	1	1	1	1	1	1	1	0.0519726
1046	X1416715_at	1	1	1	1	1	1	1	1	1	1	1	1	2.82085e-12
1047	X1416716_at	1	0	0	1	1	1	1	0	0	0	1	0	0.000143688
1048	X1416717_at	1	1	1	1	1	1	1	1	1	0	1	0	3.57553e-05
1049	X1416718_at	0	1	1	0	0	0	0	1	1	0	0	0	0.00657075
1050	X1416719_a_at	1	1	1	1	1	1	1	1	1	1	1	1	0.0239488
1051	X1416720_at	1	0	0	1	1	1	1	0	0	0	1	0	0.0535805
1052	X1416721_s_at	0	1	1	0	0	0	0	1	1	0	0	0	0.360529
1053	X1416722_at	0	1	1	1	0	1	0	0	0	0	0	0	5.67413e-07
1054	X1416723_at	0	1	1	1	0	1	0	0	1	0	0	1	1.91591e-12
1055	X1416724_x_at	0	1	1	1	0	1	0	1	1	0	0	1	4.44733e-12
1056	X1416725_at	1	1	1	1	1	1	1	1	1	1	1	1	0.0473034
1057	X1416726_s_at	1	0	0	1	1	1	1	0	0	0	1	1	7.36628e-05
1058	X1416727_a_at	1	0	0	1	1	1	1	0	0	0	1	1	2.22942e-10
1059	X1416728_at	0	0	0	0	0	0	0	0	0	0	0	0	0.0617582
1060	X1416729_at	1	1	1	1	1	1	0	1	1	0	0	0	0.0238945
1061	X1416730_at	0	1	1	1	0	1	0	0	0	1	0	1	9.32543e-12
1062	X1416731_at	1	0	0	1	1	1	1	0	0	1	1	1	0.0365044
1063	X1416732_at	1	0	0	1	1	1	1	0	0	0	1	0	0.0498294
1064	X1416733_at	0	1	1	0	0	0	0	0	0	0	0	0	7.55554e-05
1065	X1416734_at	1	1	1	1	1	1	1	1	1	1	1	1	0.0143814
1066	X1416735_at	0	1	1	0	0	0	0	1	1	0	0	0	4.4695e-07
1067	X1416736_at	0	0	0	0	0	0	0	0	0	0	0	0	0.53896
1068	X1416737_at	1	1	1	1	1	1	1	1	1	1	1	1	0.68516
1069	X1416738_at	1	0	0	1	1	1	1	0	0	0	1	0	0.127121
1070	X1416739_a_at	1	0	0	1	1	1	1	0	0	0	1	0	0.230622
1071	X1416740_at	0	0	1	0	1	1	0	0	0	0	1	1	1.76859e-13
1072	X1416741_at	1	1	1	1	1	1	1	1	1	1	1	1	5.50437e-12
1073	X1416742_at	0	0	0	0	0	0	0	0	0	0	0	0	0.054858
1074	X1416743_at	0	1	1	0	0	0	0	1	1	0	0	0	0.50255
1075	X1416744_at	1	1	1	1	1	1	0	1	1	0	0	0	0.000185786
1076	X1416745_x_at	0	1	1	0	0	0	1	1	1	0	0	0	0.000138528
1077	X1416746_at	1	0	0	1	1	1	1	0	0	0	1	1	0.0014528
1078	X1416747_at	0	1	1	0	0	0	0	1	1	0	0	0	0.0970744
1079	X1416748_a_at	0	1	1	0	0	1	0	0	1	0	0	1	4.00258e-12
1080	X1416749_at	1	1	1	1	1	1	1	1	1	1	1	1	4.8328e-13
1081	X1416750_at	1	0	0	1	1	1	0	0	0	0	1	0	0.0272088
1082	X1416751_a_at	0	1	1	0	0	0	0	0	0	0	0	0	1.63647e-05
1083	X1416752_at	1	1	1	1	1	1	1	1	1	0	1	0	0.0141371
1084	X1416753_at	1	1	1	1	1	1	1	1	1	1	1	1	9.21868e-09
1085	X1416754_at	1	1	1	1	1	1	1	1	1	0	1	0	0.610558
1086	X1416755_at	0	1	1	0	0	0	0	0	0	0	0	0	0.0255909
1087	X1416756_at	1	1	1	1	1	1	1	1	1	0	1	1	0.294583
1088	X1416757_at	0	1	1	0	0	0	0	0	0	0	0	0	2.85249e-06
1089	X1416758_at	1	1	1	1	1	1	1	1	1	1	1	1	0.0551121
1090	X1416759_at	0	0	0	0	1	1	0	0	0	0	0	0	0.0026208
1091	X1416760_at	1	1	1	1	1	1	1	1	1	1	1	1	5.77852e-11
1092	X1416761_at	1	1	1	1	0	0	1	1	1	1	1	1	6.97442e-13
1093	X1416762_at	1	1	1	1	1	1	1	1	1	1	1	1	3.64153e-14
1094	X1416763_at	0	0	1	0	1	0	0	0	0	0	0	0	0.000127399
1095	X1416764_at	1	0	0	1	1	1	1	0	0	1	1	1	2.12139e-06
1096	X1416765_s_at	0	1	1	0	0	0	0	1	1	0	0	0	0.00174098
1097	X1416766_at	0	1	1	1	0	1	0	1	1	0	0	1	6.18275e-10
1098	X1416767_a_at	1	1	0	1	1	1	1	0	0	1	1	1	4.09465e-10
1099	X1416768_at	0	0	0	0	1	1	0	0	0	0	0	1	2.17037e-12
1100	X1416769_s_at	1	0	0	1	1	1	0	0	0	0	1	0	0.000228145
1101	X1416770_at	1	1	1	1	0	0	0	1	1	0	0	0	2.49412e-05
1102	X1416771_at	0	0	0	1	1	1	0	0	0	0	0	0	6.06761e-06
1103	X1416772_at	1	1	1	0	1	0	1	1	1	0	1	0	1.12295e-08
1104	X1416773_at	0	1	1	0	0	0	0	0	0	0	0	0	0.0463985
1105	X1416774_at	1	0	0	1	1	1	1	0	0	0	1	1	0.00141262
1106	X1416775_at	1	1	1	1	1	1	1	1	1	1	1	1	9.76534e-05
1107	X1416776_at	1	1	1	1	1	1	1	1	1	0	0	1	6.43929e-15
1108	X1416777_at	0	1	1	0	0	0	0	1	1	0	0	0	0.000161547
1109	X1416778_at	1	1	1	1	1	1	1	1	1	1	1	1	1.24345e-13
1110	X1416779_at	0	0	1	1	1	1	0	0	1	0	1	1	1.1724e-13
1111	X1416780_at	1	0	0	0	1	1	0	0	0	0	0	0	0.00427265
1112	X1416781_at	1	1	1	1	1	1	1	1	1	0	1	1	0.000445662
1113	X1416782_s_at	1	0	0	0	1	1	1	0	0	0	1	0	0.00534909
1114	X1416783_at	1	1	1	1	1	1	1	1	1	1	1	1	2.0736e-11
1115	X1416784_at	1	1	1	0	1	0	1	1	1	0	1	0	0.000357674
1116	X1416785_at	1	1	1	1	1	1	1	1	1	1	1	1	3.20244e-05
1117	X1416786_at	1	0	0	0	1	1	1	0	0	0	1	0	6.30286e-07
1118	X1416787_at	1	1	1	1	1	0	1	1	1	0	1	0	0.00374096
1119	X1416788_a_at	1	1	1	1	1	1	1	1	1	1	1	1	0.0609232
1120	X1416789_at	0	0	1	0	0	1	0	0	0	0	0	0	0.317132
1121	X1416790_a_at	0	1	1	0	0	0	0	1	1	0	0	0	0.0433118
1122	X1416791_a_at	0	0	0	1	1	1	0	0	0	0	0	0	0.000647635
1123	X1416792_at	0	1	1	0	0	0	1	1	1	0	1	0	0.00116889
1124	X1416793_at	0	1	1	0	0	0	0	1	1	0	0	0	2.16868e-06
1125	X1416794_at	1	0	0	1	1	1	1	0	0	0	1	0	0.00373303
1126	X1416795_at	1	1	1	1	1	0	1	1	1	0	1	0	5.50376e-07
1127	X1416796_at	1	0	0	1	1	1	0	0	0	0	1	1	0.00765392
1128	X1416797_at	1	1	1	1	1	1	1	1	1	1	1	1	0.00500871
1129	X1416798_a_at	0	1	1	0	0	0	0	1	1	0	0	0	0.000157109
1130	X1416799_at	1	1	1	1	1	1	1	0	0	1	1	1	0.00401453
1131	X1416800_at	1	1	1	1	1	1	1	1	1	1	1	1	0.315486
1132	X1416801_at	1	1	1	0	1	1	1	1	1	0	1	1	0.0443297
1133	X1416802_a_at	1	0	0	1	1	1	1	1	1	1	1	1	8.20899e-13
1134	X1416803_at	0	0	1	0	0	0	0	0	1	0	0	0	4.90719e-14
1135	X1416804_at	1	1	1	1	1	1	1	1	1	1	1	1	0.0179886
1136	X1416805_at	1	1	1	1	1	1	1	1	1	1	1	1	2.69903e-11
1137	X1416806_at	1	1	1	1	1	1	1	1	1	1	1	1	0.00463023
1138	X1416807_at	1	0	0	1	1	1	1	0	0	0	1	0	0.00488291
1139	X1416808_at	0	0	0	1	0	1	0	0	0	0	0	1	5.78181e-06
1140	X1416809_at	1	1	1	1	1	1	1	1	1	0	1	1	0.00559324
1141	X1416810_at	0	1	1	0	0	0	0	0	0	0	0	0	1.12537e-05
1142	X1416811_s_at	1	1	1	1	0	1	1	1	1	1	1	1	2.54176e-08
1143	X1416812_at	0	0	0	0	0	1	0	0	0	0	0	0	2.1799e-05
1144	X1416813_at	1	0	0	1	1	1	0	0	0	0	0	0	1.48032e-08
1145	X1416814_at	1	0	0	1	1	1	1	0	0	1	1	1	1.1095e-06
1146	X1416815_s_at	0	1	1	0	0	0	0	1	1	0	0	1	0.00698858
1147	X1416816_at	1	1	1	1	1	1	1	1	1	1	1	1	0.00994123
1148	X1416817_at	1	1	1	1	1	1	1	1	1	1	1	1	0.813329
1149	X1416818_at	0	1	1	0	1	0	0	1	1	0	0	0	7.54553e-08
1150	X1416819_at	0	1	1	0	0	0	0	1	1	0	0	0	2.98948e-06
1151	X1416820_at	1	1	1	1	1	1	1	1	1	1	1	1	1.96582e-07
1152	X1416821_at	0	1	1	0	0	0	0	0	0	0	0	0	1.54454e-05
1153	X1416822_at	1	1	1	0	1	1	1	1	1	0	1	0	0.187962
1154	X1416823_a_at	1	0	0	0	1	1	1	0	0	0	1	0	0.219268
1155	X1416824_at	0	0	0	0	1	1	0	0	0	0	0	0	5.1263e-07
1156	X1416825_at	1	1	1	1	1	1	1	1	1	1	1	1	0.00982421
1157	X1416826_a_at	0	0	0	0	1	0	1	0	0	0	1	0	0.0138066
1158	X1416827_at	1	1	1	1	1	1	1	1	1	0	1	0	0.117379
1159	X1416828_at	1	1	1	1	1	1	1	1	1	1	1	1	0.0292161
1160	X1416829_at	1	0	0	1	1	1	0	0	0	0	0	0	0.382543
1161	X1416830_at	1	1	1	1	1	1	0	1	1	0	1	1	1.69918e-06
1162	X1416831_at	1	1	1	1	1	1	1	1	1	1	1	1	0.000200693
1163	X1416832_at	0	1	1	0	0	0	0	1	1	0	0	1	0.000869323
1164	X1416833_at	0	1	1	0	0	0	0	1	1	0	0	0	0.00460525
1165	X1416834_x_at	0	0	0	0	0	0	0	0	0	0	0	1	9.20405e-05
1166	X1416835_s_at	0	0	0	0	0	0	0	0	0	0	0	0	7.30784e-05
1167	X1416836_at	0	1	1	0	0	0	0	1	1	0	0	0	0.0012512
1168	X1416837_at	0	1	1	0	0	0	0	1	1	0	0	0	0.000667977
1169	X1416838_at	0	0	1	0	0	0	0	0	0	0	0	0	0.00349588
1170	X1416839_at	1	1	1	1	1	1	1	1	1	0	1	1	7.25811e-05
1171	X1416840_at	0	0	0	1	1	1	0	0	0	0	1	1	3.62455e-05
1172	X1416841_at	0	1	1	0	0	0	0	1	1	0	0	0	1.78967e-08
1173	X1416842_at	0	0	0	0	0	1	0	0	0	0	0	0	3.384e-06
1174	X1416843_at	0	0	0	0	1	1	0	0	0	0	0	0	0.0114802
1175	X1416844_at	0	0	0	0	0	1	0	0	0	0	0	0	2.35283e-10
1176	X1416845_at	1	0	0	1	1	1	1	0	0	0	1	0	0.103697
1177	X1416846_a_at	0	1	1	0	0	0	0	1	1	0	0	0	3.6704e-13
1178	X1416847_s_at	0	1	1	0	0	0	0	1	1	0	0	0	0.00394033
1179	X1416848_at	1	1	1	1	1	1	1	1	1	1	1	1	1.71063e-05
1180	X1416849_at	0	1	1	0	0	0	0	0	0	0	0	0	1.89839e-06
1181	X1416850_s_at	0	0	0	0	0	1	0	0	0	0	1	0	8.17414e-09
1182	X1416851_at	1	1	1	1	1	1	1	1	1	1	1	1	0.000218772
1183	X1416852_a_at	1	1	0	1	1	1	1	1	1	1	1	1	0.635913
1184	X1416853_at	0	0	1	0	0	0	0	0	0	0	0	0	0.639414
1185	X1416854_at	1	1	1	1	1	1	1	1	1	0	1	0	0.0158515
1186	X1416855_at	0	1	1	0	1	0	0	1	1	0	0	0	4.5053e-07
1187	X1416856_at	1	1	1	0	1	0	0	1	1	0	0	0	0.407461
1188	X1416857_at	0	1	1	1	0	1	0	1	1	0	0	0	1.75422e-09
1189	X1416858_a_at	0	1	1	1	0	1	1	1	1	1	0	1	0.371549
1190	X1416859_at	0	1	1	0	0	0	0	1	1	0	0	1	7.11734e-09
1191	X1416860_s_at	0	1	1	0	0	0	0	0	0	0	0	0	0.0656203
1192	X1416861_at	0	0	0	0	1	0	0	0	0	0	0	0	0.0414572
1193	X1416862_at	1	1	1	1	1	1	1	1	1	1	1	1	0.162501
1194	X1416863_at	1	0	0	0	1	1	1	0	0	0	1	0	0.00127184
1195	X1416864_at	0	1	1	0	0	0	0	0	1	0	0	0	0.00431755
1196	X1416865_at	1	0	0	1	1	1	1	0	0	0	1	1	0.507607
1197	X1416866_at	1	0	0	1	1	1	1	0	0	0	1	0	0.0233709
1198	X1416867_at	1	0	0	0	1	1	1	0	0	0	1	0	0.00737339
1199	X1416868_at	1	1	1	1	1	1	1	1	1	1	1	1	1.20425e-10
1200	X1416869_x_at	1	1	1	1	1	1	1	1	1	1	1	1	0.000142517
1201	X1416870_at	0	0	0	1	0	1	0	0	0	0	0	1	0.0701966
1202	X1416871_at	1	1	1	1	1	1	1	1	1	1	1	1	0.110232
1203	X1416872_at	0	1	1	0	0	0	0	1	1	0	0	0	0.000500361
1204	X1416873_a_at	1	0	0	1	1	1	1	0	0	0	1	1	0.000224753
1205	X1416874_a_at	0	0	0	0	0	0	0	0	0	0	0	0	0.845602
1206	X1416875_at	1	1	1	1	1	1	1	1	1	0	1	0	0.0908525
1207	X1416876_at	1	1	1	1	1	1	1	1	1	1	1	1	0.0311584
1208	X1416877_a_at	0	0	0	0	1	0	0	0	0	0	0	0	0.0284076
1209	X1416878_at	1	1	1	1	1	1	1	1	1	1	1	1	0.0101831
1210	X1416879_at	1	1	1	1	1	0	1	1	1	0	1	0	0.00171269
1211	X1416880_at	0	0	1	0	0	0	0	0	0	0	0	0	0.390257
1212	X1416881_at	1	0	0	0	1	0	1	0	0	0	1	1	0.137057
1213	X1416882_at	1	1	1	1	1	1	1	1	1	1	1	1	8.63903e-05
1214	X1416883_at	0	1	1	0	0	0	0	1	1	0	0	1	0.159809
1215	X1416884_at	1	0	0	0	1	0	0	0	0	0	0	0	0.223655
1216	X1416885_at	1	0	0	1	1	1	0	0	0	0	0	1	0.0189203
1217	X1416886_at	1	0	1	0	1	0	0	0	1	0	1	0	0.163188
1218	X1416887_at	1	1	1	1	1	0	1	1	1	0	1	0	3.33196e-05
1219	X1416888_at	0	1	1	1	0	1	1	1	1	0	0	0	3.25868e-06
1220	X1416889_at	1	1	1	1	1	1	1	1	1	1	1	1	1.77839e-08
1221	X1416890_at	0	1	1	0	0	0	0	1	1	0	0	0	1.16484e-09
1222	X1416891_at	1	0	0	1	1	1	0	0	0	0	0	0	0.00652707
1223	X1416892_s_at	1	1	1	0	1	0	1	1	1	0	0	0	4.48544e-10
1224	X1416893_at	1	0	0	1	1	1	1	0	0	0	1	1	3.43175e-06
1225	X1416894_at	0	0	0	0	1	0	0	0	0	0	1	0	2.6593e-09
1226	X1416895_at	0	1	1	0	0	0	0	1	1	0	0	0	2.42414e-06
1227	X1416896_at	1	0	0	1	1	1	1	0	0	0	1	1	0.476411
1228	X1416897_at	1	1	1	1	1	1	1	1	1	1	1	1	0.0429032
1229	X1416898_a_at	0	1	1	0	0	0	0	1	1	0	0	0	0.00182192
1230	X1416899_at	1	1	1	0	1	0	1	1	1	0	0	0	0.0398681
1231	X1416900_s_at	1	1	1	1	1	1	1	1	1	1	1	1	0.0133565
1232	X1416901_at	1	0	0	1	1	1	0	0	0	0	0	1	1.73289e-08
1233	X1416902_a_at	1	0	0	1	1	1	0	0	0	0	1	1	0.000249871
1234	X1416903_at	0	1	1	0	0	0	0	1	1	0	0	0	0.000197744
1235	X1416904_at	0	1	1	0	0	0	0	0	1	0	0	0	2.62408e-09
1236	X1416905_at	0	1	1	0	0	0	0	1	1	0	0	0	0.0138027
1237	X1416906_at	0	1	1	0	0	0	0	0	0	0	0	0	0.43838
1238	X1416907_at	1	0	0	1	1	1	1	0	0	0	1	0	0.0516877
1239	X1416908_s_at	0	0	1	0	0	0	0	0	0	0	0	0	0.00161619
1240	X1416909_at	0	1	1	1	0	1	1	1	1	1	1	1	3.86938e-06
1241	X1416910_at	0	1	1	0	1	1	0	1	1	0	0	0	3.79784e-05
1242	X1416911_a_at	1	1	1	1	1	1	1	1	1	0	1	1	0.724359
1243	X1416912_at	1	1	1	1	1	1	1	1	1	1	1	1	0.000103906
1244	X1416913_at	0	1	1	0	0	0	0	1	1	0	0	0	0.000102587
1245	X1416914_s_at	1	0	0	0	1	0	1	0	0	0	1	0	0.00371232
1246	X1416915_at	1	1	1	1	1	1	0	1	1	0	0	0	0.04392
1247	X1416916_at	1	1	1	1	1	1	1	1	1	1	1	1	6.50849e-08
1248	X1416917_at	0	0	0	1	1	1	0	1	1	1	0	1	0.000219429
1249	X1416918_at	0	1	1	0	0	0	0	0	0	0	0	0	1.27801e-06
1250	X1416919_a_at	1	1	1	1	1	1	1	1	1	1	1	1	1.31271e-06
1251	X1416920_at	0	0	0	0	0	0	0	0	0	0	0	0	0.048064
1252	X1416921_x_at	0	1	1	0	0	0	0	1	1	0	0	0	2.08231e-09
1253	X1416922_a_at	0	1	1	1	0	0	0	1	1	0	0	0	0.00308386
1254	X1416923_a_at	0	0	0	0	1	1	0	0	0	0	1	0	0.186169
1255	X1416924_at	1	0	0	1	1	1	1	0	0	0	1	0	0.533795
1256	X1416925_at	0	1	1	0	0	0	1	1	1	0	1	1	0.0048828
1257	X1416926_at	0	0	0	0	0	0	0	0	0	0	0	0	9.23521e-11
1258	X1416927_at	1	1	1	1	1	1	1	1	1	1	1	1	0.00013845
1259	X1416928_at	0	1	1	0	0	0	0	1	1	0	0	0	0.553
1260	X1416929_at	1	0	0	1	1	1	0	0	0	0	1	1	0.0890744
1261	X1416930_at	1	1	1	1	1	1	0	1	1	0	0	0	0.012796
1262	X1416931_at	0	1	1	0	0	0	0	1	1	0	0	0	1.52493e-10
1263	X1416932_at	1	1	1	1	1	1	1	1	1	1	1	1	0.0124287
1264	X1416933_at	1	1	1	1	1	1	1	1	0	1	1	1	0.000773765
1265	X1416934_at	1	1	1	1	1	1	1	1	1	1	1	1	0.222215
1266	X1416935_at	1	1	1	1	1	1	1	1	1	1	1	1	0.321932
1267	X1416936_at	1	1	1	1	1	1	0	1	1	0	0	0	0.141972
1268	X1416937_at	0	1	1	0	0	0	0	1	1	0	0	0	2.61813e-12
1269	X1416938_at	0	1	1	0	0	0	0	0	0	0	0	1	1.09641e-07
1270	X1416939_at	0	0	0	1	0	1	0	0	0	0	0	0	1.24034e-12
1271	X1416940_at	0	1	1	1	0	0	0	1	1	0	0	0	1.14051e-06
1272	X1416941_s_at	1	1	1	1	1	1	1	1	1	1	1	1	0.0614362
1273	X1416942_at	0	1	1	0	0	0	0	1	1	0	0	0	0.380766
1274	X1416943_at	0	0	0	0	0	0	0	0	0	0	0	0	0.629866
1275	X1416944_a_at	0	1	1	0	0	0	1	1	1	1	1	1	0.32177
1276	X1416945_at	0	1	1	0	0	0	0	1	1	0	0	0	0.0352215
1277	X1416946_a_at	1	0	0	0	1	1	1	0	0	0	1	0	9.81034e-06
1278	X1416947_s_at	1	0	0	1	1	1	1	0	0	0	1	0	1.17338e-06
1279	X1416948_at	0	1	1	0	0	0	0	1	1	0	0	0	4.70759e-07
1280	X1416949_s_at	0	0	0	0	1	0	1	0	0	0	1	0	3.71727e-05
1281	X1416950_at	1	0	0	0	1	0	0	0	0	0	1	0	4.71381e-08
1282	X1416951_a_at	0	1	1	0	0	0	0	1	1	0	0	0	0.830443
1283	X1416952_at	0	1	1	0	0	0	1	1	1	0	1	0	0.673476
1284	X1416953_at	1	0	1	0	1	1	0	0	0	0	1	1	3.72583e-11
1285	X1416954_at	0	0	0	0	1	0	0	0	0	0	0	0	0.00055425
1286	X1416955_at	0	0	0	0	0	0	0	0	1	0	0	0	0.00185812
1287	X1416956_at	1	1	1	1	1	1	1	1	1	1	1	1	0.00872413
1288	X1416957_at	0	1	1	0	0	0	0	1	1	0	0	0	0.00126595
1289	X1416958_at	0	0	1	0	0	0	0	0	0	0	0	0	2.22451e-08
1290	X1416959_at	1	1	1	1	0	1	0	1	1	0	0	0	0.0120343
1291	X1416960_at	0	0	0	0	1	0	0	0	0	0	0	0	0.0698134
1292	X1416961_at	0	0	0	0	0	0	0	1	1	0	0	0	1.58722e-09
1293	X1416962_at	0	1	1	1	0	0	0	1	1	0	0	1	5.15543e-12
1294	X1416963_at	1	0	0	1	1	1	0	0	0	0	0	0	0.0316348
1295	X1416964_at	0	1	1	0	1	0	0	1	1	0	0	0	0.00275024
1296	X1416965_at	1	1	1	1	1	1	0	1	1	0	0	1	0.224997
1297	X1416966_at	1	1	1	1	1	0	1	1	1	0	1	0	0.0592868
1298	X1416967_at	1	1	1	1	0	1	1	1	1	1	0	1	7.77753e-11
1299	X1416968_a_at	1	1	1	1	1	1	1	1	1	1	1	1	0.189074
1300	X1416969_at	0	1	1	0	0	0	0	1	1	0	0	0	7.95146e-10
1301	X1416970_a_at	1	1	1	1	1	1	1	1	1	0	1	1	0.0233518
1302	X1416971_at	1	1	1	1	1	1	1	1	1	0	1	1	0.0273165
1303	X1416972_at	0	1	1	0	0	0	0	1	1	0	0	0	0.00176698
1304	X1416973_at	0	1	1	0	0	0	0	0	0	0	0	0	7.52467e-05
1305	X1416974_at	1	1	1	1	1	1	1	1	1	1	1	1	0.00204275
1306	X1416975_at	1	1	1	1	1	1	1	1	1	1	1	1	0.29068
1307	X1416976_at	1	1	1	1	1	1	1	1	1	1	1	1	0.418
1308	X1416977_at	1	1	1	1	1	1	1	1	1	1	1	1	0.0037702
1309	X1416978_at	1	1	1	1	1	1	1	1	1	1	1	1	3.07054e-12
1310	X1416979_at	0	0	0	0	1	0	0	0	0	0	0	0	0.00852666
1311	X1416980_at	1	1	1	1	1	1	1	1	1	1	1	1	0.0027418
1312	X1416981_at	1	1	1	1	1	1	1	1	1	0	1	1	0.000178335
1313	X1416982_at	1	1	1	1	1	1	1	1	1	1	1	1	3.71213e-05
1314	X1416983_s_at	0	1	1	0	0	0	0	1	1	0	0	0	0.000317533
1315	X1416984_at	0	0	0	0	0	0	0	0	0	0	0	0	1.66141e-06
1316	X1416985_at	0	1	1	0	0	0	0	0	1	0	0	0	1.68364e-05
1317	X1416986_a_at	1	1	1	1	1	1	1	1	1	1	1	1	0.00116309
1318	X1416987_at	1	1	1	1	0	1	1	1	1	1	1	1	1.72379e-06
1319	X1416988_at	0	0	1	0	0	0	0	1	1	0	0	0	4.56978e-05
1320	X1416989_at	1	0	0	1	1	1	1	0	0	0	1	1	0.0172241
1321	X1416990_at	0	0	0	0	0	0	1	0	0	0	1	0	0.00364825
1322	X1416991_at	0	0	0	0	1	0	0	0	0	0	0	0	2.35421e-07
1323	X1416992_at	1	1	1	1	1	1	1	1	1	1	1	1	5.31086e-12
1324	X1416993_at	1	0	0	1	1	1	0	0	0	0	0	0	1.26519e-05
1325	X1416994_at	1	1	1	1	1	1	1	1	1	1	1	1	9.68393e-05
1326	X1416995_at	0	1	1	0	1	0	1	1	1	0	1	1	0.00010851
1327	X1416996_at	1	1	1	0	1	0	0	1	1	0	1	1	1.8683e-07
1328	X1416997_a_at	1	1	1	1	1	1	1	1	1	1	1	1	1.29892e-05
1329	X1416998_at	0	1	1	0	0	0	0	1	1	0	0	0	0.00271913
1330	X1416999_at	0	0	0	0	0	0	0	0	0	0	0	0	0.000288586
1331	X1417000_at	1	1	1	1	1	1	1	1	1	1	1	1	0.0808433
1332	X1417001_a_at	1	0	0	1	1	1	1	1	0	1	1	1	1.25395e-08
1333	X1417002_at	0	1	1	0	0	0	0	0	0	0	0	0	0.00073484
1334	X1417003_at	1	1	1	1	1	1	1	1	1	1	1	1	0.000105968
1335	X1417004_at	0	0	0	0	1	0	0	0	0	0	0	0	0.0161716
1336	X1417005_at	0	1	1	0	0	0	1	1	1	1	1	1	4.08505e-06
1337	X1417006_at	1	0	0	1	1	1	0	0	0	0	0	0	0.0041842
1338	X1417007_a_at	0	0	0	0	0	0	0	0	0	0	0	0	0.946879
1339	X1417008_at	0	0	1	0	1	0	0	0	1	0	0	0	0.00767862
1340	X1417009_at	1	1	1	1	0	0	0	1	1	0	0	0	0.0973328
1341	X1417010_at	0	1	1	0	0	0	0	1	1	0	0	0	5.08874e-07
1342	X1417011_at	1	0	0	1	1	1	1	0	0	0	1	0	2.32314e-12
1343	X1417012_at	1	1	1	1	1	1	1	1	1	1	1	1	1.32519e-10
1344	X1417013_at	0	0	1	0	1	0	0	0	0	0	0	0	0.000513071
1345	X1417014_at	1	0	1	1	1	1	1	0	1	0	1	0	0.00119463
1346	X1417015_at	1	1	1	1	1	1	1	1	1	1	1	1	3.83479e-05
1347	X1417016_at	0	1	1	0	0	0	0	0	0	0	0	0	0.0113019
1348	X1417017_at	0	1	1	1	0	0	0	1	1	0	0	0	0.0274566
1349	X1417018_at	0	1	1	0	0	0	0	1	1	0	0	0	8.51916e-11
1350	X1417019_a_at	0	0	0	0	0	0	0	0	0	0	0	0	2.06328e-08
1351	X1417020_at	0	1	1	0	0	0	0	1	1	0	0	0	0.00072162
1352	X1417021_a_at	1	1	1	1	1	0	1	1	1	0	1	0	0.01688
1353	X1417022_at	0	1	1	0	0	0	0	1	1	0	0	0	0.0856625
1354	X1417023_a_at	1	1	1	1	1	1	1	1	1	1	1	1	0.000323916
1355	X1417024_at	0	1	1	0	0	0	0	0	0	0	0	0	0.00136142
1356	X1417025_at	0	1	1	0	0	0	0	1	1	0	0	0	0.0235978
1357	X1417026_at	1	1	1	0	1	0	0	1	1	0	0	0	0.314353
1358	X1417027_at	0	0	0	1	1	1	1	0	0	0	1	1	1.27991e-11
1359	X1417028_a_at	0	1	1	1	0	1	0	1	1	1	0	1	3.48662e-11
1360	X1417029_a_at	0	0	0	0	1	1	0	0	0	0	1	0	1.57713e-07
1361	X1417030_at	1	0	0	1	1	1	0	0	0	0	1	0	0.196561
1362	X1417031_at	0	0	1	0	0	0	0	0	0	0	0	0	0.00279054
1363	X1417032_at	0	1	1	0	0	0	0	1	1	0	0	0	0.000823716
1364	X1417033_at	1	1	1	1	1	1	1	1	1	1	1	1	0.00238047
1365	X1417034_at	1	0	0	1	1	1	1	0	0	0	1	1	0.000575963
1366	X1417035_at	0	0	0	0	1	0	0	0	0	0	1	0	7.97666e-08
1367	X1417036_at	0	0	0	0	0	0	0	0	0	0	0	0	8.29893e-05
1368	X1417037_at	0	1	1	0	0	0	0	0	0	0	0	0	4.53683e-05
1369	X1417038_at	1	0	0	0	1	0	0	0	0	0	0	0	0.847341
1370	X1417039_a_at	1	0	0	1	1	1	1	0	0	0	1	1	1.05728e-05
1371	X1417040_a_at	1	1	1	1	1	1	1	1	1	1	1	1	0.000370886
1372	X1417041_at	0	0	0	0	0	0	0	0	0	0	0	0	3.26374e-05
1373	X1417042_at	1	1	1	1	1	1	1	1	1	1	1	1	0.00324764
1374	X1417043_at	1	1	1	1	1	1	1	1	1	1	1	1	0.0421655
1375	X1417044_at	0	1	1	0	0	0	0	1	1	0	0	0	9.51126e-05
1376	X1417045_at	1	0	0	1	1	1	1	0	0	0	1	1	2.81101e-06
1377	X1417046_at	0	1	1	0	0	0	0	1	1	0	0	1	0.000238304
1378	X1417047_at	1	1	1	1	1	1	1	1	1	1	1	1	7.15067e-05
1379	X1417048_at	1	1	1	1	1	1	1	1	1	1	1	1	0.00052638
1380	X1417049_at	1	0	0	1	1	1	1	1	0	1	1	1	2.23029e-10
1381	X1417050_at	1	1	1	1	1	1	1	1	1	1	1	1	8.53462e-12
1382	X1417051_at	1	1	1	1	1	1	1	1	1	1	1	1	7.66999e-08
1383	X1417052_at	0	0	1	0	0	0	0	0	0	0	0	0	2.85303e-07
1384	X1417053_at	0	1	1	0	0	0	0	1	1	0	0	0	1.3918e-09
1385	X1417054_a_at	0	0	0	0	0	0	0	0	0	0	0	0	0.00010059
1386	X1417055_at	1	0	0	1	1	1	1	0	0	0	1	1	0.0153279
1387	X1417056_at	0	1	1	0	0	0	0	0	0	0	0	0	3.515e-07
1388	X1417057_a_at	0	1	1	0	0	0	0	1	1	0	0	0	0.00204975
1389	X1417058_a_at	0	0	0	1	0	1	0	0	0	0	0	0	2.56013e-07
1390	X1417059_at	0	0	0	0	0	0	0	0	0	0	0	0	0.000251786
1391	X1417060_at	0	1	1	0	0	0	0	1	1	0	0	0	0.00125345
1392	X1417061_at	1	1	1	1	1	1	1	1	1	1	1	1	1.68895e-06
1393	X1417062_at	0	1	1	0	0	0	0	1	1	0	0	0	0.00226148
1394	X1417063_at	1	1	1	1	1	1	1	1	1	1	1	1	2.6769e-06
1395	X1417064_at	0	0	1	0	0	0	0	0	0	0	0	0	0.00154408
1396	X1417065_at	1	1	1	1	1	1	1	1	1	1	1	1	7.69625e-06
1397	X1417066_at	1	1	1	1	1	0	1	1	1	0	1	0	0.22965
1398	X1417067_s_at	1	1	1	1	1	1	1	1	1	0	1	1	0.00177248
1399	X1417068_a_at	0	1	1	0	0	0	0	1	1	0	0	0	0.175905
1400	X1417069_a_at	0	0	0	0	1	0	0	0	1	0	0	0	0.774186
1401	X1417070_at	1	1	1	1	1	1	1	1	1	1	1	1	0.00512287
1402	X1417071_s_at	1	1	1	1	1	1	1	1	1	1	1	1	8.20501e-10
1403	X1417072_at	0	1	1	0	0	0	0	1	1	0	0	0	0.00911204
1404	X1417073_a_at	0	0	1	1	1	1	0	0	0	0	0	0	0.0947304
1405	X1417074_at	1	1	1	1	1	1	1	1	1	1	1	1	0.00139579
1406	X1417075_at	0	1	1	0	0	0	0	1	1	0	0	0	3.14969e-09
1407	X1417076_at	0	1	1	0	0	0	0	1	1	0	0	0	0.000313059
1408	X1417077_at	0	0	1	0	0	0	0	1	1	0	0	0	0.123377
1409	X1417078_at	1	1	1	1	1	1	1	1	1	1	1	1	0.000106207
1410	X1417079_s_at	1	1	1	1	1	0	1	1	1	0	1	0	0.0179337
1411	X1417080_a_at	1	1	1	1	1	1	1	1	1	1	1	1	0.000142997
1412	X1417081_a_at	1	1	1	0	1	0	1	1	1	0	1	1	2.42655e-07
1413	X1417082_at	0	0	1	1	0	1	0	0	0	0	0	1	0.550671
1414	X1417083_at	1	1	1	1	1	1	1	0	0	1	1	1	0.00020188
1415	X1417084_at	0	1	1	0	0	0	0	1	1	0	0	0	0.0788203
1416	X1417085_at	1	1	1	1	1	1	1	1	1	0	1	0	0.00878694
1417	X1417086_at	0	1	1	0	0	0	0	0	0	0	0	0	0.527719
1418	X1417087_at	0	0	0	0	0	0	0	0	0	0	0	0	0.000138699
1419	X1417088_at	1	1	1	1	1	1	1	1	1	1	1	1	0.00263159
1420	X1417089_a_at	1	1	1	1	1	1	1	1	1	1	1	1	2.30141e-09
1421	X1417090_at	0	0	0	1	1	1	0	0	0	0	0	0	7.43143e-08
1422	X1417091_at	1	1	1	1	1	1	1	1	1	1	1	1	0.15608
1423	X1417092_at	1	0	0	1	1	1	1	1	0	1	1	1	1.55161e-10
1424	X1417093_a_at	0	0	1	0	0	0	0	0	0	0	0	1	1.38352e-08
1425	X1417094_at	0	0	0	0	0	0	0	0	0	0	0	0	1.6562e-11
1426	X1417095_a_at	1	1	1	1	1	1	1	1	1	0	1	1	0.00218114
1427	X1417096_at	0	1	1	0	0	0	0	0	1	0	0	0	1.20693e-10
1428	X1417097_at	1	1	1	0	1	1	1	1	1	0	1	1	0.000907734
1429	X1417098_s_at	1	0	1	0	1	1	1	0	1	0	1	0	4.50618e-05
1430	X1417099_at	0	1	1	1	1	1	1	1	1	0	1	1	2.15514e-06
1431	X1417100_at	0	1	1	0	0	1	1	1	1	1	1	1	3.90023e-10
1432	X1417101_at	1	1	1	1	1	1	1	1	1	1	1	1	0.0497745
1433	X1417102_a_at	0	1	1	0	0	0	0	1	1	0	0	0	0.0226218
1434	X1417103_at	0	0	0	0	0	0	0	1	1	0	0	0	2.3253e-07
1435	X1417104_at	1	1	1	1	1	1	1	1	1	1	1	1	5.23692e-13
1436	X1417105_at	0	0	0	0	0	0	0	0	0	0	0	0	0.000660037
1437	X1417106_at	0	1	1	0	1	0	0	1	1	0	0	0	0.517986
1438	X1417107_at	1	1	1	0	1	0	1	1	1	0	1	0	0.0273705
1439	X1417108_at	1	0	0	1	1	1	1	0	0	1	1	1	0.111345
1440	X1417109_at	1	1	1	1	1	1	1	1	1	1	1	1	1.02599e-05
1441	X1417110_at	1	1	1	1	1	1	1	1	1	1	1	1	2.32348e-08
1442	X1417111_at	0	0	1	0	0	0	0	0	0	0	1	0	3.66947e-10
1443	X1417112_at	0	1	1	0	0	0	0	1	1	0	0	0	0.000142581
1444	X1417113_at	0	1	1	0	0	0	0	0	0	0	0	0	6.95075e-06
1445	X1417114_at	1	0	0	1	1	1	1	0	0	0	1	1	0.000554076
1446	X1417115_at	1	1	1	1	1	1	1	1	1	1	1	1	3.42107e-05
1447	X1417116_at	0	1	1	0	0	0	0	1	1	0	0	0	0.146317
1448	X1417117_at	0	1	1	0	0	0	0	1	1	0	0	0	0.380998
1449	X1417118_a_at	0	1	1	0	0	0	0	1	1	1	0	1	1.05004e-08
1450	X1417119_at	1	0	0	1	1	1	1	0	0	1	1	1	0.204677
1451	X1417120_at	1	1	1	1	1	1	1	1	1	1	1	1	4.24386e-07
1452	X1417121_at	1	1	1	1	1	1	1	1	1	1	1	1	0.000271262
1453	X1417122_at	1	1	1	1	1	1	1	1	1	1	1	1	6.6625e-07
1454	X1417123_at	1	1	1	1	1	1	1	1	1	1	1	1	8.09225e-06
1455	X1417124_at	1	0	0	1	1	1	1	0	0	0	1	1	0.00143838
1456	X1417125_at	1	0	0	1	1	1	1	0	0	1	1	1	1.80699e-05
1457	X1417126_a_at	1	0	0	1	1	1	1	0	0	1	1	1	0.160027
1458	X1417127_at	0	0	0	0	1	0	0	0	0	0	0	0	4.1378e-09
1459	X1417128_at	1	0	0	1	1	1	1	0	0	0	1	0	5.723e-06
1460	X1417129_a_at	1	1	1	1	1	1	1	1	1	1	1	1	2.32998e-10
1461	X1417130_s_at	1	1	1	0	1	0	1	1	1	0	1	0	0.00188087
1462	X1417131_at	0	1	1	0	0	0	0	1	1	0	0	0	0.00995559
1463	X1417132_at	0	1	1	0	0	0	0	1	1	0	0	0	0.000202713
1464	X1417133_at	0	0	1	1	1	1	1	1	1	1	1	1	2.10942e-14
1465	X1417134_at	1	0	0	1	1	1	1	0	0	1	1	1	1.5802e-05
1466	X1417135_at	1	0	0	1	1	1	1	0	0	1	1	1	0.000106857
1467	X1417136_s_at	1	0	0	1	1	1	1	0	0	0	1	1	0.00562484
1468	X1417137_at	1	1	1	1	1	1	1	1	1	1	1	1	1.02599e-05
1469	X1417138_s_at	0	1	1	0	0	0	0	1	1	0	0	0	6.84362e-06
1470	X1417139_at	1	0	0	1	1	1	0	0	0	0	0	0	9.35642e-05
1471	X1417140_a_at	0	0	0	0	0	0	0	0	0	0	0	0	0.00968793
1472	X1417141_at	1	1	1	1	1	1	1	1	1	1	1	1	0.329916
1473	X1417142_at	0	1	1	0	0	0	0	1	1	0	0	0	2.77769e-05
1474	X1417143_at	1	1	1	1	1	1	1	0	1	0	1	1	6.69509e-12
1475	X1417144_at	1	0	0	1	1	1	0	0	0	0	1	0	7.43448e-05
1476	X1417145_at	0	1	1	0	0	0	0	1	1	0	0	0	0.266385
1477	X1417146_at	0	1	1	0	0	0	0	1	1	0	0	0	0.000309292
1478	X1417147_at	1	0	0	1	1	1	0	0	0	0	1	0	1.51274e-07
1479	X1417148_at	0	1	1	0	0	0	0	1	1	0	0	0	0.000800589
1480	X1417149_at	0	0	0	1	1	1	0	0	0	0	0	0	1.58144e-10
1481	X1417150_at	1	1	1	1	1	1	1	1	1	0	1	0	0.181542
1482	X1417151_a_at	0	1	1	1	0	1	0	1	1	0	0	0	0.006529
1483	X1417152_at	1	1	1	1	1	1	1	1	1	1	1	1	0.0260574
1484	X1417153_at	1	1	1	1	1	1	1	1	1	1	1	1	0.000163729
1485	X1417154_at	1	1	1	1	1	1	1	1	1	1	1	1	0.00272779
1486	X1417155_at	0	1	1	0	0	0	0	1	1	0	0	0	1.86384e-12
1487	X1417156_at	1	1	1	1	1	1	1	1	1	1	1	1	6.86652e-05
1488	X1417157_at	1	0	0	0	1	1	0	0	0	0	1	0	0.0320609
1489	X1417158_at	1	1	1	1	1	1	1	1	1	1	1	1	0.0844428
1490	X1417159_at	1	1	1	1	1	1	1	1	1	1	1	1	0.0850711
1491	X1417160_s_at	1	1	1	1	1	1	1	1	1	1	1	1	0.0404582
1492	X1417161_at	0	0	1	0	0	0	0	0	0	0	0	0	1.38994e-07
1493	X1417162_at	1	1	1	1	1	1	1	1	1	1	1	1	0.0385252
1494	X1417163_at	1	1	1	1	1	1	1	1	1	1	1	1	0.000701352
1495	X1417164_at	1	1	1	1	1	1	1	1	1	1	1	1	4.15476e-09
1496	X1417165_at	1	1	1	1	1	1	1	1	1	1	1	1	0.025192
1497	X1417166_at	0	1	1	0	0	0	0	1	1	0	0	0	6.79327e-09
1498	X1417167_at	1	0	0	0	1	0	1	0	0	0	1	0	6.29516e-06
1499	X1417168_a_at	1	1	1	1	0	0	1	1	1	0	0	0	0.0526087
1500	X1417169_at	1	1	1	1	1	1	1	1	1	1	1	1	0.0177473
1501	X1417170_at	0	0	0	0	0	0	0	0	0	0	0	0	0.000651978
1502	X1417171_at	0	1	1	1	0	1	0	1	1	0	0	0	0.00298478
1503	X1417172_at	1	1	1	1	1	1	1	1	1	1	1	1	0.630014
1504	X1417173_at	0	0	0	1	0	1	0	0	0	0	0	1	0.031506
1505	X1417174_at	1	1	1	1	1	1	1	1	0	1	1	1	1.25613e-10
1506	X1417175_at	0	0	0	0	0	1	0	0	0	0	0	1	0.210588
1507	X1417176_at	0	1	1	0	0	0	0	0	0	0	0	0	0.732137
1508	X1417177_at	0	1	1	0	0	0	0	1	1	0	0	0	0.000355484
1509	X1417178_at	1	1	1	1	1	1	1	1	1	1	1	1	3.44362e-09
1510	X1417179_at	0	1	1	0	1	0	0	0	1	0	1	0	5.56337e-05
1511	X1417180_at	1	1	1	1	1	1	1	1	1	1	1	1	0.00234031
1512	X1417181_a_at	0	1	1	0	0	0	0	1	1	0	0	1	8.19873e-08
1513	X1417182_at	0	1	1	0	0	0	0	1	1	0	0	0	4.69199e-08
1514	X1417183_at	0	1	1	0	0	0	0	1	1	0	0	0	0.00120937
1515	X1417184_s_at	1	1	1	1	1	1	1	1	1	1	1	1	4.15223e-14
1516	X1417185_at	1	1	1	1	1	1	1	1	1	1	1	1	0.0833845
1517	X1417186_at	1	1	1	1	1	1	1	1	1	1	1	1	0.177502
1518	X1417187_at	1	1	1	1	1	1	1	1	1	1	1	1	0.202583
1519	X1417188_s_at	0	1	1	0	1	0	0	0	1	0	0	0	0.0876875
1520	X1417189_at	1	0	0	1	1	1	0	0	0	0	0	0	9.46755e-11
1521	X1417190_at	1	1	1	1	1	1	0	1	1	0	0	1	3.56071e-12
1522	X1417191_at	0	0	0	0	0	0	0	0	0	0	0	0	0.000892557
1523	X1417192_at	0	1	1	0	0	0	0	1	1	0	0	0	0.0362813
1524	X1417193_at	1	1	1	0	1	0	1	1	1	0	1	0	8.43184e-05
1525	X1417194_at	1	1	1	0	1	0	0	1	1	0	0	0	0.0232607
1526	X1417195_at	1	1	1	1	1	1	1	1	1	1	1	1	0.00058608
1527	X1417196_s_at	1	0	0	1	1	1	0	1	1	1	0	1	0.0037285
1528	X1417197_at	1	1	1	1	1	1	1	1	1	1	1	1	0.0490354
1529	X1417198_at	1	1	1	1	1	1	1	1	1	1	1	1	0.0166071
1530	X1417199_at	0	0	0	0	0	0	0	0	0	0	0	0	3.76895e-08
1531	X1417200_at	0	1	1	0	0	0	0	0	0	0	0	0	5.51617e-09
1532	X1417201_at	0	0	0	0	1	0	0	0	0	0	0	0	0.0138235
1533	X1417202_s_at	0	0	0	0	1	1	0	0	0	0	0	1	0.000214919
1534	X1417203_at	1	0	0	1	1	1	1	0	0	0	1	1	5.54774e-07
1535	X1417204_at	1	1	1	1	1	1	1	0	0	0	1	1	0.000175492
1536	X1417205_at	1	0	0	1	1	1	1	0	0	0	1	0	0.00553677
1537	X1417206_at	0	1	1	0	0	0	0	0	0	0	0	0	7.30782e-07
1538	X1417207_at	1	0	0	1	1	1	1	0	0	0	1	1	0.00116038
1539	X1417208_at	1	0	0	1	1	1	0	0	0	1	1	1	3.05268e-05
1540	X1417209_at	1	1	1	0	1	0	1	1	1	0	1	0	1.44412e-07
1541	X1417210_at	1	1	1	1	1	1	1	0	0	1	1	1	0.650565
1542	X1417211_a_at	0	1	1	0	0	0	0	1	1	0	0	0	0.014287
1543	X1417212_at	1	1	1	1	1	1	1	1	1	1	1	1	5.64104e-12
1544	X1417213_a_at	0	1	1	0	0	0	0	0	1	0	0	0	0.173497
1545	X1417214_at	1	1	1	1	1	1	1	1	1	1	1	1	4.15529e-09
1546	X1417215_at	1	1	1	1	1	1	1	1	1	1	1	1	2.52883e-05
1547	X1417216_at	1	1	1	1	1	1	1	1	1	1	1	1	0.114267
1548	X1417217_at	1	1	1	1	1	1	1	1	1	1	1	1	2.63733e-12
1549	X1417218_at	1	1	1	1	1	1	1	1	1	1	1	1	0.288643
1550	X1417219_s_at	0	1	1	0	1	0	0	0	0	0	0	0	7.77868e-06
1551	X1417220_at	0	1	1	1	0	1	0	1	1	0	0	0	0.146206
1552	X1417221_at	1	1	1	1	1	1	1	1	1	1	1	1	0.0552837
1553	X1417222_a_at	1	1	1	1	1	1	1	1	1	0	0	1	0.192464
1554	X1417223_at	1	1	1	1	1	1	1	1	1	1	1	1	0.301373
1555	X1417224_a_at	0	1	1	0	0	0	0	1	1	0	0	0	0.00302064
1556	X1417225_at	1	1	1	1	1	1	1	1	1	1	1	1	4.05532e-08
1557	X1417226_at	0	1	1	0	0	0	0	1	1	0	0	0	0.0600083
1558	X1417227_at	0	0	0	0	0	0	0	0	0	0	0	0	0.000153338
1559	X1417228_at	1	1	1	1	1	1	1	1	1	1	1	1	0.00163575
1560	X1417229_at	1	1	1	1	1	1	1	1	1	1	1	1	0.0763242
1561	X1417230_at	0	0	0	0	0	0	0	0	0	0	0	0	0.311515
1562	X1417231_at	0	1	1	0	0	0	0	1	1	0	0	0	0.00187072
1563	X1417232_at	1	1	1	1	0	1	0	1	1	0	0	0	0.0236614
1564	X1417233_at	1	1	1	1	1	1	1	1	1	1	1	1	1.40998e-13
1565	X1417234_at	1	1	1	1	1	1	1	0	1	1	1	1	1.78968e-13
1566	X1417235_at	1	1	1	1	1	1	1	1	1	1	1	1	4.92971e-05
1567	X1417236_at	1	1	1	1	1	1	1	1	1	1	1	1	2.29391e-07
1568	X1417237_at	0	1	1	0	0	0	0	1	1	0	0	0	0.0852882
1569	X1417238_at	1	0	0	1	1	1	1	0	0	0	1	1	0.284192
1570	X1417239_at	1	0	0	1	1	1	1	0	0	1	1	1	0.0650176
1571	X1417240_at	0	1	1	0	0	1	0	0	1	0	1	1	0.00127762
1572	X1417241_at	1	0	0	1	1	1	1	0	0	1	1	1	9.32833e-06
1573	X1417242_at	0	1	1	0	0	0	0	1	1	0	0	0	1.01876e-05
1574	X1417243_at	0	0	0	0	0	0	0	0	0	0	0	0	9.95134e-06
1575	X1417244_a_at	1	1	1	1	1	1	1	1	1	0	1	1	0.02813
1576	X1417245_at	1	0	0	1	1	1	0	0	0	0	1	0	2.59001e-07
1577	X1417246_at	1	1	1	1	1	1	1	1	1	1	1	1	0.000865061
1578	X1417247_at	1	0	0	1	1	1	1	0	0	0	1	1	6.81624e-05
1579	X1417248_at	0	1	1	0	0	0	0	1	1	0	0	0	0.00800202
1580	X1417249_at	1	1	1	1	1	1	1	1	1	1	1	1	0.217558
1581	X1417250_at	0	0	0	1	0	1	0	0	0	0	0	0	0.0220434
1582	X1417251_at	1	1	1	1	1	1	1	1	1	1	1	1	0.000134075
1583	X1417252_at	0	1	1	0	0	0	0	1	1	0	0	0	4.49214e-08
1584	X1417253_at	0	1	1	0	0	0	0	1	1	0	0	1	0.467143
1585	X1417254_at	0	1	1	0	0	0	0	1	1	0	0	0	1.40039e-05
1586	X1417255_at	1	0	0	1	1	1	1	0	0	0	1	1	0.0050559
1587	X1417256_at	0	1	1	0	0	0	0	1	1	0	0	0	0.00026103
1588	X1417257_at	1	1	1	0	1	0	0	1	1	0	0	0	0.00916218
1589	X1417258_at	1	0	0	0	1	1	0	0	0	0	1	0	0.000655007
1590	X1417259_a_at	1	0	0	0	1	0	1	0	0	0	1	0	0.0837783
1591	X1417260_at	0	1	1	0	0	0	0	1	1	0	0	0	0.541132
1592	X1417261_at	1	1	1	0	1	0	1	1	1	0	1	1	5.16963e-05
1593	X1417262_at	1	1	1	1	0	1	0	1	1	0	0	1	0.000167169
1594	X1417263_at	1	1	1	1	1	1	1	1	1	1	1	1	0.000957628
1595	X1417264_at	0	1	1	0	0	0	0	1	1	0	0	0	6.55944e-09
1596	X1417265_s_at	1	1	1	1	1	1	1	1	1	1	1	1	2.10087e-07
1597	X1417266_at	1	1	1	1	1	1	1	1	1	1	1	1	2.79967e-05
1598	X1417267_s_at	0	1	1	1	1	1	0	1	1	0	1	1	1.9002e-09
1599	X1417268_at	0	1	1	1	0	1	0	1	1	0	0	0	0.0628317
1600	X1417269_at	1	1	1	1	1	1	1	1	1	1	1	1	0.00359689
1601	X1417270_at	0	1	1	0	0	0	0	1	1	0	0	0	0.343154
1602	X1417271_a_at	1	1	1	1	1	1	1	1	1	1	1	1	0.0285605
1603	X1417272_at	1	1	1	1	1	1	1	1	1	1	1	1	4.77483e-09
1604	X1417273_at	0	1	1	1	0	0	0	1	1	0	0	0	0.00100638
1605	X1417274_at	0	0	1	0	0	0	0	0	1	0	0	0	3.61828e-05
1606	X1417275_at	1	1	1	1	1	1	1	1	1	1	1	1	0.00138046
1607	X1417276_at	0	1	1	0	0	0	0	1	1	0	0	0	0.00083231
1608	X1417277_at	1	0	0	1	1	1	1	0	0	1	1	1	2.2712e-09
1609	X1417278_a_at	0	0	1	0	0	0	0	1	1	0	0	0	2.40288e-11
1610	X1417279_at	1	0	0	1	1	1	1	0	0	0	1	1	1.8396e-07
1611	X1417280_at	0	1	1	1	0	1	1	1	1	0	0	0	0.00328419
1612	X1417281_a_at	1	1	1	1	1	1	1	1	1	1	1	1	4.56715e-05
1613	X1417282_at	1	1	1	1	1	1	1	1	1	1	1	1	0.0223431
1614	X1417283_at	1	1	1	1	1	1	1	1	1	1	1	1	0.0711715
1615	X1417284_at	1	0	0	1	1	1	1	0	0	1	1	1	4.46504e-06
1616	X1417285_a_at	0	0	0	0	0	0	0	0	0	0	0	0	5.77607e-05
1617	X1417286_at	0	1	1	0	0	0	0	1	1	0	0	0	0.000122224
1618	X1417287_at	0	0	0	1	1	1	0	0	0	0	1	0	0.000149522
1619	X1417288_at	1	1	1	1	1	1	1	1	1	1	1	1	1.49112e-07
1620	X1417289_at	1	1	1	1	1	1	1	1	1	1	1	1	0.00278768
1621	X1417290_at	1	1	1	1	1	1	1	1	1	1	1	1	0.013079
1622	X1417291_at	0	0	1	0	0	0	0	0	0	0	0	0	0.00014335
1623	X1417292_at	1	1	1	1	1	1	1	1	1	1	1	1	0.0206699
1624	X1417293_at	0	1	1	1	0	0	0	1	1	0	0	0	3.37808e-05
1625	X1417294_at	0	0	0	0	0	0	0	0	0	0	0	0	1.86225e-09
1626	X1417295_at	1	0	0	1	1	1	1	0	0	0	1	1	0.0378428
1627	X1417296_at	0	0	0	1	1	1	1	0	0	1	1	1	0.314297
1628	X1417297_at	1	1	1	1	1	1	1	1	1	1	1	1	2.86184e-07
1629	X1417298_at	0	0	1	0	0	0	0	1	1	0	0	0	1.52249e-06
1630	X1417299_at	1	1	1	1	1	1	1	1	1	0	1	1	5.42322e-11
1631	X1417300_at	1	1	1	1	1	1	1	1	1	1	1	1	2.21275e-08
1632	X1417301_at	1	0	1	1	1	1	1	0	0	0	1	1	1.67033e-07
1633	X1417302_at	0	0	1	0	1	0	0	0	1	0	0	0	5.61608e-07
1634	X1417303_at	0	0	1	0	1	1	0	1	1	0	0	0	1.64001e-07
1635	X1417304_at	1	1	1	1	1	1	1	1	1	1	1	1	0.0157143
1636	X1417305_at	1	1	1	1	1	1	1	1	1	1	1	1	1.67593e-06
1637	X1417306_at	1	1	1	1	1	1	1	1	1	1	1	1	0.0925653
1638	X1417307_at	1	1	1	1	1	1	1	1	1	1	1	1	1.48267e-06
1639	X1417308_at	0	1	1	0	0	0	0	1	1	0	0	0	8.03311e-06
1640	X1417309_at	1	1	1	1	1	1	1	1	1	1	1	1	0.0603631
1641	X1417310_at	1	1	1	1	1	1	1	1	1	1	1	1	0.0259512
1642	X1417311_at	0	0	1	0	1	0	0	1	1	0	0	0	0.0122855
1643	X1417312_at	1	0	1	0	1	1	1	0	1	1	1	1	3.1507e-12
1644	X1417313_at	0	1	1	0	0	0	0	1	1	0	0	0	0.00394271
1645	X1417314_at	1	1	1	1	1	1	1	1	1	1	1	1	0.00055431
1646	X1417315_at	1	0	0	1	1	1	1	0	0	0	1	1	1.3792e-05
1647	X1417316_at	0	0	0	0	0	0	0	0	0	0	0	0	9.64021e-05
1648	X1417317_s_at	1	0	0	1	1	1	1	0	0	0	1	1	0.0116823
1649	X1417318_at	1	1	1	1	1	1	1	1	1	1	1	1	1.03913e-07
1650	X1417319_at	1	1	1	1	1	1	1	1	1	1	1	1	0.08064
1651	X1417320_at	0	1	1	0	1	0	0	0	0	0	0	0	3.91866e-06
1652	X1417321_at	1	0	0	0	1	1	1	0	0	0	1	0	1.78202e-06
1653	X1417322_at	0	1	1	0	0	0	0	1	1	0	0	0	1.70464e-05
1654	X1417323_at	1	0	0	1	1	1	1	0	0	0	1	0	1.92375e-08
1655	X1417324_at	0	0	1	0	0	0	0	0	0	0	0	0	0.299963
1656	X1417325_at	1	1	1	1	1	1	1	1	1	1	1	1	0.401437
1657	X1417326_a_at	1	0	0	1	1	1	0	0	0	0	0	0	0.000223361
1658	X1417327_at	1	1	1	1	1	1	1	1	1	1	1	1	7.10221e-10
1659	X1417328_at	1	1	1	1	1	1	1	0	0	1	1	1	1.1236e-06
1660	X1417329_at	1	1	1	1	1	1	1	1	1	1	1	1	0.000558891
1661	X1417330_at	1	1	1	1	1	1	1	1	1	1	1	1	0.0027706
1662	X1417331_a_at	0	0	1	0	0	0	0	1	1	0	0	0	0.000801876
1663	X1417332_at	1	1	1	1	1	1	1	1	1	1	1	1	0.0474287
1664	X1417333_at	1	1	1	1	1	1	0	1	1	0	0	0	0.0694945
1665	X1417334_at	1	1	1	1	1	1	1	1	1	1	1	1	0.00751462
1666	X1417335_at	1	1	1	1	1	1	1	1	1	1	1	1	0.00258339
1667	X1417336_a_at	1	1	1	1	1	1	1	1	1	1	1	1	0.0292239
1668	X1417337_at	1	1	1	1	1	0	1	1	1	0	1	0	0.00141723
1669	X1417338_at	1	1	1	1	1	1	1	1	1	0	1	1	0.000801447
1670	X1417339_a_at	1	0	0	1	1	1	1	0	1	0	1	1	0.252004
1671	X1417340_at	0	1	1	0	0	0	0	1	1	0	0	0	0.0167782
1672	X1417341_a_at	0	0	0	0	0	0	0	0	0	0	0	0	0.00121052
1673	X1417342_at	1	1	1	1	1	1	1	1	1	1	1	1	1.41708e-05
1674	X1417343_at	1	0	0	1	1	1	1	0	0	1	1	1	9.57706e-08
1675	X1417344_at	0	1	1	0	0	0	0	1	1	0	0	0	0.00139535
1676	X1417345_at	1	1	1	1	1	1	1	1	1	1	1	1	0.00903808
1677	X1417346_at	1	1	1	1	1	1	1	1	1	1	1	1	9.00908e-10
1678	X1417347_at	1	1	1	1	1	1	1	1	1	1	1	1	8.37463e-05
1679	X1417348_at	0	1	1	1	0	1	0	1	1	1	0	1	1.20005e-07
1680	X1417349_at	1	0	0	0	1	0	1	1	1	0	1	0	0.0286654
1681	X1417350_at	1	1	1	1	1	1	1	0	0	0	1	0	0.0137949
1682	X1417351_a_at	0	1	1	0	0	0	0	1	1	0	0	0	0.0038776
1683	X1417352_s_at	0	0	1	0	0	0	0	1	1	0	0	0	2.95177e-08
1684	X1417353_x_at	0	1	1	1	0	1	0	1	1	0	0	0	0.00153409
1685	X1417354_at	0	1	1	0	0	0	0	0	0	0	0	0	1.02489e-05
1686	X1417355_at	1	1	1	1	1	1	0	1	1	0	0	1	2.38609e-12
1687	X1417356_at	1	1	1	1	1	1	1	1	1	1	1	1	7.40286e-12
1688	X1417357_at	0	0	0	0	0	1	0	0	0	0	0	0	2.29309e-05
1689	X1417358_s_at	1	1	1	1	1	1	1	1	1	1	1	1	0.113173
1690	X1417359_at	0	0	0	0	0	0	0	0	0	0	0	0	4.85745e-12
1691	X1417360_at	1	0	0	0	1	1	1	0	0	0	1	0	4.3017e-09
1692	X1417361_at	1	0	0	1	1	1	1	0	0	1	1	1	0.000336172
1693	X1417362_at	1	1	1	1	1	1	0	1	1	0	0	0	0.0174253
1694	X1417363_at	1	0	0	1	1	1	1	0	0	0	1	0	3.3365e-06
1695	X1417364_at	1	0	0	1	1	1	1	0	0	0	1	1	0.450791
1696	X1417365_a_at	1	0	0	1	1	1	1	0	0	1	1	1	0.00497781
1697	X1417366_s_at	0	1	1	0	0	0	0	1	1	0	0	0	3.912e-05
1698	X1417367_at	0	0	0	1	1	1	1	0	0	0	1	1	0.585606
1699	X1417368_s_at	1	0	0	1	1	1	1	0	0	0	1	1	1.04638e-05
1700	X1417369_at	0	0	0	0	0	0	0	0	0	0	0	0	2.02177e-06
1701	X1417370_at	1	1	1	1	1	1	1	1	1	1	1	1	0.0623394
1702	X1417371_at	0	1	1	0	0	0	0	1	1	0	0	0	0.298102
1703	X1417372_a_at	0	0	0	1	0	1	0	0	0	0	0	1	0.397446
1704	X1417373_a_at	1	0	0	1	1	1	1	0	0	1	1	1	1.14141e-11
1705	X1417374_at	0	1	1	0	0	0	0	1	1	0	0	1	0.000987545
1706	X1417375_at	1	1	1	1	1	1	1	1	1	1	1	1	0.0113408
1707	X1417376_a_at	0	1	1	1	0	1	0	1	1	0	0	0	1.08094e-11
1708	X1417377_at	1	1	1	1	1	1	0	1	1	0	0	0	5.62244e-10
1709	X1417378_at	1	1	1	1	1	1	0	1	1	0	0	0	7.38751e-11
1710	X1417379_at	0	0	1	0	0	0	0	0	1	0	0	0	8.72858e-10
1711	X1417380_at	0	0	1	0	0	1	0	0	0	0	0	0	4.90737e-11
1712	X1417381_at	1	1	1	1	1	1	1	1	1	1	1	1	3.70369e-08
1713	X1417382_at	1	1	1	1	1	1	1	1	1	1	1	1	2.40388e-10
1714	X1417383_at	1	1	1	1	1	1	1	1	1	1	1	1	5.66744e-05
1715	X1417384_at	1	1	1	1	1	1	1	1	1	1	1	1	5.29802e-10
1716	X1417385_at	0	1	1	0	0	0	0	1	1	0	0	0	0.0480067
1717	X1417386_at	1	0	0	1	1	1	0	0	0	0	0	0	0.153251
1718	X1417387_at	0	0	1	0	0	0	0	0	0	0	0	0	1.4919e-05
1719	X1417388_at	1	1	1	0	1	0	0	1	1	0	1	0	2.97699e-06
1720	X1417389_at	0	0	0	1	1	1	0	0	0	0	0	0	4.60667e-05
1721	X1417390_at	0	0	0	0	0	0	0	0	0	0	0	0	9.55151e-10
1722	X1417391_a_at	1	1	1	1	1	1	1	1	1	1	1	1	0.0473155
1723	X1417392_a_at	1	1	1	1	1	1	1	1	1	1	1	1	0.230364
1724	X1417393_a_at	0	1	1	0	0	0	0	1	1	0	0	0	0.000206238
1725	X1417394_at	1	1	1	1	1	1	1	1	1	1	1	1	5.34017e-13
1726	X1417395_at	1	1	1	1	1	1	1	1	1	1	1	1	4.47531e-13
1727	X1417396_at	1	1	1	1	1	1	1	1	1	1	1	1	0.000855101
1728	X1417397_at	1	1	1	1	1	1	1	1	1	1	1	1	0.0030698
1729	X1417398_at	0	1	1	0	0	0	0	1	1	0	0	0	6.02115e-09
1730	X1417399_at	1	1	1	1	1	1	1	1	1	1	1	1	6.00856e-07
1731	X1417400_at	1	0	0	1	1	1	1	0	0	0	1	0	1.46072e-11
1732	X1417401_at	1	1	1	1	1	1	1	1	0	0	1	1	1.86783e-07
1733	X1417402_at	1	1	1	1	1	1	1	1	1	1	1	1	4.45652e-06
1734	X1417403_at	1	1	1	1	1	1	1	1	1	1	1	1	0.00701951
1735	X1417404_at	0	1	1	0	0	0	0	1	1	0	0	0	7.08815e-07
1736	X1417405_at	1	0	0	1	1	1	1	0	0	1	1	1	0.00113656
1737	X1417406_at	1	1	1	1	1	1	1	1	1	1	1	1	9.27398e-08
1738	X1417407_at	0	1	1	0	0	0	0	1	1	0	0	0	0.00186179
1739	X1417408_at	1	1	1	1	1	1	1	1	1	1	1	1	0.000476216
1740	X1417409_at	1	0	0	1	1	1	1	0	0	0	1	1	7.02267e-07
1741	X1417410_s_at	1	1	1	1	1	1	1	1	1	0	1	1	0.00107208
1742	X1417411_at	1	1	1	1	1	1	1	1	1	1	1	1	0.550206
1743	X1417412_at	1	1	1	1	1	1	1	1	1	1	1	1	0.259977
1744	X1417413_at	1	1	1	1	1	1	1	1	1	1	1	1	0.00148845
1745	X1417414_at	1	1	1	1	1	1	1	1	1	1	1	1	2.17154e-05
1746	X1417415_at	1	1	1	1	1	1	1	1	1	0	1	1	0.00846232
1747	X1417416_at	1	1	1	1	1	1	1	1	1	1	1	1	0.0178094
1748	X1417417_a_at	1	0	0	1	1	1	1	0	0	1	1	1	0.432317
1749	X1417418_s_at	1	0	0	1	1	1	1	0	0	1	1	1	0.1183
1750	X1417419_at	0	0	1	0	0	0	0	0	0	0	0	0	3.31499e-07
1751	X1417420_at	0	1	1	0	0	0	0	1	1	0	0	0	1.4279e-07
1752	X1417421_at	1	1	1	1	1	1	0	1	1	0	0	1	0.177066
1753	X1417422_at	0	1	1	0	0	0	0	1	1	0	0	0	0.0184729
1754	X1417423_at	0	1	1	1	0	1	0	1	1	0	0	1	8.53795e-12
1755	X1417424_at	1	1	1	1	1	1	1	1	1	0	0	0	0.185872
1756	X1417425_at	0	1	1	0	0	0	0	0	0	0	0	0	1.0553e-07
1757	X1417426_at	1	1	1	1	0	0	1	1	1	1	0	1	6.55642e-12
1758	X1417427_at	0	0	0	1	1	1	0	0	0	0	0	0	5.56878e-08
1759	X1417428_at	1	1	1	1	1	1	1	0	1	0	1	1	0.00062102
1760	X1417429_at	1	1	1	1	1	1	1	1	1	1	1	1	2.68334e-06
1761	X1417430_at	0	1	1	0	0	0	0	1	1	0	0	1	2.0638e-08
1762	X1417431_a_at	1	1	1	0	1	0	0	1	1	0	1	0	0.0525066
1763	X1417432_a_at	0	0	0	0	0	1	0	1	1	0	0	0	0.0948271
1764	X1417433_at	1	1	1	0	1	0	1	1	1	0	1	0	1.29237e-05
1765	X1417434_at	0	1	1	0	0	0	0	1	1	0	0	0	1.63529e-07
1766	X1417435_at	0	0	0	0	1	0	0	0	0	0	0	0	6.20878e-07
1767	X1417436_at	0	1	1	0	0	0	0	1	1	0	0	0	0.00169207
1768	X1417437_at	0	0	0	1	1	1	0	0	0	0	0	0	2.44187e-08
1769	X1417438_at	0	0	0	0	0	0	0	0	1	0	0	0	2.27959e-11
1770	X1417439_at	1	0	0	1	1	1	1	0	0	0	1	1	4.21411e-09
1771	X1417440_at	1	1	1	1	1	1	1	1	1	1	1	1	0.0195194
1772	X1417441_at	1	1	1	1	1	1	1	1	1	1	1	1	0.000490229
1773	X1417442_a_at	1	0	0	1	1	1	1	0	0	0	1	0	0.00310341
1774	X1417443_at	0	1	1	0	0	0	0	1	1	0	0	0	0.00139286
1775	X1417444_at	0	1	1	0	0	0	0	1	1	0	0	0	9.40231e-10
1776	X1417445_at	0	0	0	0	0	0	0	0	0	0	0	0	1.34143e-07
1777	X1417446_at	0	1	1	0	0	0	0	1	1	0	0	0	0.0052317
1778	X1417447_at	1	1	1	1	1	1	1	1	1	1	1	1	3.3209e-12
1779	X1417448_at	1	0	0	1	1	1	1	0	0	1	1	1	0.106375
1780	X1417449_at	0	0	1	0	0	0	0	1	1	0	0	1	0.00438881
1781	X1417450_a_at	0	0	1	0	0	0	0	0	0	0	0	0	6.34167e-06
1782	X1417451_a_at	1	0	0	1	1	1	0	0	0	0	0	0	0.477821
1783	X1417452_a_at	1	0	0	1	1	1	1	0	0	0	1	1	0.000443869
1784	X1417453_at	0	0	0	0	0	0	0	0	0	0	0	0	0.00219154
1785	X1417454_at	0	0	1	0	0	0	0	0	0	0	0	0	0.000813378
1786	X1417455_at	1	1	1	1	1	1	1	1	1	1	1	1	1.58887e-11
1787	X1417456_at	0	1	1	0	0	0	0	1	1	0	0	0	1.71323e-05
1788	X1417457_at	0	0	0	0	0	0	0	0	0	0	0	0	8.25665e-05
1789	X1417458_s_at	0	0	0	0	0	0	0	0	0	0	0	0	0.000203617
1790	X1417459_at	1	1	1	1	1	1	1	1	1	1	1	1	0.000312061
1791	X1417460_at	0	1	1	0	0	0	0	1	1	0	0	0	3.90217e-11
1792	X1417461_at	1	1	1	1	1	1	1	1	1	1	1	1	0.025377
1793	X1417462_at	1	1	0	1	1	1	1	1	0	1	1	1	0.131998
1794	X1417463_a_at	1	0	0	1	1	1	1	0	0	0	1	0	0.882477
1795	X1417464_at	1	1	1	1	1	1	1	1	1	1	1	1	3.82818e-07
1796	X1417465_at	0	1	1	0	0	0	0	0	0	0	0	0	0.0684557
1797	X1417466_at	1	1	1	1	1	1	1	1	1	1	1	1	3.5083e-13
1798	X1417467_a_at	1	1	1	1	1	1	1	1	1	1	1	1	2.69595e-06
1799	X1417468_at	1	0	0	1	1	1	1	1	1	1	1	1	0.000373986
1800	X1417469_at	1	1	1	1	1	1	1	1	1	1	1	1	0.00429418
1801	X1417470_at	1	1	1	1	1	1	1	1	1	1	1	1	0.108452
1802	X1417471_s_at	0	1	1	0	0	0	0	1	1	0	0	0	0.00205294
1803	X1417472_at	1	1	1	0	1	1	1	1	1	0	1	0	0.164758
1804	X1417473_a_at	1	1	1	1	1	1	1	1	1	1	1	1	0.00016009
1805	X1417474_at	0	0	0	1	1	1	0	0	0	0	0	1	0.0166071
1806	X1417475_at	1	0	0	1	1	1	0	0	0	0	0	1	0.0635005
1807	X1417476_at	1	0	0	1	1	1	1	0	0	0	1	1	0.00452746
1808	X1417477_at	1	0	0	1	1	1	0	0	0	0	1	0	2.55004e-07
1809	X1417478_a_at	0	0	0	0	0	0	0	0	0	0	0	0	0.000225228
1810	X1417479_at	0	0	1	0	0	0	0	0	0	0	0	0	3.41094e-08
1811	X1417480_at	0	0	0	0	0	0	0	0	0	0	0	0	5.62274e-08
1812	X1417481_at	1	1	1	1	1	1	1	1	1	1	1	1	0.000468659
1813	X1417482_at	1	1	1	1	1	1	0	1	1	0	0	0	0.00190746
1814	X1417483_at	1	0	0	1	1	1	1	0	0	0	1	1	5.25089e-10
1815	X1417484_at	1	1	1	1	1	1	1	1	1	1	1	1	0.0186876
1816	X1417485_at	1	1	1	1	1	1	1	1	1	1	1	1	0.000560042
1817	X1417486_at	1	1	1	1	1	1	1	1	1	1	1	1	6.56507e-08
1818	X1417487_at	0	1	1	1	0	1	0	1	1	0	0	0	0.011699
1819	X1417488_at	0	1	1	0	0	0	0	1	1	0	0	0	0.0180036
1820	X1417489_at	1	1	1	1	1	1	1	1	1	0	0	0	2.82117e-05
1821	X1417490_at	0	1	1	0	0	0	0	1	1	0	0	0	8.13326e-10
1822	X1417491_at	1	1	1	1	1	1	1	1	1	1	1	1	0.0207725
1823	X1417492_at	1	1	1	1	1	1	1	1	1	1	1	1	6.25272e-05
1824	X1417493_at	0	1	1	0	0	0	0	0	1	0	0	0	0.0403239
1825	X1417494_a_at	0	1	1	0	0	0	0	1	1	0	0	0	0.0133717
1826	X1417495_x_at	1	1	1	1	1	1	1	1	1	0	1	1	0.00161975
1827	X1417496_at	1	1	1	0	1	0	0	1	1	0	0	0	0.00468244
1828	X1417497_at	1	1	1	1	1	1	0	1	1	0	0	0	0.00172885
1829	X1417498_at	1	1	1	0	1	0	1	1	1	0	1	0	0.00334179
1830	X1417499_at	0	1	1	0	0	0	0	0	1	0	0	0	2.19259e-10
1831	X1417500_a_at	1	1	1	1	1	1	1	1	1	1	1	1	2.17575e-06
1832	X1417501_at	1	1	1	1	1	1	1	1	1	1	1	1	0.00808899
1833	X1417502_at	0	1	1	0	0	0	0	1	1	0	0	0	1.7645e-08
1834	X1417503_at	0	0	0	0	0	0	0	0	0	0	0	0	2.26551e-05
1835	X1417504_at	1	1	1	1	1	1	1	1	1	1	1	1	0.00529298
1836	X1417505_s_at	0	0	1	0	0	0	0	0	1	0	0	0	2.35656e-12
1837	X1417506_at	0	0	1	0	0	0	0	0	0	0	0	0	5.45675e-11
1838	X1417507_at	0	1	1	1	1	1	1	1	1	0	1	1	2.45356e-09
1839	X1417508_at	0	1	1	0	0	0	0	1	1	0	0	0	3.55047e-10
1840	X1417509_at	0	1	1	1	1	1	0	0	1	1	0	1	0.00295716
1841	X1417510_at	1	0	0	1	1	1	1	0	0	0	1	1	5.43185e-06
1842	X1417511_at	0	1	1	0	0	0	0	1	1	0	0	1	4.59366e-12
1843	X1417512_at	1	0	0	1	1	1	1	0	0	1	1	1	6.59043e-05
1844	X1417513_at	0	1	1	0	0	0	0	1	1	0	0	1	0.000144237
1845	X1417514_at	1	1	1	1	1	1	1	1	1	1	1	1	9.32299e-12
1846	X1417515_at	0	0	0	1	1	1	0	0	0	0	0	0	5.47532e-06
1847	X1417516_at	1	1	1	1	1	1	1	1	1	1	1	1	4.17927e-05
1848	X1417517_at	0	1	1	0	0	0	0	1	1	0	0	0	0.114642
1849	X1417518_at	1	1	1	1	1	1	1	1	1	1	1	1	0.0219991
1850	X1417519_at	0	1	1	0	0	0	0	1	1	0	0	0	0.10672
1851	X1417520_at	1	1	1	1	1	1	1	1	1	1	1	1	3.39724e-08
1852	X1417521_at	1	1	1	1	1	1	1	1	1	1	1	1	0.414966
1853	X1417522_at	1	1	1	1	1	1	1	1	1	1	1	1	0.0958512
1854	X1417523_at	0	1	1	0	0	0	0	1	1	0	0	0	0.0188349
1855	X1417524_at	1	1	1	0	1	0	0	1	1	0	1	0	1.72871e-10
1856	X1417525_at	1	1	1	1	1	1	1	1	1	1	1	1	1.82598e-07
1857	X1417526_at	0	0	0	0	1	0	0	0	0	0	0	0	0.0205904
1858	X1417527_at	1	1	1	1	1	1	1	1	1	1	1	1	4.66992e-09
1859	X1417528_at	1	1	1	1	1	1	1	1	1	1	1	1	0.000922078
1860	X1417529_at	1	1	1	1	1	1	1	1	1	1	1	1	2.05468e-10
1861	X1417530_a_at	1	0	1	0	1	1	0	0	0	0	0	0	0.00229204
1862	X1417531_at	0	1	1	0	0	0	0	1	1	0	0	0	0.00129771
1863	X1417532_at	0	1	1	1	0	0	0	1	1	0	0	0	0.00151364
1864	X1417533_a_at	0	1	1	0	0	0	0	1	1	0	0	0	5.7065e-09
1865	X1417534_at	0	1	1	1	0	1	0	1	1	0	0	1	2.80913e-10
1866	X1417535_at	0	0	0	0	0	0	0	0	0	0	0	0	1.2465e-08
1867	X1417536_at	0	1	1	0	0	0	0	1	1	0	0	0	8.81416e-05
1868	X1417537_at	0	1	1	0	0	0	0	0	0	0	0	0	0.0405764
1869	X1417538_at	1	0	0	1	1	1	1	0	0	0	1	0	0.148853
1870	X1417539_at	0	0	0	0	1	1	1	0	0	0	1	1	0.000603826
1871	X1417540_at	0	0	0	0	1	1	0	0	1	0	1	0	2.38525e-08
1872	X1417541_at	0	1	1	0	0	0	0	0	1	0	0	0	0.000743012
1873	X1417542_at	0	0	1	0	1	0	0	0	0	0	0	0	0.000273095
1874	X1417543_at	1	1	1	1	1	1	1	1	1	1	1	1	0.000445225
1875	X1417544_a_at	1	1	1	1	1	1	1	1	1	1	1	1	0.161191
1876	X1417545_at	1	1	1	1	1	1	1	1	1	1	1	1	0.315807
1877	X1417546_at	0	1	1	0	0	0	0	1	1	0	0	0	0.0260355
1878	X1417547_at	1	0	0	1	1	1	1	0	0	0	1	1	0.699861
1879	X1417548_at	1	1	0	1	1	1	1	1	1	1	1	1	0.131605
1880	X1417549_at	0	1	1	0	0	0	0	1	1	0	0	0	1.6868e-05
1881	X1417550_a_at	0	1	1	0	0	0	0	1	1	0	0	0	0.00800982
1882	X1417551_at	1	1	1	1	1	1	1	1	1	1	1	1	0.122487
1883	X1417552_at	1	1	1	1	1	1	1	1	1	1	1	1	1.95399e-14
1884	X1417553_at	1	1	1	1	1	1	1	1	1	1	1	1	1.20249e-11
1885	X1417554_at	0	1	1	0	0	0	0	1	1	0	0	0	0.0057307
1886	X1417555_at	0	1	1	0	0	0	0	1	1	0	0	0	0.00391971
1887	X1417556_at	1	1	1	0	0	0	0	1	1	0	0	0	0.00701882
1888	X1417557_at	0	0	0	0	0	0	0	0	0	0	0	0	0.00305069
1889	X1417558_at	1	1	1	0	1	1	1	1	1	0	1	0	3.25243e-06
1890	X1417559_at	0	0	1	1	1	1	0	0	0	1	0	1	6.12656e-07
1891	X1417560_at	0	1	1	1	0	1	0	1	1	0	0	0	2.25951e-10
1892	X1417561_at	1	1	1	1	1	1	1	1	1	1	1	1	0.00405357
1893	X1417562_at	1	1	1	1	0	1	0	1	1	1	0	1	1.33219e-09
1894	X1417563_at	1	1	1	0	1	0	1	1	1	0	0	0	0.0219309
1895	X1417564_at	0	1	1	0	0	0	0	0	0	0	0	0	0.00966741
1896	X1417565_at	0	0	0	0	0	0	0	0	0	0	0	0	1.95487e-05
1897	X1417566_at	1	1	0	1	1	1	1	0	0	0	1	1	0.0243582
1898	X1417567_at	0	1	1	1	0	0	0	1	1	0	0	0	0.235515
1899	X1417568_at	0	1	1	0	0	0	1	1	1	1	1	1	5.60682e-05
1900	X1417569_at	1	1	1	1	1	1	1	1	1	1	1	1	0.388224
1901	X1417570_at	1	1	0	1	1	1	1	1	1	1	1	1	0.000196603
1902	X1417571_at	1	0	0	1	1	1	1	0	0	1	1	1	0.000971596
1903	X1417572_at	0	1	1	0	0	0	0	1	1	0	0	0	0.00573354
1904	X1417573_at	0	1	1	0	0	0	0	0	0	0	0	0	0.401698
1905	X1417574_at	1	0	1	1	1	1	1	0	1	1	1	1	3.67093e-11
1906	X1417575_at	1	1	1	1	1	1	1	1	1	1	1	1	6.06425e-05
1907	X1417576_a_at	1	1	1	1	1	1	1	1	1	1	1	1	0.0914134
1908	X1417577_at	1	1	1	1	1	1	1	1	1	1	1	1	5.49314e-05
1909	X1417578_a_at	0	1	1	0	0	0	0	0	1	0	0	1	0.000812073
1910	X1417579_x_at	1	1	1	1	1	1	1	1	1	1	1	1	0.00391773
1911	X1417580_s_at	1	1	1	1	1	1	1	1	1	1	1	1	1.81789e-10
1912	X1417581_at	1	1	1	1	1	1	1	1	1	1	1	1	0.0421801
1913	X1417582_s_at	0	1	1	0	0	0	0	1	1	0	0	0	8.02556e-05
1914	X1417583_a_at	0	1	1	0	1	0	0	1	1	0	0	0	2.32809e-06
1915	X1417584_at	1	1	1	1	1	1	1	1	1	1	1	1	0.388801
1916	X1417585_at	1	1	1	1	1	1	1	1	1	1	1	1	0.000181891
1917	X1417586_at	0	0	0	0	0	0	0	0	0	0	0	0	0.000223386
1918	X1417587_at	0	1	1	0	0	0	0	0	1	0	0	0	0.0236292
1919	X1417588_at	1	1	1	1	1	1	1	1	1	1	1	1	0.0448236
1920	X1417589_at	0	1	1	0	0	0	0	1	1	0	0	0	0.000224504
1921	X1417590_at	1	1	1	1	1	1	1	1	1	1	1	1	3.77809e-13
1922	X1417591_at	0	0	1	0	0	0	0	1	1	0	0	0	0.00324864
1923	X1417592_at	0	1	1	1	1	1	0	1	1	0	0	0	0.996792
1924	X1417593_at	1	0	1	1	1	1	1	0	0	1	1	1	2.86781e-09
1925	X1417594_at	0	0	0	0	0	0	0	0	0	0	0	0	4.98087e-06
1926	X1417595_at	1	1	1	1	1	1	1	1	1	1	1	1	1.07909e-08
1927	X1417596_at	0	0	0	0	1	0	0	0	0	0	0	0	6.35544e-09
1928	X1417597_at	0	1	1	0	0	0	0	1	1	0	0	0	0.000589384
1929	X1417598_a_at	0	0	0	0	0	0	0	0	0	0	0	0	8.24916e-05
1930	X1417599_at	1	0	0	1	1	1	1	0	0	0	1	1	0.0324837
1931	X1417600_at	0	1	1	1	0	0	0	0	1	0	0	0	1.40649e-08
1932	X1417601_at	0	1	1	0	0	0	0	1	1	0	0	0	0.00270384
1933	X1417602_at	1	1	1	0	1	0	1	1	1	0	0	0	0.0664899
1934	X1417603_at	0	1	1	0	0	0	0	1	1	0	0	0	0.0141511
1935	X1417604_at	1	0	0	1	1	1	1	0	0	0	1	1	1.09358e-11
1936	X1417605_s_at	0	1	1	1	0	0	0	1	1	0	0	0	7.27598e-10
1937	X1417606_a_at	1	0	0	1	1	1	1	0	0	0	1	0	0.0163171
1938	X1417607_at	1	1	1	1	1	1	1	1	1	1	1	1	0.00465823
1939	X1417608_a_at	1	0	0	1	1	1	1	0	0	0	1	0	0.000269609
1940	X1417609_at	0	0	0	0	0	0	0	0	0	0	0	0	6.86312e-06
1941	X1417610_at	1	1	1	0	1	0	1	1	1	0	1	0	0.00469827
1942	X1417611_at	1	1	1	1	1	1	1	1	1	1	1	1	4.42684e-06
1943	X1417612_at	1	0	0	0	1	1	1	0	0	0	1	0	4.65266e-09
1944	X1417613_at	1	1	1	1	1	1	1	1	1	1	1	1	2.63032e-05
1945	X1417614_at	0	1	1	1	0	1	0	1	1	0	0	0	0.016226
1946	X1417615_a_at	1	0	0	1	1	1	1	0	0	0	1	0	0.131905
1947	X1417616_at	1	1	1	1	1	1	1	1	1	1	1	1	0.0268156
1948	X1417617_at	1	1	1	1	0	1	0	1	1	0	0	1	0.00628602
1949	X1417618_at	0	1	1	0	0	0	0	1	1	0	0	0	0.00403563
1950	X1417619_at	1	0	0	0	1	1	0	0	0	0	0	0	0.00292023
1951	X1417620_at	1	1	1	1	1	1	1	1	1	1	1	1	0.339978
1952	X1417621_at	1	1	1	1	1	1	1	1	1	1	1	1	0.0411534
1953	X1417622_at	0	1	1	0	0	0	0	1	1	0	0	0	5.86326e-10
1954	X1417623_at	0	0	1	0	0	1	0	0	1	0	1	0	2.33082e-08
1955	X1417624_at	0	1	1	0	0	0	1	1	1	0	0	0	3.20987e-08
1956	X1417625_s_at	1	0	0	1	1	1	1	0	0	0	1	1	2.84994e-12
1957	X1417626_at	1	1	1	1	1	1	1	1	1	1	1	1	0.00564217
1958	X1417627_a_at	1	1	1	1	1	1	1	1	1	1	1	1	1.88741e-05
1959	X1417628_at	1	0	0	0	1	0	1	0	0	0	1	0	0.14627
1960	X1417629_at	1	1	1	1	1	1	1	1	1	1	1	1	1.16334e-09
1961	X1417630_at	1	1	1	1	1	1	1	1	1	1	1	1	9.1639e-10
1962	X1417631_at	1	1	1	1	1	1	1	1	1	1	1	1	0.0131385
1963	X1417632_at	1	1	1	1	1	1	1	1	1	1	1	1	0.0389705
1964	X1417633_at	0	1	1	0	0	0	0	1	1	0	0	0	0.00818562
1965	X1417634_at	1	1	1	1	1	1	0	1	1	1	0	1	0.00283343
1966	X1417635_at	0	1	1	0	0	0	0	1	1	0	0	0	7.6202e-07
1967	X1417636_at	1	1	1	1	1	1	1	1	1	1	1	1	0.148777
1968	X1417637_a_at	0	0	1	0	0	0	0	1	1	0	0	0	0.24645
1969	X1417638_at	1	1	1	1	1	1	1	1	1	0	1	0	0.0214296
1970	X1417639_at	0	1	1	0	0	0	0	1	1	0	0	0	0.000471273
1971	X1417640_at	0	1	1	0	0	0	0	1	1	0	0	0	0.000882419
1972	X1417641_at	1	1	1	1	1	1	1	1	1	0	1	1	0.00244232
1973	X1417642_at	1	1	1	1	1	1	1	1	1	1	1	1	6.98552e-13
1974	X1417643_at	1	1	1	1	1	1	1	1	1	1	1	1	0.00168343
1975	X1417644_at	0	0	0	1	1	1	0	0	0	0	1	1	3.59712e-14
1976	X1417645_at	1	1	1	1	1	1	1	1	1	1	1	1	2.47036e-06
1977	X1417646_a_at	0	1	1	0	0	0	0	1	1	0	0	0	0.000160826
1978	X1417647_at	0	1	1	0	0	0	0	0	0	0	0	1	6.43243e-08
1979	X1417648_s_at	0	1	1	0	0	0	0	1	1	0	0	1	3.90681e-10
1980	X1417649_at	1	1	1	1	1	1	1	1	1	0	1	1	5.23914e-13
1981	X1417650_at	1	1	1	1	1	1	1	1	1	1	1	1	0.134703
1982	X1417651_at	1	1	1	1	1	1	1	1	1	1	1	1	0.0462717
1983	X1417652_a_at	1	0	0	1	1	1	1	0	0	0	1	0	0.00122041
1984	X1417653_at	0	1	1	0	0	0	0	1	1	0	0	0	0.02212
1985	X1417654_at	1	1	1	1	1	1	1	1	1	1	1	1	0.00686887
1986	X1417655_a_at	0	0	0	0	0	0	0	0	0	0	0	0	0.748207
1987	X1417656_at	0	1	1	0	1	1	0	1	1	0	1	0	3.06887e-09
1988	X1417657_s_at	0	1	1	0	0	0	0	1	1	0	0	0	6.39232e-08
1989	X1417658_at	0	1	1	0	0	0	0	1	1	0	0	0	0.000263144
1990	X1417659_at	0	1	1	0	0	0	0	1	1	0	0	0	0.0604693
1991	X1417660_s_at	0	1	1	0	1	0	1	1	1	0	1	0	0.261906
1992	X1417661_at	1	1	1	1	1	1	1	1	1	1	1	1	1.62493e-09
1993	X1417662_at	0	0	0	0	0	0	0	0	0	0	1	0	7.11835e-06
1994	X1417663_a_at	1	0	0	1	1	1	1	0	0	0	1	0	1.35101e-05
1995	X1417664_a_at	1	0	0	1	1	1	1	0	0	0	1	1	0.0243604
1996	X1417665_a_at	1	0	0	0	1	1	0	0	0	0	0	0	0.566095
1997	X1417666_at	1	0	0	1	1	1	1	0	0	0	1	1	0.0606102
1998	X1417667_a_at	1	1	1	1	1	1	1	1	1	1	1	1	2.50789e-07
1999	X1417668_at	0	1	1	0	1	1	1	1	1	1	1	1	1.67614e-06
[truncated: 43,104 more rows]

## Sheet: Liver95%
Sno.	AD Normal	AD Weibull	AD Extreme Value	AD Logistic	AD Lognormal	AD Log-logistic	KS Normal	KS Weibull	KS Extreme Value	KS Logistic	KS Lognormal	KS Log-logistic	KWPvalue
1	0	0	1	0	0	0	0	0	0	0	0	0	2.28429e-05		#Probes correspond to same as in Craniofacial95% sheet
2	0	1	1	1	0	0	0	1	1	0	0	1	0.00774186
3	0	1	1	0	0	0	0	0	0	0	0	0	0.00463296
4	0	0	0	0	0	1	0	0	0	0	0	0	0.00204097
5	0	1	1	0	0	0	0	1	1	0	0	0	0.00201648
6	0	1	1	0	0	0	0	0	0	0	0	0	0.000922398
7	0	1	1	0	0	0	0	1	1	0	0	0	7.41102e-05
8	0	1	1	1	1	1	0	0	0	0	0	1	2.64664e-05
9	0	1	1	1	0	1	0	1	1	1	0	1	8.53286e-05
10	0	1	1	1	0	1	0	1	1	0	0	1	1.52309e-07
11	0	1	1	0	0	0	0	0	1	0	0	0	0.0368169
12	0	1	1	0	0	0	0	1	1	0	0	0	0.235402
13	0	1	1	0	0	0	0	1	1	0	0	0	0.00801549
14	0	1	1	0	0	0	0	0	0	0	0	0	4.16747e-05
15	0	1	1	0	0	0	0	1	1	0	0	0	0.00287679
16	0	1	1	1	0	1	0	1	1	0	0	0	0.00225685
17	0	1	1	0	0	0	0	0	0	0	0	0	0.498372
18	0	1	1	0	0	0	0	0	1	0	0	0	2.82716e-07
19	0	1	1	0	0	0	0	1	1	0	0	0	6.74314e-07
20	0	1	1	0	0	0	0	1	1	0	1	0	0.019482
21	0	0	0	0	0	0	0	1	1	0	0	0	0.000829791
22	0	1	1	0	0	0	0	0	1	0	0	0	1.77663e-07
23	1	1	1	1	1	1	1	1	1	1	1	1	3.28898e-08
24	1	1	1	0	1	0	1	1	1	0	0	0	0.000213812
25	1	1	1	1	1	1	1	1	1	1	1	1	4.49068e-05
26	1	0	0	1	1	1	0	0	0	0	0	0	6.6276e-05
27	1	1	1	1	1	1	1	1	1	1	1	1	0.112648
28	0	1	1	0	0	0	0	1	1	0	0	0	0.00373007
29	1	1	1	1	1	1	1	1	1	1	1	1	0.374229
30	0	1	1	0	0	0	0	0	0	0	0	1	0.438044
31	0	1	1	0	0	0	0	1	1	0	0	0	0.113551
32	0	1	1	0	0	0	0	1	1	0	0	0	0.0422158
33	1	1	1	1	1	1	1	1	1	0	0	0	0.000395976
34	1	1	1	1	1	1	1	1	1	1	1	1	0.261554
35	0	1	1	0	0	0	0	1	1	0	0	0	0.000319764
36	0	1	1	0	0	0	0	0	0	0	0	0	3.1751e-06
37	1	1	1	1	1	1	1	1	1	1	1	1	0.000266463
38	0	1	1	0	0	0	0	1	1	0	0	0	5.5839e-06
39	0	1	1	1	0	1	0	1	1	0	0	0	4.83007e-08
40	0	1	1	1	0	1	0	1	1	0	0	0	0.198422
41	0	0	0	0	1	0	0	0	0	0	0	0	0.000853363
42	0	1	1	0	0	0	0	1	1	0	0	0	0.0683831
43	1	1	1	1	1	0	0	1	1	0	0	0	1.52465e-05
44	0	0	1	0	0	0	0	1	1	0	0	1	6.94995e-05
45	0	1	1	0	0	0	0	1	1	0	0	0	0.0100385
46	0	1	1	0	0	0	0	0	0	0	0	0	0.199737
47	0	1	1	0	0	0	0	1	1	0	0	0	0.428401
48	1	1	1	0	1	1	1	1	1	1	1	1	0.505036
49	0	1	1	0	0	0	0	1	1	0	0	1	0.00760942
50	0	1	1	0	0	0	0	1	1	0	0	0	0.126092
51	1	1	1	1	1	1	1	1	1	1	1	1	0.000106772
52	1	0	0	0	1	0	0	0	0	0	0	0	2.13262e-05
53	0	0	0	0	0	0	0	0	0	0	0	0	0.0190155
54	0	1	1	0	0	0	0	1	1	0	0	0	0.00181752
55	1	0	0	1	1	1	1	0	0	0	1	1	1.03704e-05
56	0	1	1	0	0	0	0	0	1	0	0	0	0.191328
57	0	1	1	0	0	0	0	1	1	0	0	0	0.00355787
58	0	0	0	0	0	0	0	0	0	0	0	0	0.0634503
59	1	1	1	1	1	0	1	1	1	0	1	0	0.378087
60	0	1	1	1	0	1	0	1	1	1	0	1	1.06854e-08
61	0	1	1	0	0	0	0	1	1	0	0	0	0.0663491
62	0	1	1	1	0	0	0	1	1	0	0	1	0.00365689
63	1	1	1	0	1	0	0	1	1	0	0	0	0.00554692
64	1	1	1	1	1	1	1	1	1	1	1	1	2.98635e-08
65	0	1	1	0	0	0	0	0	0	0	0	0	2.32422e-05
66	0	1	1	0	0	0	0	0	0	0	0	0	0.000272441
67	1	1	0	1	1	1	1	0	0	0	1	1	1.06511e-07
68	0	1	1	0	0	0	0	1	1	0	0	0	0.37357
69	1	1	1	1	1	1	0	1	1	0	0	1	7.06194e-09
70	0	1	1	0	0	0	0	1	1	0	0	0	0.150809
71	0	0	0	1	0	1	0	0	0	0	0	0	4.08498e-08
72	0	1	1	0	0	0	0	1	1	0	0	0	0.00123543
73	0	1	1	0	0	0	0	1	1	0	0	0	2.92003e-05
74	1	1	1	0	1	1	1	1	1	1	1	1	5.07375e-05
75	0	1	1	0	0	0	0	0	0	0	0	0	5.23751e-07
76	0	1	1	0	0	0	0	0	1	0	0	0	0.000899059
77	1	1	1	1	1	1	1	1	1	1	1	1	0.000195116
78	1	1	1	1	1	1	1	1	1	1	1	1	0.382501
79	1	1	1	0	1	0	0	0	0	0	0	0	0.2602
80	0	1	1	1	0	1	0	1	1	0	0	0	5.25739e-08
81	1	1	1	0	1	0	0	1	1	0	1	0	0.0748368
82	0	0	0	0	0	0	0	0	0	0	0	0	0.0563231
83	1	1	1	0	1	0	1	1	1	0	1	0	0.000739915
84	0	1	1	1	0	1	0	1	1	0	0	0	0.193531
85	0	1	1	0	0	0	0	1	1	0	0	0	0.000167089
86	0	1	1	0	0	0	0	1	1	0	0	0	0.565894
87	1	1	1	1	1	1	1	1	1	1	1	1	0.0139472
88	0	1	1	0	0	0	0	1	1	0	0	0	0.00919767
89	0	1	1	0	0	0	0	1	1	0	0	0	7.91986e-06
90	1	1	1	1	1	1	1	1	1	1	1	1	3.32887e-08
91	0	1	1	0	0	0	0	1	1	0	0	0	0.00105837
92	0	0	0	0	0	0	0	0	0	0	0	0	0.185322
93	0	0	0	0	0	0	0	0	0	0	0	0	0.0711993
94	1	1	1	1	1	1	0	1	1	0	0	0	4.90785e-07
95	0	0	1	0	0	0	0	0	0	0	0	0	0.00187755
96	1	1	1	0	0	0	0	1	1	0	0	0	0.065241
97	0	1	1	0	0	0	0	1	1	0	0	0	0.138877
98	0	1	1	0	0	0	0	1	1	0	0	0	0.292655
99	1	1	1	1	1	1	1	1	1	1	1	1	7.38197e-06
100	0	1	1	0	0	0	0	0	1	0	0	1	3.74794e-07
101	0	1	1	1	0	1	0	0	1	0	0	1	2.33133e-06
102	1	1	1	0	1	0	0	1	1	0	0	0	0.0569524
103	0	1	1	0	1	0	1	1	1	0	1	1	0.00449374
104	1	1	1	0	1	0	0	1	1	0	1	0	0.00103324
105	0	1	1	0	0	0	0	0	0	0	0	0	0.0313226
106	0	1	1	0	0	0	0	0	0	0	0	0	1.71146e-06
107	1	1	1	1	1	1	1	1	1	1	1	1	2.24789e-09
108	1	1	1	1	1	1	1	1	1	1	1	1	0.07015
109	0	1	1	0	0	0	0	0	1	0	0	0	2.13951e-05
110	1	1	1	0	0	0	0	1	1	0	0	0	1.70077e-07
111	1	1	1	1	1	1	1	1	1	1	1	1	0.177209
112	0	1	1	0	0	0	0	1	1	0	0	0	3.91965e-05
113	0	1	1	0	0	0	0	1	1	0	0	0	0.000366779
114	0	1	1	0	0	0	0	0	0	0	0	0	2.22592e-06
115	1	1	1	1	1	1	1	1	1	1	1	1	0.000580831
116	1	0	0	1	1	1	1	0	0	0	1	1	7.14502e-08
117	1	1	1	1	1	1	1	1	1	1	1	1	0.018874
118	1	0	0	1	1	1	1	0	0	1	1	1	0.218583
119	1	1	1	0	1	0	0	1	1	0	0	0	1.4248e-05
120	0	1	1	0	0	0	0	1	1	0	0	0	0.0211686
121	0	1	1	0	0	0	0	1	1	0	0	0	0.0606201
122	1	1	1	1	1	1	1	1	1	1	1	1	0.00297528
123	1	1	1	0	1	0	0	1	1	0	0	0	0.0842248
124	0	1	1	0	0	0	0	1	1	0	0	1	0.0498753
125	0	1	1	0	0	0	0	1	1	0	0	0	0.000592694
126	1	1	1	1	1	1	1	1	1	0	1	1	0.0229519
127	0	0	0	0	0	0	0	0	0	0	0	0	9.36828e-05
128	1	1	1	1	1	1	1	1	1	1	1	1	0.000728446
129	1	1	1	1	1	1	1	1	1	1	1	1	0.000603075
130	0	1	1	0	0	0	0	1	1	0	0	0	0.0833694
131	0	1	1	0	0	0	0	1	1	0	0	0	5.5269e-05
132	1	1	1	1	1	1	1	1	1	1	1	1	0.000427923
133	1	1	1	1	1	1	1	1	1	1	1	1	5.17494e-08
134	1	1	1	1	1	1	1	1	1	1	1	1	0.0889141
135	1	1	1	1	1	1	1	1	1	1	1	1	4.59816e-05
136	1	1	1	1	1	1	1	1	1	1	1	1	0.00651017
137	1	1	1	1	1	1	1	1	1	1	1	1	0.67811
138	0	1	1	0	0	0	0	1	1	0	0	0	0.00248181
139	1	1	1	1	1	1	1	1	1	1	1	1	0.000539248
140	1	1	1	1	1	1	1	1	1	0	1	1	0.000259322
141	1	1	1	1	1	1	1	1	1	0	1	0	2.36209e-05
142	1	1	1	1	1	1	1	1	1	1	1	1	0.000638682
143	1	1	1	1	1	1	1	1	1	1	1	1	0.00350293
144	0	1	1	0	0	0	0	1	1	0	0	0	0.000447216
145	0	1	1	1	0	1	0	1	1	0	0	1	1.82385e-07
146	1	1	1	1	1	1	1	1	1	0	1	1	4.15488e-06
147	0	1	1	0	0	0	0	1	1	0	0	0	0.000256584
148	0	0	1	0	0	0	0	0	0	0	0	0	7.26581e-06
149	0	1	1	0	0	0	0	0	0	0	0	0	0.0272116
150	1	0	0	1	1	1	1	0	0	0	1	0	0.278351
151	1	0	0	0	1	1	1	0	0	0	1	1	0.873037
152	0	1	1	1	0	0	0	1	1	0	0	0	0.000111183
153	1	1	1	0	0	0	1	1	1	0	0	0	0.00118168
154	1	1	1	1	1	1	1	1	1	1	1	1	0.00248457
155	0	1	1	0	0	0	0	1	1	0	0	0	1.71858e-06
156	0	1	1	0	0	0	0	1	1	0	0	0	0.178024
157	1	1	1	1	1	1	1	1	1	1	1	1	6.50272e-08
158	0	1	1	0	0	0	0	1	1	0	0	0	0.116105
159	0	1	1	0	0	0	0	0	1	0	0	0	0.06886
160	0	1	1	0	0	0	0	1	1	0	0	0	8.51989e-06
161	0	1	1	0	0	0	0	1	1	0	0	0	0.00272872
162	1	0	0	1	1	1	1	0	0	0	1	1	1.09629e-08
163	1	1	1	1	1	1	1	1	1	0	1	0	5.1239e-05
164	0	1	1	0	0	0	0	1	1	0	0	0	0.149782
165	1	0	0	1	1	1	1	0	0	0	1	1	1.82562e-06
166	1	1	1	1	1	1	1	1	1	1	1	1	4.35921e-05
167	1	1	1	1	1	1	1	1	1	1	1	1	0.328336
168	1	1	1	1	1	1	1	1	1	1	1	1	0.545673
169	1	1	1	1	1	1	1	0	0	1	1	1	9.59165e-05
170	1	1	1	0	1	1	0	0	0	0	0	0	0.074661
171	1	0	0	1	1	1	1	0	0	0	1	0	1.90451e-06
172	0	1	1	0	0	0	0	1	1	0	0	0	0.28289
173	1	1	1	1	1	1	1	1	1	1	1	1	0.668918
174	1	1	1	1	1	1	1	1	1	1	1	1	0.00245809
175	1	1	1	1	1	1	1	1	1	1	1	1	6.56642e-05
176	1	1	1	1	1	1	1	1	1	1	1	1	0.000351993
177	1	1	1	1	1	1	0	1	1	0	0	1	1.9737e-05
178	1	1	1	1	1	1	1	1	1	0	1	0	0.0027373
179	1	1	1	1	1	1	1	1	1	1	1	1	0.00238915
180	1	1	1	1	1	1	1	1	1	1	1	1	0.0257856
181	0	0	0	0	1	1	0	0	0	0	1	0	5.33173e-07
182	0	1	1	0	0	0	0	1	1	0	0	0	0.0304431
183	0	1	1	0	0	0	0	1	1	0	0	0	6.7405e-06
184	0	1	1	0	1	0	0	1	1	0	1	1	2.37247e-08
185	1	1	1	1	1	1	1	1	1	0	1	0	0.00015336
186	0	0	1	0	0	0	0	0	0	0	0	0	0.0190857
187	1	1	1	1	1	1	1	1	1	1	1	1	4.99542e-05
188	1	1	1	0	1	0	1	1	1	0	1	0	5.96138e-05
189	0	0	0	0	0	0	0	0	0	0	0	0	0.000337461
190	1	1	0	1	1	1	1	1	1	1	1	1	0.00421978
191	0	1	1	0	0	0	0	1	1	0	0	0	0.000162736
192	1	1	1	1	1	1	1	1	1	0	1	1	3.66123e-06
193	1	1	1	0	1	0	0	1	1	0	0	0	0.00892887
194	0	1	1	0	0	0	0	1	1	0	0	0	0.0579558
195	0	0	1	0	0	0	0	1	1	0	0	0	2.82063e-05
196	0	1	1	0	0	0	0	1	1	0	0	0	1.68956e-05
197	1	1	1	0	1	0	1	1	1	0	1	1	0.0472238
198	0	1	1	0	0	0	0	0	1	0	0	0	0.00049993
199	1	1	1	1	1	1	1	1	1	1	1	1	0.176445
200	1	0	0	1	1	1	1	0	0	1	1	1	2.14945e-06
201	0	1	1	0	0	0	0	0	1	0	0	0	1.99398e-07
202	1	1	1	1	0	0	0	1	1	0	0	0	1.92495e-07
203	0	1	1	0	0	0	0	1	1	0	0	0	0.00190882
204	0	0	0	0	0	0	0	0	0	0	0	0	0.0166058
205	1	1	1	1	1	1	1	1	1	1	1	1	0.208248
206	0	1	1	0	0	0	0	0	1	0	0	0	1.01057e-05
207	0	1	1	0	0	0	0	1	1	0	0	0	1.09351e-05
208	1	1	1	1	1	1	1	1	1	1	1	1	0.045897
209	0	1	1	0	0	0	0	1	1	0	0	1	0.195058
210	1	1	1	0	0	0	0	1	1	0	0	0	0.0385342
211	0	1	1	0	0	0	0	1	1	0	0	0	1.72408e-05
212	0	1	1	0	0	0	0	1	1	0	0	0	0.17839
213	1	0	0	0	1	0	0	0	0	0	0	0	0.00155896
214	1	1	1	1	1	1	1	1	1	1	1	1	0.00117002
215	1	1	1	1	1	1	1	1	1	1	1	1	0.0798952
216	1	1	1	0	1	0	0	1	1	0	0	0	0.0011871
217	1	1	1	1	1	1	1	1	1	1	1	1	2.75365e-06
218	1	1	1	0	0	0	0	1	1	0	0	0	1.64532e-05
219	1	1	1	1	1	1	1	1	1	1	1	1	6.83012e-05
220	0	1	1	0	0	0	0	0	0	0	0	0	0.0107109
221	0	1	1	0	0	0	0	0	0	0	0	0	0.0011269
222	1	1	1	1	1	1	1	1	1	1	1	1	5.84847e-09
223	0	1	1	0	0	0	0	1	1	0	0	0	0.0277034
224	1	1	1	1	1	1	1	1	1	1	1	1	7.71569e-05
225	0	1	1	0	0	0	1	1	1	0	0	0	1.13837e-07
226	1	1	1	1	1	1	1	1	1	1	1	1	2.06959e-06
227	1	1	1	1	1	1	1	1	1	1	1	1	0.000665969
228	1	0	0	0	1	0	0	0	0	0	0	0	4.44353e-05
229	1	1	1	1	1	1	1	1	1	1	1	1	7.36769e-06
230	0	1	1	0	0	0	0	1	1	0	0	0	0.0027614
231	1	1	1	1	1	1	1	1	1	1	1	1	0.744253
232	0	1	1	0	0	0	0	1	1	0	0	1	0.366714
233	1	1	1	1	1	1	1	1	1	1	1	1	0.209489
234	1	1	1	1	1	1	1	1	1	0	1	1	0.00079871
235	0	1	1	0	0	0	0	0	1	0	0	0	0.00191745
236	1	1	1	1	1	1	1	1	1	1	1	1	0.000795798
237	1	1	1	1	0	0	1	1	1	0	0	0	3.94591e-06
238	1	1	1	1	1	1	1	1	1	1	1	1	8.55846e-09
239	0	1	1	0	0	0	0	1	1	0	0	0	0.0577307
240	0	1	1	0	0	0	0	1	1	0	0	0	6.87331e-07
241	0	0	0	0	0	0	0	0	0	0	0	0	5.89535e-05
242	1	1	1	1	0	0	1	1	1	0	0	1	0.000500194
243	1	1	1	1	1	1	0	1	1	0	0	1	3.35858e-06
244	1	1	1	1	1	1	1	1	1	1	1	1	0.235963
245	0	0	0	0	0	0	0	0	0	0	0	1	6.38863e-07
246	0	1	1	0	0	0	0	1	1	0	0	0	1.20872e-05
247	1	0	0	0	1	0	0	1	1	0	0	0	0.00315118
248	1	0	0	1	1	1	1	0	0	0	1	0	0.00571859
249	0	1	1	1	0	0	0	1	1	0	0	0	9.7543e-07
250	1	1	1	1	1	1	1	1	1	1	1	1	0.0214511
251	0	0	0	0	1	1	0	0	0	0	0	0	0.0134151
252	1	1	1	1	1	1	1	1	1	1	1	1	0.113711
253	1	1	1	1	1	0	1	1	1	0	0	0	0.0841632
254	1	1	1	1	1	1	1	1	1	1	1	1	0.0563746
255	1	1	1	1	1	1	1	1	1	1	1	1	0.114448
256	0	1	1	0	0	0	0	1	1	0	0	0	0.00154775
257	0	1	1	0	0	0	0	1	1	0	0	0	4.8774e-05
258	1	1	1	1	1	1	1	1	1	0	1	0	0.000377405
259	0	1	1	0	0	0	0	0	0	0	0	0	0.00019668
260	0	1	1	0	0	0	0	1	1	0	0	0	0.00270473
261	0	1	1	0	0	0	0	1	1	0	0	0	0.000560601
262	1	1	1	1	1	1	1	1	1	1	1	1	0.00500262
263	0	1	1	0	0	0	0	1	1	0	0	0	5.2449e-08
264	0	1	1	0	0	0	0	1	1	0	0	0	0.000175185
265	0	1	1	0	0	0	0	0	0	0	0	0	0.0635343
266	1	1	1	1	1	1	1	1	1	1	1	1	0.0224536
267	0	1	1	0	0	0	0	1	1	0	0	0	0.440692
268	1	1	1	0	1	1	1	1	1	0	1	0	0.0441522
269	1	1	1	1	1	1	1	1	1	1	1	1	0.000411677
270	1	1	1	1	1	1	1	1	1	1	1	1	0.000233268
271	1	1	1	0	1	0	1	1	1	0	0	0	0.0398386
272	1	1	1	0	1	0	0	1	1	0	0	0	0.00262718
273	0	1	1	0	0	0	0	1	1	0	0	0	0.0193747
274	0	0	0	0	0	0	0	0	0	0	0	0	1.81716e-07
275	0	0	0	1	1	1	0	0	0	0	1	1	1.96282e-08
276	1	1	1	1	1	1	1	1	1	1	1	1	0.136675
277	0	1	1	0	0	0	0	0	0	0	0	0	0.000243739
278	1	1	1	0	1	0	0	1	1	0	0	0	0.000188819
279	0	1	1	0	0	0	1	1	1	0	0	0	2.27742e-06
280	1	1	1	1	1	1	1	1	1	1	1	1	0.95309
281	0	0	0	0	1	0	0	0	0	0	0	0	2.99574e-06
282	0	1	1	0	0	0	0	1	1	0	0	0	0.000200909
283	0	1	1	1	0	0	0	1	1	0	0	0	0.0171845
284	1	1	1	1	1	1	1	1	1	1	1	1	0.46207
285	1	1	1	1	1	1	1	1	1	1	1	1	0.000803212
286	1	1	1	1	1	1	1	1	1	1	1	1	0.026277
287	1	1	1	1	1	1	1	1	1	1	1	1	0.262593
288	1	0	0	1	1	1	1	0	0	1	1	1	4.61505e-07
289	1	1	1	1	1	1	1	1	1	1	1	1	0.263793
290	0	1	1	0	0	0	0	1	1	0	0	0	0.000161735
291	1	1	1	1	1	1	1	1	1	1	1	1	0.0166595
292	0	1	1	0	0	0	0	1	1	0	0	0	1.67118e-05
293	0	1	1	0	0	0	0	1	1	0	0	0	8.97337e-05
294	0	1	1	0	0	0	0	1	1	0	0	0	0.00844388
295	1	1	0	1	1	1	1	0	0	1	1	1	6.94953e-05
296	1	0	0	1	1	1	0	0	0	0	1	1	3.36498e-06
297	0	1	1	1	0	1	0	0	0	0	0	1	7.61497e-08
298	1	1	1	1	1	1	1	1	1	0	1	1	1.17842e-08
299	1	1	1	1	1	1	1	1	1	1	1	1	8.12205e-05
300	1	1	1	1	1	1	1	1	1	1	1	1	3.93353e-05
301	0	1	1	0	0	0	0	1	1	0	0	1	2.54989e-07
302	1	1	1	1	1	1	1	1	1	1	1	1	0.00240258
303	0	1	1	0	0	0	0	1	1	0	0	0	0.0508904
304	1	1	1	1	1	1	1	1	1	0	1	0	0.000191308
305	0	0	0	1	0	1	0	0	0	0	0	0	0.00073811
306	0	0	0	1	1	1	1	1	1	0	1	1	6.71156e-08
307	0	0	0	1	0	1	0	0	0	0	1	1	2.23508e-07
308	1	1	1	1	1	1	1	1	1	1	1	1	0.0113578
309	1	1	1	1	1	1	1	1	1	1	1	1	0.119949
310	0	1	1	0	0	0	0	0	0	0	0	0	0.548127
311	1	1	1	1	1	1	1	1	1	1	1	1	6.51194e-07
312	0	1	1	0	0	0	0	1	1	0	0	0	0.000249418
313	0	0	0	1	1	1	1	0	0	1	1	1	1.04266e-08
314	0	1	1	1	0	1	0	1	1	0	0	1	5.06616e-07
315	1	1	1	1	1	1	1	1	1	0	1	0	4.04045e-09
316	0	1	1	0	0	0	0	1	1	0	0	0	0.00475091
317	1	1	1	1	1	1	1	1	1	0	1	0	0.3865
318	0	1	1	1	0	1	0	0	0	0	0	1	1.70746e-07
319	1	1	1	1	1	1	1	1	1	1	1	1	8.13672e-06
320	1	1	1	0	0	0	1	1	1	0	0	0	5.48042e-05
321	0	1	1	0	0	0	0	1	1	0	0	0	0.00159579
322	0	1	1	0	0	0	0	0	1	0	0	0	1.21225e-05
323	0	0	0	0	0	0	0	0	0	0	0	0	0.000165154
324	1	1	1	1	1	1	1	1	1	1	1	1	3.67776e-09
325	0	0	0	0	0	0	0	0	0	0	0	0	0.00115606
326	0	0	0	0	0	0	0	0	0	0	0	0	8.40701e-07
327	1	1	1	1	1	1	1	1	1	0	1	1	2.91663e-08
328	0	1	1	1	0	0	1	1	1	0	0	0	3.10081e-08
329	1	0	0	1	1	1	1	0	0	0	1	0	8.30717e-06
330	1	1	1	1	1	1	1	1	1	1	1	1	0.255522
331	0	1	1	0	0	0	0	1	1	0	0	0	0.0093315
332	0	1	1	0	0	0	0	1	1	0	0	0	0.00219402
333	1	1	1	1	1	1	1	1	1	1	1	1	0.751649
334	1	1	1	1	1	1	1	1	1	0	1	1	0.000169244
335	0	1	1	0	0	0	0	1	1	0	0	0	9.1229e-06
336	1	0	0	1	1	1	0	0	0	0	0	1	1.17748e-08
337	1	1	1	1	1	1	1	1	1	1	1	1	0.0717467
338	1	1	1	1	1	1	1	1	1	1	1	1	0.577092
339	1	1	1	1	1	1	1	1	1	1	1	1	0.00152948
340	1	1	1	1	1	1	1	1	1	1	1	1	0.999451
341	1	1	1	1	1	1	1	1	1	1	1	1	3.55826e-08
342	1	1	1	1	1	1	1	1	1	1	1	1	2.53589e-07
343	1	1	1	1	1	1	1	1	1	1	1	1	3.05104e-05
344	0	1	1	0	0	0	0	1	1	0	0	0	5.40446e-06
345	0	1	1	0	0	0	0	1	1	0	0	0	0.00145552
346	1	1	1	1	1	1	0	1	1	0	0	0	8.56039e-05
347	0	1	1	1	1	1	0	1	1	0	0	0	1.3685e-08
348	0	1	1	0	0	0	0	1	1	0	0	0	0.00434381
349	0	1	1	0	0	0	0	1	1	0	0	0	0.063848
350	1	1	1	1	1	1	1	0	0	1	1	1	2.96296e-07
351	0	1	1	0	0	0	0	0	0	0	0	0	0.00464336
352	1	0	0	1	1	1	1	0	0	0	1	1	0.137869
353	1	0	0	1	1	1	0	0	0	0	1	1	0.120816
354	1	1	1	1	1	1	1	1	1	1	1	1	0.287456
355	1	1	1	0	0	0	0	1	1	0	0	0	0.000144929
356	1	1	1	0	1	0	1	1	1	0	1	1	0.00551832
357	0	1	1	0	0	0	0	1	1	0	0	0	0.0720754
358	0	1	1	0	0	0	0	1	1	0	0	0	0.266181
359	0	1	1	0	0	0	0	1	1	0	0	0	0.0125533
360	0	0	1	0	0	0	0	0	0	0	0	0	1.24445e-07
361	0	0	0	0	1	0	0	0	0	0	0	0	2.82648e-06
362	0	1	1	0	0	0	0	1	1	0	0	0	0.016378
363	0	1	1	0	0	0	1	1	1	0	1	0	0.000201486
364	1	1	1	1	1	1	1	1	1	1	1	1	0.0896163
365	1	1	1	1	1	1	1	1	1	1	1	1	0.00766818
366	1	1	1	1	1	1	1	1	1	0	1	1	5.41047e-07
367	0	1	1	1	0	1	0	1	1	0	0	1	0.00212483
368	0	1	1	1	0	1	1	0	0	1	1	1	5.50875e-06
369	1	1	1	1	1	1	1	1	1	1	1	1	1.4365e-07
370	1	1	1	1	1	1	1	1	1	1	1	1	8.0838e-05
371	1	1	1	1	1	1	1	1	1	1	1	1	5.51921e-05
372	0	1	1	0	0	0	0	1	1	0	0	1	0.000552678
373	1	0	0	0	1	1	1	0	0	0	1	1	2.40964e-05
374	1	1	1	1	1	1	1	1	1	0	1	0	0.00231138
375	0	1	1	0	0	0	0	1	1	0	0	0	0.0115767
376	1	1	1	0	1	0	1	1	1	0	0	0	0.0048217
377	0	0	1	0	0	0	0	0	0	0	0	0	4.51356e-06
378	1	1	1	1	1	1	1	1	1	1	1	1	0.000189713
379	0	0	0	0	0	0	0	0	0	0	0	0	0.530986
380	0	0	1	0	0	0	0	1	1	0	0	1	0.050474
381	0	1	1	0	0	0	0	0	1	0	0	1	7.44663e-06
382	1	1	1	1	1	1	1	1	1	1	1	1	9.13288e-10
383	0	1	1	0	0	0	0	1	1	0	0	0	0.0313992
384	1	1	1	1	1	1	1	1	1	1	1	1	3.3225e-05
385	0	1	1	0	0	0	0	1	1	0	0	0	0.0867788
386	1	1	1	1	1	1	1	1	1	1	1	1	0.0576072
387	0	1	1	0	0	0	0	1	1	0	0	0	1.38541e-07
388	0	1	1	0	0	0	0	1	1	0	0	0	8.56167e-07
389	0	1	1	0	0	0	0	0	0	0	0	0	0.452394
390	1	1	1	0	0	0	1	1	1	0	0	0	1.41087e-05
391	0	1	1	0	0	0	0	1	1	0	0	0	3.28531e-05
392	0	1	1	0	0	0	0	1	1	0	0	0	4.89307e-05
393	1	1	1	1	1	1	1	1	1	1	1	1	0.00429179
394	1	1	1	1	1	1	1	1	1	0	1	0	1.12352e-05
395	1	1	1	0	0	0	0	1	1	0	0	0	0.00102312
396	1	1	1	0	1	0	0	1	1	0	1	0	0.150139
397	1	0	1	1	1	1	0	1	1	0	1	1	9.29784e-08
398	1	1	1	0	0	0	0	1	1	0	0	0	2.50836e-05
399	1	0	0	1	1	1	1	0	0	1	1	1	8.72615e-08
400	1	1	1	1	1	1	1	1	1	1	1	1	0.0167499
401	0	1	1	0	0	0	0	0	1	0	0	0	0.360393
402	1	1	1	0	1	0	0	0	0	0	1	0	0.302366
403	1	1	1	1	1	1	1	1	1	1	1	1	0.0379564
404	1	1	1	1	1	1	1	1	1	0	1	1	0.00668628
405	1	1	1	0	1	0	0	1	1	0	0	0	0.0584117
406	0	1	1	0	0	0	0	1	1	0	0	0	0.0124675
407	1	1	1	1	1	1	1	1	1	1	1	1	3.17962e-05
408	1	1	1	0	0	0	1	1	1	0	0	0	0.219541
409	0	0	0	0	0	0	0	0	0	0	0	0	1.00065e-06
410	1	0	0	1	1	1	1	1	0	1	1	1	4.89132e-07
411	1	1	1	1	1	1	1	1	1	1	1	1	0.00676582
412	0	1	1	0	0	0	0	1	1	0	0	0	0.0444531
413	0	1	1	0	0	0	0	1	1	0	0	0	0.000536752
414	0	1	1	1	0	0	0	1	1	0	0	0	2.03551e-07
415	1	1	1	0	0	0	0	1	1	0	0	0	1.13175e-06
416	1	1	1	1	1	0	0	1	1	0	0	0	1.92967e-05
417	0	0	1	0	0	1	0	0	1	0	0	0	1.46803e-06
418	0	0	1	0	0	0	0	0	0	0	0	1	0.11714
419	0	1	1	0	0	0	0	1	1	0	0	0	0.130799
420	0	1	1	0	0	0	0	1	1	0	0	0	0.0589702
421	0	1	1	0	0	0	0	0	0	0	0	0	0.000286562
422	1	0	0	1	1	1	0	0	0	0	1	0	0.141616
423	1	1	1	1	1	1	1	1	1	1	1	1	7.08527e-05
424	0	1	1	0	0	0	0	0	0	0	0	0	0.14119
425	0	1	1	1	0	0	0	1	1	0	0	0	0.00779614
426	0	1	1	1	0	1	1	1	1	1	1	1	8.93522e-07
427	0	1	1	0	0	0	0	0	0	0	0	0	0.00934775
428	1	1	1	1	1	1	1	1	1	1	1	1	3.81381e-05
429	1	1	1	1	1	1	1	1	1	1	1	1	0.0029571
430	0	1	1	0	0	0	0	0	0	1	0	1	0.0233297
431	0	1	1	0	0	0	0	1	1	0	0	0	0.000129067
432	1	0	0	1	1	1	0	0	0	0	1	0	1.08881e-07
433	1	1	1	1	1	1	1	1	1	1	1	1	2.61297e-08
434	0	1	1	0	0	0	0	1	1	0	0	0	0.00808724
435	0	1	1	0	0	0	0	1	1	0	0	0	0.000337827
436	0	1	1	0	1	0	0	1	1	0	0	0	0.427458
437	0	1	1	0	0	0	0	1	1	0	0	0	0.0845471
438	0	1	1	0	0	0	0	1	1	0	0	0	7.79023e-05
439	1	1	1	1	0	1	1	1	1	1	1	1	6.10655e-07
440	1	1	1	1	1	1	1	1	1	1	1	1	5.85947e-08
441	1	1	1	1	1	1	1	1	1	1	1	1	0.0424475
442	1	1	1	1	1	1	1	1	1	1	1	1	3.50412e-07
443	0	1	1	0	0	0	0	1	1	0	0	0	0.0183807
444	0	1	1	0	0	0	0	1	1	0	0	0	1.30996e-06
445	1	1	1	1	1	1	1	1	1	1	1	1	0.0499302
446	0	1	1	0	0	0	0	1	1	0	0	0	0.00261269
447	0	1	1	0	0	0	0	1	1	0	0	0	0.00165469
448	1	1	1	1	1	1	1	1	1	1	1	1	0.00266838
449	1	1	1	1	1	1	1	1	1	1	1	1	0.00476146
450	0	1	1	0	0	0	0	1	1	0	0	0	2.21745e-05
451	1	1	1	1	1	1	1	1	1	1	1	1	0.0038622
452	1	1	1	1	1	1	1	1	1	1	1	1	0.00350569
453	1	0	0	1	1	1	0	0	0	0	1	1	0.00163138
454	1	1	1	1	1	1	1	1	1	1	1	1	0.00877923
455	1	1	1	1	1	1	1	1	1	1	1	1	0.000380623
456	0	0	0	1	1	1	0	0	0	0	1	0	2.17934e-06
457	1	1	1	1	0	0	1	1	1	0	1	1	0.000142157
458	0	0	0	1	1	1	0	0	0	0	0	0	4.64936e-05
459	1	1	1	1	1	1	1	1	1	1	1	1	0.0604829
460	1	0	0	1	1	1	1	0	0	1	1	1	9.24704e-06
461	0	1	1	0	0	0	0	0	1	0	0	0	1.33997e-06
462	0	1	1	0	0	0	0	1	1	0	0	0	0.13158
463	1	1	1	1	1	1	1	1	1	1	1	1	7.19663e-07
464	1	1	1	1	1	1	1	1	1	1	1	1	0.0541351
465	1	1	1	1	1	1	1	1	1	0	1	0	0.00128032
466	0	1	1	0	0	0	0	1	1	0	0	0	9.37704e-05
467	1	1	1	1	1	1	1	1	1	1	1	1	0.0268957
468	0	1	1	0	0	0	1	1	1	0	1	1	0.275661
469	1	1	1	1	1	1	1	1	1	1	1	1	4.12042e-08
470	1	1	1	1	1	1	1	1	1	1	1	1	0.0187127
471	0	1	1	0	0	0	0	1	1	0	0	0	0.0674293
472	0	1	1	1	0	1	0	0	1	0	0	1	0.00703415
473	0	1	1	0	0	0	0	1	1	0	0	0	0.0103974
474	0	1	1	0	0	0	0	1	1	0	0	0	0.0122522
475	0	1	1	0	0	0	0	0	1	0	0	0	0.0106098
476	0	1	1	0	0	0	0	1	1	0	0	0	0.000786054
477	0	1	1	0	0	0	0	1	1	0	0	0	8.7716e-05
478	1	1	1	1	1	1	1	1	1	1	1	1	0.00134885
479	1	1	1	1	1	1	1	1	1	0	1	0	0.172116
480	1	1	1	1	1	1	1	1	1	1	1	1	0.0019777
481	0	1	1	0	0	0	1	1	1	0	1	0	0.00106207
482	0	1	1	0	0	0	0	0	1	0	0	0	0.000414499
483	0	1	1	0	0	0	0	1	1	0	0	0	0.00285656
484	1	1	1	1	1	1	1	1	1	1	1	1	1.14558e-08
485	1	1	1	1	1	1	1	1	1	1	1	1	0.0387787
486	0	1	1	1	0	0	0	1	1	0	0	1	3.47383e-10
487	1	1	1	1	1	1	1	1	1	1	1	1	1.63281e-08
488	1	1	1	1	1	1	1	1	1	0	0	1	5.81126e-06
489	1	0	0	1	1	1	1	0	0	1	1	1	0.0323692
490	1	0	0	1	1	1	1	0	0	1	1	1	0.0052347
491	0	1	1	0	0	0	0	1	1	0	0	0	9.43322e-05
492	0	1	1	0	0	0	0	1	1	0	0	0	0.00557179
493	1	0	0	1	1	1	1	0	0	0	1	1	0.00359874
494	0	1	1	0	0	0	0	1	1	0	0	0	9.87932e-06
495	1	1	1	1	1	1	1	1	1	1	1	1	6.76344e-05
496	1	1	1	1	1	1	1	1	1	1	1	1	7.05717e-05
497	1	1	1	0	1	0	1	0	0	0	1	0	0.38774
498	0	1	1	0	0	0	0	0	0	0	0	0	0.00132249
499	0	1	1	1	0	1	0	1	1	0	0	0	1.73651e-06
500	1	1	1	1	1	1	1	1	1	1	1	1	0.000282495
501	0	0	1	0	0	0	0	1	1	0	0	0	8.48531e-06
502	0	1	1	0	0	0	0	1	1	0	0	0	0.000464042
503	0	1	1	1	0	1	0	1	1	1	0	1	4.7703e-06
504	1	1	1	1	1	1	1	1	1	1	1	1	0.254341
505	1	0	0	1	1	1	0	0	0	0	0	0	0.000104776
506	0	1	1	0	0	0	0	1	1	0	0	0	0.0107884
507	0	1	1	0	0	0	0	1	1	0	0	0	0.0120798
508	0	0	0	0	0	0	0	0	0	0	0	0	6.48343e-06
509	0	0	1	0	0	0	0	0	0	0	0	0	2.11363e-08
510	0	1	1	0	0	0	0	1	1	0	0	0	0.000755843
511	1	1	1	1	1	1	1	1	1	1	1	1	6.82928e-06
512	1	1	1	1	1	1	0	1	1	0	0	0	1.10943e-05
513	0	1	1	1	0	1	0	0	0	0	0	0	1.72382e-09
514	1	1	1	1	1	1	1	1	1	1	1	1	0.630624
515	1	1	1	1	1	0	1	1	1	0	0	1	0.0300436
516	1	0	0	1	1	1	1	0	0	0	1	0	0.0171871
517	0	0	0	0	0	0	0	0	0	0	0	0	0.00389644
518	1	0	0	1	1	1	1	0	0	1	1	1	0.0123679
519	0	0	1	1	0	1	0	0	0	0	0	1	2.49461e-07
520	0	1	1	0	0	0	0	1	1	0	0	0	0.000894859
521	1	1	1	1	1	1	1	1	1	1	1	1	3.74523e-07
522	1	1	1	1	1	1	1	1	1	1	1	1	9.48498e-07
523	0	0	0	0	1	0	0	0	0	0	0	0	2.07947e-05
524	1	1	1	1	1	1	0	1	1	0	0	1	0.21553
525	1	1	1	1	1	1	1	1	1	1	1	1	0.0281893
526	1	1	1	1	1	1	1	1	1	1	1	1	0.00261096
527	1	1	1	1	1	1	1	1	1	1	1	1	0.000170538
528	0	1	1	0	0	0	0	1	1	1	0	1	5.61936e-06
529	0	1	1	1	0	0	0	1	1	0	0	0	9.77006e-10
530	1	1	1	1	1	1	1	1	1	1	1	1	0.00923014
531	1	1	1	1	1	1	1	1	1	1	1	1	1.84479e-06
532	0	0	0	0	0	1	0	1	1	0	0	0	2.16985e-09
533	1	1	1	1	1	1	1	1	1	0	1	0	4.42022e-09
534	0	0	0	0	0	0	0	0	0	0	0	0	2.21093e-06
535	0	1	1	0	0	0	0	1	1	0	0	0	7.01391e-09
536	1	1	1	1	1	1	1	1	1	1	1	1	0.0020088
537	1	1	1	1	1	1	1	1	1	1	1	1	0.141669
538	0	1	1	0	1	0	0	1	1	0	0	0	0.219534
539	0	1	1	0	0	0	0	1	1	0	0	0	5.67465e-07
540	0	0	0	0	0	0	0	0	0	0	0	0	3.57867e-06
541	0	1	1	0	0	0	0	0	0	0	0	0	0.000405348
542	0	1	1	0	0	0	0	0	0	0	0	0	2.24242e-05
543	0	1	1	0	0	0	0	1	1	0	0	0	0.493579
544	1	1	1	1	1	1	1	1	1	1	1	1	9.47415e-09
545	1	1	1	1	1	1	1	1	1	1	1	1	0.0298044
546	0	1	1	0	0	0	0	1	1	0	0	0	1.89252e-08
547	1	1	1	1	1	1	0	1	1	1	0	1	6.22137e-08
548	0	1	1	0	0	0	0	1	1	0	0	0	0.19811
549	1	1	1	1	1	1	1	1	1	1	1	1	0.367829
550	1	1	1	1	1	1	0	1	1	0	0	0	8.10224e-06
551	0	1	1	0	0	0	0	0	0	0	0	0	4.8179e-06
552	1	1	1	1	1	1	1	1	1	1	1	1	0.100073
553	0	1	1	0	0	0	0	1	1	0	0	0	0.000797891
554	1	1	1	1	1	1	1	1	1	1	1	1	6.72788e-05
555	1	1	1	1	1	1	1	1	1	1	1	1	0.564298
556	1	0	0	1	1	1	1	0	0	1	1	1	0.00415332
557	0	0	0	0	1	1	0	0	0	0	0	0	0.0003729
558	1	1	1	1	1	1	1	1	1	1	1	1	0.0350141
559	1	1	1	0	1	0	0	1	1	0	0	0	0.00462788
560	1	1	1	1	1	1	1	1	1	1	1	1	1.07493e-06
561	1	0	0	1	1	1	1	0	0	1	1	1	2.91066e-05
562	0	1	1	0	0	0	0	1	1	0	0	0	0.000608739
563	1	1	1	1	1	1	1	1	1	1	1	1	0.00080927
564	0	1	1	0	0	0	0	0	0	0	0	0	4.38039e-07
565	1	1	1	1	1	1	1	1	1	1	1	1	0.00047255
566	0	1	1	0	1	1	1	1	1	0	1	1	3.66121e-06
567	0	0	0	0	0	0	0	0	1	0	0	0	0.00866016
568	1	0	0	1	1	1	0	0	0	0	1	0	0.00315157
569	1	1	1	1	1	1	1	1	1	1	1	1	0.0625095
570	1	0	0	1	1	1	1	0	0	0	1	1	1.79871e-05
571	1	0	0	1	1	1	1	0	0	0	1	1	0.298383
572	0	1	1	0	0	0	0	1	1	0	0	0	0.0349835
573	1	1	1	1	1	1	1	1	1	1	1	1	8.74696e-05
574	0	1	1	0	0	0	0	1	1	0	0	0	0.0695359
575	1	1	1	1	1	1	1	1	1	1	1	1	2.31356e-08
576	0	1	1	0	0	0	0	1	1	0	0	0	0.00270424
577	1	1	1	1	0	0	1	1	1	0	0	0	2.03769e-05
578	1	1	1	1	1	1	0	1	1	1	0	1	1.45612e-07
579	0	1	1	0	0	0	0	1	1	0	0	0	1.76555e-05
580	1	0	0	1	1	1	1	0	0	0	1	0	3.49296e-05
581	0	0	1	0	0	0	0	0	1	0	0	0	6.52353e-06
582	1	1	1	1	1	1	1	1	1	1	1	1	0.0152359
583	1	1	1	1	1	1	1	1	1	1	1	1	1.70002e-07
584	1	1	1	1	1	1	1	1	1	1	1	1	0.000209502
585	0	0	0	1	1	1	1	0	0	0	1	1	0.00119292
586	1	1	1	1	1	1	1	1	1	1	0	1	1.89024e-06
587	1	1	1	1	1	1	0	0	0	1	0	1	1.70595e-08
588	0	1	1	0	0	0	0	1	1	0	0	0	6.429e-06
589	1	0	0	1	1	1	1	0	0	0	1	1	0.0315339
590	1	1	1	1	1	1	1	1	1	0	1	1	0.31863
591	0	0	0	0	1	0	0	0	0	0	0	0	0.000598707
592	0	0	0	0	1	1	0	0	0	0	0	0	0.000304046
593	0	0	0	0	0	0	0	0	0	0	0	0	0.00209601
594	1	1	1	1	1	1	1	1	1	1	1	1	0.11611
595	1	1	1	1	1	1	1	1	1	1	1	1	0.000983837
596	1	1	0	1	1	1	1	1	0	1	1	1	0.000301933
597	1	1	1	1	1	1	1	1	1	1	1	1	0.00073298
598	0	1	1	1	0	1	1	1	1	1	1	1	2.22489e-05
599	1	1	1	1	1	1	1	1	1	0	1	0	0.00245902
600	0	1	1	0	0	0	0	1	1	0	0	0	0.0551073
601	0	0	1	0	0	0	0	0	0	0	0	0	2.48192e-07
602	1	1	1	1	1	1	1	1	1	1	1	1	1.53583e-09
603	0	1	1	0	0	0	0	1	1	0	0	1	1.22924e-07
604	1	1	1	1	1	1	1	1	1	1	1	1	0.109829
605	1	1	1	0	1	0	1	1	1	1	1	1	0.000309543
606	1	1	1	1	1	1	1	1	1	1	1	1	0.000303216
607	0	1	1	0	0	0	0	0	0	0	0	0	2.57525e-06
608	0	1	1	0	0	0	0	1	1	0	0	0	0.0522034
609	0	1	1	0	0	0	0	1	1	0	0	0	0.000267625
610	0	1	1	0	0	0	0	1	1	0	0	0	0.000676852
611	0	1	1	0	0	0	0	1	1	0	0	0	0.706379
612	0	1	1	0	0	0	0	1	1	0	0	0	0.000666608
613	0	1	1	0	1	0	1	1	1	0	1	0	6.249e-06
614	0	1	1	0	0	0	0	1	1	0	0	0	0.0183655
615	1	1	1	1	1	1	1	0	0	0	1	0	0.000112171
616	0	0	0	0	0	0	0	0	0	0	0	0	9.38012e-05
617	1	1	1	1	1	1	1	1	1	1	1	1	0.00156922
618	1	1	1	1	1	1	1	1	1	1	1	1	0.0346814
619	1	1	1	1	1	1	1	1	1	0	1	0	2.91193e-05
620	0	1	1	0	0	0	0	1	1	0	0	0	0.000268292
621	1	0	0	1	1	1	0	0	0	0	1	0	0.0018082
622	1	1	1	0	1	0	1	0	1	0	1	0	2.13308e-05
623	1	1	1	0	1	0	0	1	1	0	0	0	0.00151602
624	1	1	1	1	1	1	1	1	1	1	1	1	0.0892058
625	0	1	1	0	0	0	0	1	1	0	0	0	0.0898267
626	1	1	1	1	1	1	1	1	1	1	1	1	0.000805593
627	1	1	1	1	1	1	1	1	1	1	1	1	0.00010286
628	1	1	1	1	1	1	1	1	1	1	1	1	0.00472379
629	1	1	1	1	1	1	1	1	1	1	1	1	0.00641676
630	1	1	1	1	1	1	1	1	1	1	1	1	0.00383636
631	0	1	1	0	0	0	1	1	1	1	0	1	0.118389
632	1	1	1	1	1	1	1	1	1	1	1	1	2.87714e-05
633	1	1	1	1	1	1	0	1	1	0	0	0	0.000214557
634	1	1	1	1	1	0	1	1	1	0	0	0	5.96077e-05
635	1	1	1	1	1	0	1	1	1	0	1	0	0.0189562
636	1	1	1	1	1	1	1	1	1	1	1	1	0.00124533
637	1	1	1	1	1	1	1	1	1	0	1	0	0.000278675
638	1	1	1	1	1	1	1	1	1	1	1	1	0.0270433
639	0	1	1	0	0	0	0	0	1	0	0	0	0.000488822
640	1	1	1	1	1	1	1	1	1	1	1	1	0.00258071
641	1	1	1	1	1	1	1	1	1	1	1	1	0.00905999
642	1	1	1	1	1	1	1	1	1	1	1	1	0.000687972
643	0	1	1	0	0	0	0	1	1	0	0	0	1.94232e-05
644	1	1	1	1	1	1	1	1	1	1	1	1	0.942992
645	1	1	1	1	1	1	1	1	1	1	1	1	0.00164129
646	0	1	1	1	0	1	1	1	1	1	1	1	0.0883592
647	1	1	1	1	1	1	1	1	1	1	1	1	1.11303e-09
648	1	1	1	1	0	1	1	1	1	1	1	1	1.03419e-05
649	1	1	1	1	1	1	1	1	1	1	1	1	4.12822e-09
650	0	1	1	0	0	0	0	0	0	0	0	0	0.00597555
651	0	1	1	0	0	0	0	1	1	0	0	0	0.000202849
652	0	1	1	0	0	0	0	1	1	0	0	0	3.7324e-06
653	1	1	1	1	1	1	1	1	1	1	1	1	0.016726
654	0	0	0	0	0	0	0	0	0	0	0	0	0.0478236
655	0	1	1	0	0	0	0	1	1	0	0	0	0.00254548
656	1	1	1	1	1	1	1	1	1	1	1	1	4.91085e-05
657	1	1	1	1	1	1	1	1	1	1	1	1	0.000244977
658	0	1	1	0	0	0	0	1	1	0	0	0	0.00377799
659	0	0	1	0	0	1	0	0	0	0	0	1	1.40346e-07
660	0	1	1	0	0	0	0	1	1	0	0	0	0.000322241
661	1	0	0	1	1	1	0	0	0	0	0	0	3.37115e-07
662	1	1	1	1	1	1	1	1	1	1	1	1	2.78264e-09
663	0	1	1	0	0	0	0	1	1	0	1	0	6.27191e-07
664	1	1	1	1	1	1	1	1	1	1	1	1	0.974274
665	1	1	1	1	1	1	1	1	1	1	1	1	0.113414
666	0	0	1	0	0	0	0	0	0	0	0	0	0.211564
667	0	0	0	0	0	0	0	0	0	0	0	0	7.36609e-05
668	0	1	1	0	0	0	0	1	1	0	0	0	0.000878876
669	1	1	1	1	1	1	1	1	1	1	1	1	0.355146
670	0	1	1	0	0	0	0	1	1	0	0	0	0.000270184
671	0	1	1	0	0	0	0	1	1	0	0	1	7.34528e-07
672	0	1	1	0	0	0	0	1	1	0	0	0	0.0183637
673	1	1	1	1	1	1	1	1	1	1	1	1	0.0057025
674	1	1	1	1	1	1	1	1	1	1	1	1	2.92864e-08
675	1	1	1	1	1	1	1	1	1	1	1	1	2.74037e-08
676	1	1	1	1	1	1	1	1	1	1	1	1	1.63671e-08
677	1	1	1	1	0	1	1	1	1	1	0	1	2.76214e-08
678	0	0	0	0	0	0	0	0	0	0	0	0	0.0258782
679	1	1	1	0	1	0	1	1	1	0	1	1	0.0108146
680	0	1	1	0	0	0	0	1	1	0	0	0	2.69596e-08
681	1	1	1	1	1	1	1	1	1	1	1	1	0.265164
682	0	1	1	0	0	0	0	1	1	0	0	0	0.0961597
683	0	1	1	0	0	0	0	0	0	0	0	1	0.0123613
684	0	1	1	0	0	0	0	1	1	0	0	0	0.01159
685	0	1	1	0	0	0	1	1	1	1	1	1	2.07946e-05
686	1	1	1	1	1	1	1	1	1	1	1	1	0.0112818
687	0	0	0	0	0	0	0	0	0	0	0	0	0.1614
688	1	1	1	1	1	1	1	1	1	1	1	1	0.056066
689	1	1	1	1	1	1	1	1	1	1	1	1	0.661493
690	0	0	1	0	0	0	0	0	0	0	0	0	0.00115624
691	1	1	1	1	1	1	1	1	1	1	1	1	0.00373786
692	1	1	1	1	1	1	1	1	1	0	1	1	3.22548e-05
693	0	0	0	0	0	0	0	0	0	0	0	0	6.42853e-09
694	1	1	1	1	1	1	1	1	1	1	1	1	0.287814
695	0	1	1	0	0	0	0	1	1	0	0	0	7.1609e-05
696	1	0	0	1	1	1	1	0	0	0	1	0	3.73094e-06
697	0	1	1	1	0	1	1	1	1	1	1	1	6.46997e-07
698	0	1	1	0	0	0	0	1	1	0	0	0	6.95004e-06
699	0	0	0	0	1	1	0	0	0	0	0	0	0.000179459
700	1	0	0	1	1	1	1	0	0	0	1	1	9.60638e-05
701	0	1	1	0	0	0	0	0	0	0	0	0	0.46571
702	1	1	1	1	1	1	1	1	1	0	1	0	4.44359e-05
703	1	1	1	1	1	1	1	1	1	1	1	1	1.13283e-08
704	1	1	1	1	1	1	1	0	0	1	1	1	0.0374871
705	0	0	1	0	0	0	0	0	0	0	0	0	1.9967e-07
706	0	1	1	0	1	0	1	0	1	0	1	1	2.826e-05
707	1	1	1	1	1	1	0	1	1	0	0	1	2.67796e-09
708	1	1	1	1	1	1	1	1	1	1	1	1	0.932077
709	0	1	1	0	0	0	0	0	1	0	0	0	2.13398e-08
710	1	1	1	1	1	1	1	1	1	1	1	1	0.0831662
711	0	0	1	0	0	0	0	0	0	0	0	0	3.01518e-05
712	0	0	0	1	0	1	0	0	0	0	0	0	6.92182e-07
713	0	1	1	0	0	0	0	1	1	0	0	0	0.000241916
714	0	1	1	0	0	0	0	0	0	0	0	0	1.54166e-07
715	0	1	1	0	0	0	0	1	1	0	0	0	0.0470458
716	0	1	1	0	0	0	0	1	1	0	0	0	0.000348301
717	1	0	0	1	1	1	1	0	0	0	1	1	2.31046e-05
718	0	1	1	0	0	0	0	1	1	0	0	0	3.2581e-06
719	1	1	1	1	1	0	1	1	1	0	0	0	0.00227813
720	1	0	0	1	1	1	0	0	0	0	0	1	6.90039e-06
721	1	1	1	1	1	1	1	1	1	0	1	1	0.0448793
722	1	1	1	0	0	0	1	1	1	0	0	1	0.00482563
723	0	1	1	0	0	0	1	1	1	0	1	0	2.79084e-07
724	0	1	1	0	0	0	0	1	1	0	0	0	0.000187947
725	0	1	1	0	0	0	0	1	1	0	0	0	8.40078e-08
726	0	1	1	0	0	0	0	0	1	0	0	0	0.0005728
727	1	1	1	1	1	1	1	1	1	1	1	1	6.78984e-05
728	1	1	1	1	1	1	1	1	1	1	1	1	0.376499
729	1	1	1	1	1	1	1	1	1	1	1	1	1.12677e-05
730	0	1	1	0	0	0	0	1	1	0	0	0	0.00409162
731	0	1	1	0	1	0	0	0	1	0	0	0	0.00115208
732	0	1	1	0	1	1	0	0	0	0	0	0	0.000762096
733	1	1	1	1	1	1	1	1	1	1	1	1	0.294827
734	1	1	1	1	1	1	1	1	1	1	1	1	0.177581
735	0	1	1	0	0	0	0	1	1	0	0	0	0.0345375
736	1	1	1	1	1	1	1	1	1	1	1	1	1.31706e-06
737	1	1	1	1	1	1	1	1	1	1	1	1	0.257936
738	1	1	1	1	1	1	1	1	1	1	1	1	0.0468697
739	1	1	1	1	1	1	1	1	1	1	1	1	5.32808e-10
740	1	1	1	1	1	1	1	1	1	1	1	1	1.34776e-09
741	1	1	1	0	0	0	0	1	1	0	0	0	0.00616171
742	0	1	1	0	0	0	0	0	1	0	0	0	3.16555e-07
743	0	1	1	0	0	0	0	1	1	0	0	0	0.676934
744	1	1	1	1	1	1	1	1	1	1	1	1	3.60653e-05
745	1	1	1	1	1	1	1	1	1	1	1	1	9.04546e-06
746	0	1	1	0	0	0	0	1	1	0	0	1	0.0034186
747	0	0	0	0	0	0	0	0	0	0	0	0	0.000672308
748	0	0	0	0	0	0	0	1	1	0	0	0	0.265557
749	0	1	1	0	0	0	0	0	1	0	0	0	0.000190499
750	0	1	1	1	0	1	0	0	0	0	0	1	8.64295e-05
751	1	1	1	1	1	1	1	1	1	1	1	1	8.5352e-08
752	1	0	0	1	1	1	1	0	0	0	1	1	0.00368912
753	0	0	0	0	0	0	0	0	0	0	0	0	0.0443444
754	0	1	1	0	0	0	0	1	1	0	0	0	0.0135447
755	0	1	1	1	0	1	0	0	1	0	0	1	1.6536e-08
756	1	1	1	1	1	1	1	1	1	1	1	1	8.06337e-10
757	0	0	1	0	0	0	0	0	0	0	0	0	0.0249683
758	0	1	1	1	0	1	0	1	1	0	0	0	1.77116e-08
759	0	0	0	0	0	1	1	0	0	1	1	1	0.115987
760	0	0	0	0	0	0	0	0	0	0	0	0	0.00503158
761	1	0	0	1	1	1	1	0	0	1	1	1	0.0442754
762	1	1	1	1	1	1	1	1	1	1	1	1	0.0186036
763	1	0	0	0	1	1	0	0	0	0	1	1	0.0279143
764	1	1	1	1	1	1	1	1	1	1	1	1	0.193754
765	0	1	1	0	0	0	0	1	1	0	0	0	0.000259897
766	0	1	1	0	0	0	0	1	1	0	0	0	0.012405
767	1	0	0	1	1	1	0	0	0	0	0	1	6.51633e-05
768	1	1	1	1	1	1	1	1	1	1	1	1	0.0225605
769	0	1	1	1	1	1	1	1	1	0	1	1	0.000150317
770	1	1	1	1	1	1	0	1	1	1	0	1	1.70024e-07
771	0	0	0	0	0	0	0	0	0	0	0	0	1.57767e-07
772	0	1	1	0	0	0	0	1	1	0	1	0	0.0440784
773	0	0	0	0	0	0	0	0	0	0	0	0	6.76392e-06
774	0	0	0	0	0	1	0	0	0	0	0	0	3.17311e-06
775	1	0	0	1	1	1	0	0	0	0	0	0	3.22269e-07
776	0	1	1	0	0	0	1	1	1	0	0	0	0.00075476
777	1	1	1	0	1	0	1	1	1	0	1	0	0.59218
778	0	1	1	0	0	0	0	1	1	0	0	0	0.572129
779	0	1	1	0	0	0	0	0	0	0	0	1	4.87902e-07
780	0	1	1	0	0	0	0	1	1	0	0	1	0.000733782
781	1	1	1	1	1	1	1	1	1	1	1	1	0.0586136
782	1	1	1	1	1	1	1	1	1	1	1	1	0.92792
783	1	1	1	1	1	1	1	1	1	1	1	1	7.79086e-09
784	1	1	1	1	1	1	1	1	1	1	1	1	0.168196
785	1	1	1	1	1	1	1	1	1	1	1	1	0.00337196
786	1	1	1	1	1	1	1	1	1	1	1	1	0.376134
787	0	1	1	0	0	0	0	1	1	0	0	0	4.13176e-05
788	1	1	1	1	1	1	1	1	1	1	1	1	0.389664
789	1	1	1	1	1	1	1	1	1	1	1	1	0.0405113
790	1	1	1	1	1	1	1	1	1	1	1	1	0.000224241
791	1	1	1	1	1	1	1	1	1	1	1	1	0.000351084
792	0	1	1	0	0	0	0	1	1	0	0	0	4.51496e-08
793	0	1	1	0	0	0	0	1	1	0	0	1	1.61118e-07
794	1	1	1	1	1	1	1	1	1	0	1	1	0.0323893
795	1	1	1	1	1	1	1	1	1	1	1	1	0.0889457
796	0	1	1	0	0	0	0	1	1	0	0	0	0.05075
797	0	1	1	0	0	0	0	1	1	0	0	0	0.0241558
798	0	1	1	0	0	0	0	0	1	0	0	0	0.0094219
799	1	1	1	1	1	1	1	1	1	0	1	1	0.00129295
800	1	1	1	1	1	1	1	1	1	1	1	1	0.0457933
801	0	1	1	1	0	1	0	1	1	0	0	1	0.00720333
802	1	1	1	0	0	0	0	1	1	0	0	0	1.47312e-07
803	1	1	1	1	1	1	1	1	1	1	1	1	6.68808e-09
804	1	1	1	1	1	1	1	1	1	1	1	1	0.000358658
805	1	1	1	1	1	1	1	1	1	1	1	1	0.000130548
806	0	0	0	0	0	0	0	0	0	0	0	0	0.439789
807	0	1	1	0	0	0	0	1	1	0	0	0	0.00512214
808	0	1	1	0	0	0	0	1	1	0	0	0	3.12809e-06
809	0	1	1	0	0	0	0	1	1	0	0	0	0.0203829
810	0	0	0	0	0	0	0	0	0	0	0	0	0.00159077
811	0	1	1	0	0	0	0	1	1	0	0	0	0.000373619
812	1	1	1	1	0	0	1	1	1	1	1	1	0.00139059
813	1	1	1	1	1	1	1	1	1	1	1	1	3.73607e-05
814	0	0	0	0	0	0	0	0	0	0	0	0	0.00145801
815	0	0	0	1	1	1	0	0	0	0	0	1	2.16947e-05
816	0	1	1	0	0	0	0	1	1	0	0	1	8.58214e-06
817	0	1	1	0	0	0	0	0	0	0	0	0	0.00802959
818	1	1	1	1	1	1	1	1	1	1	1	1	0.0215019
819	1	1	1	1	1	1	1	1	1	0	0	0	2.27788e-05
820	0	1	1	0	0	0	0	1	1	0	0	0	9.11055e-06
821	1	1	1	1	1	1	1	1	1	1	1	1	0.000169739
822	1	1	1	1	1	1	1	1	1	1	1	1	0.0286391
823	1	1	1	1	1	1	1	1	1	1	1	1	0.413743
824	1	1	1	1	1	1	1	1	1	1	1	1	3.60773e-08
825	0	1	1	0	0	0	0	1	1	0	0	0	0.000176585
826	1	1	1	1	1	1	1	1	1	0	1	0	8.98703e-06
827	0	1	1	0	0	0	0	1	1	0	0	0	0.30842
828	1	1	1	1	1	1	1	1	1	1	1	1	1.17779e-07
829	1	1	1	1	1	1	1	1	1	1	1	1	0.08345
830	0	1	1	0	0	0	0	1	1	0	0	0	0.115744
831	1	1	1	1	1	1	1	1	1	1	1	1	0.000631543
832	1	1	1	1	1	0	1	1	1	0	1	0	0.0188442
833	1	1	1	1	1	1	1	1	1	0	1	1	0.0282462
834	1	1	1	1	1	1	1	1	1	1	1	1	0.0236393
835	0	0	0	0	1	0	0	0	0	0	0	0	0.000393281
836	1	1	1	1	1	1	1	1	1	1	1	1	2.69428e-06
837	1	1	1	1	1	1	1	1	1	0	0	0	2.8691e-07
838	1	1	1	1	1	1	1	1	1	1	1	1	0.25594
839	0	0	0	0	0	0	0	0	0	0	0	0	3.79539e-08
840	0	0	0	0	0	0	0	0	0	0	0	0	0.556653
841	0	1	1	0	0	0	0	1	1	0	0	0	0.000579153
842	0	1	1	0	0	0	0	1	1	0	0	0	0.0023072
843	1	0	0	1	1	1	0	0	0	0	1	0	1.03739e-07
844	1	1	1	1	1	1	1	1	1	0	1	0	0.823799
845	1	1	1	1	1	1	1	1	1	1	1	1	0.0103588
846	1	1	1	1	1	1	1	1	1	1	1	1	0.071834
847	0	0	0	0	0	0	0	0	0	0	0	0	0.000301273
848	0	1	1	0	0	0	0	1	1	0	1	0	5.94087e-05
849	1	1	1	1	1	1	1	1	1	1	1	1	4.75804e-05
850	1	1	1	0	1	0	1	1	1	0	1	0	0.0786052
851	0	1	1	0	0	0	0	1	1	0	0	0	0.462062
852	0	1	1	0	0	0	0	0	1	0	0	0	0.000323691
853	0	1	1	0	0	0	0	1	1	0	0	0	0.00794319
854	1	1	1	1	1	1	1	1	1	1	1	1	0.0444933
855	0	0	1	0	0	0	0	0	0	0	0	0	4.90511e-06
856	1	1	1	1	1	1	1	1	1	1	1	1	1.93475e-07
857	1	1	1	0	1	1	1	1	1	0	1	0	0.0796443
858	0	1	1	0	0	0	0	1	1	0	0	0	0.000120702
859	1	1	1	1	1	1	1	1	1	1	1	1	0.00601484
860	1	1	1	1	1	1	1	1	1	1	1	1	0.00313426
861	1	0	0	0	1	1	1	0	0	0	1	1	1.51362e-09
862	0	1	1	0	0	0	0	1	1	0	0	0	7.25505e-05
863	0	1	1	0	0	0	0	1	1	0	0	0	0.000198278
864	0	0	0	1	0	1	1	0	0	0	1	0	3.27259e-06
865	0	0	1	0	0	0	0	0	0	0	0	0	0.0939275
866	1	1	1	1	1	1	1	1	1	1	1	1	0.00318919
867	0	1	1	0	0	0	1	1	1	0	0	0	3.45717e-06
868	1	1	1	0	0	0	1	1	1	0	1	0	0.000130934
869	0	1	1	0	0	0	0	1	1	0	0	0	3.59421e-07
870	1	0	0	1	1	1	1	0	0	1	1	1	3.34116e-06
871	0	1	1	0	0	0	0	1	1	0	0	1	0.00321666
872	1	1	1	1	1	1	0	0	0	0	0	1	8.93285e-09
873	1	1	1	1	1	1	1	1	1	1	1	1	0.225245
874	1	1	1	0	1	0	0	1	1	0	0	0	2.1293e-05
875	1	1	1	1	1	1	1	1	1	1	1	1	0.000844698
876	1	1	1	0	1	0	0	1	1	0	1	0	0.0207594
877	0	1	1	0	0	0	0	1	1	0	0	0	0.00961036
878	0	0	0	0	0	0	0	0	0	0	0	0	9.54647e-09
879	1	0	0	1	1	1	1	0	0	1	1	1	9.14584e-08
880	0	0	0	0	1	0	0	0	1	0	1	0	1.90261e-07
881	0	0	1	0	0	0	0	0	0	0	0	0	3.35645e-06
882	0	1	1	0	0	0	0	1	1	0	0	1	4.70733e-05
883	1	1	1	1	1	1	1	1	1	1	1	1	0.3172
884	1	0	0	0	1	0	0	0	0	0	0	0	0.00145071
885	0	1	1	0	0	0	0	1	1	0	0	0	5.43747e-06
886	0	1	1	0	0	0	0	0	1	0	0	0	2.03321e-09
887	0	1	1	1	0	1	1	1	1	0	1	1	1.73927e-05
888	1	0	0	1	1	1	1	0	0	0	1	1	3.94047e-06
889	1	1	1	1	1	1	1	1	1	0	1	1	0.000523441
890	0	1	1	0	0	0	0	1	1	0	0	0	0.000130093
891	1	1	1	1	0	1	1	1	1	0	0	0	1.71374e-07
892	0	1	1	0	0	0	0	0	0	0	0	0	0.00028957
893	1	1	1	1	1	1	1	1	1	1	1	1	4.73287e-05
894	1	1	1	1	0	1	1	1	1	0	0	0	1.89205e-06
895	1	1	1	1	1	1	1	1	1	1	1	1	0.0351654
896	0	1	1	0	0	0	0	1	1	0	0	0	2.58518e-06
897	0	1	1	0	0	0	0	1	1	0	0	0	0.146434
898	0	1	1	0	0	0	0	1	1	0	0	0	5.64018e-05
899	1	0	0	1	1	1	1	1	0	1	1	1	1.09265e-05
900	0	0	0	0	0	0	0	0	0	0	0	0	3.31371e-05
901	0	1	1	0	0	0	0	1	1	0	0	0	0.00125445
902	1	1	1	1	1	1	1	1	1	1	1	1	0.0010267
903	1	1	1	0	1	0	1	1	1	0	0	0	0.282801
904	1	1	1	1	1	1	1	1	1	1	1	1	0.0467101
905	0	1	1	0	0	0	0	0	0	0	0	0	0.00707671
906	1	1	1	1	1	1	1	1	1	1	1	1	0.0180046
907	1	1	1	1	1	1	1	1	1	1	1	1	0.185114
908	1	1	1	1	1	1	1	1	1	1	1	1	1.33604e-07
909	0	0	1	0	0	0	0	1	1	0	0	0	0.00033908
910	1	1	1	1	1	1	1	1	1	1	1	1	0.0969092
911	1	1	1	0	1	0	0	1	1	0	0	0	0.00238274
912	0	1	1	0	0	0	0	1	1	0	0	0	0.0247492
913	0	1	1	0	0	0	0	1	1	0	0	0	0.00425594
914	1	1	1	0	1	0	1	1	1	0	1	0	0.000293413
915	1	1	1	1	1	1	1	1	1	1	1	1	0.000448445
916	0	0	1	1	0	1	1	0	0	0	1	1	0.00231559
917	1	1	1	1	1	1	1	1	1	1	1	1	0.0403973
918	1	1	1	1	1	1	1	1	1	1	1	1	0.0426805
919	1	1	1	1	1	1	1	1	1	1	1	1	0.000118607
920	1	1	1	1	1	1	1	1	1	0	1	0	6.28412e-06
921	1	1	1	1	1	1	0	1	1	1	0	1	0.0181689
922	1	1	1	1	1	1	1	1	1	1	1	1	0.0924623
923	0	0	1	0	0	0	0	0	1	0	0	0	1.08698e-07
924	0	0	0	0	0	0	0	0	0	0	0	0	3.13823e-07
925	1	1	1	1	1	1	1	1	1	1	1	1	0.0117533
926	1	1	1	0	1	0	0	1	1	0	0	0	0.000115511
927	1	1	1	1	1	1	1	1	1	1	1	1	0.155758
928	1	1	1	0	1	0	1	1	1	0	1	0	0.335821
929	1	1	1	1	1	1	1	1	1	1	1	1	0.0394851
930	1	1	1	1	1	1	1	1	1	1	1	1	0.110689
931	1	1	1	1	1	1	1	1	1	1	1	1	6.49201e-05
932	1	1	1	1	1	0	1	1	1	0	1	0	0.000355655
933	1	1	1	1	1	1	1	1	1	1	1	1	0.00465442
934	1	1	1	1	1	1	1	1	1	1	1	1	1.93164e-05
935	0	1	1	0	0	0	0	1	1	0	0	0	0.000107396
936	0	1	1	0	0	0	0	1	1	0	0	0	0.000994412
937	0	0	1	1	0	1	0	0	0	0	0	1	2.63704e-06
938	0	1	1	0	0	0	0	0	1	0	0	0	5.82368e-07
939	0	1	1	1	0	1	0	1	1	0	0	0	5.97913e-07
940	0	1	1	0	0	0	0	1	1	0	0	0	1.49748e-06
941	0	0	1	0	0	0	0	0	0	0	0	0	0.00210389
942	1	1	1	0	1	0	0	1	1	0	0	0	0.000546536
943	0	1	1	0	0	0	0	1	1	0	0	0	0.000157396
944	1	1	1	0	1	0	0	1	1	0	0	0	0.000135732
945	0	1	1	0	0	0	0	1	1	0	0	0	0.00118349
946	1	1	1	0	0	0	1	1	1	0	0	0	0.0438726
947	0	1	1	0	0	0	0	1	1	0	0	0	0.0132651
948	1	1	1	1	1	1	1	1	1	1	1	1	0.000662311
949	0	0	0	0	0	0	0	0	0	0	0	0	0.00778688
950	1	1	1	1	1	1	1	1	1	1	1	1	0.00240415
951	1	1	1	1	1	1	1	1	1	1	1	1	0.00166929
952	1	1	1	0	1	0	1	1	1	0	1	0	0.000933628
953	1	1	1	1	1	1	0	1	1	0	0	1	1.06473e-06
954	1	1	1	1	1	1	1	1	1	0	1	1	1.68705e-05
955	0	1	1	0	0	0	0	1	1	0	0	0	0.0472103
956	0	0	0	1	0	1	0	0	0	0	0	0	1.31773e-06
957	1	1	1	1	1	1	1	1	1	1	1	1	0.0837108
958	1	1	1	1	1	1	1	1	1	1	1	1	7.90752e-06
959	0	1	1	0	0	0	0	1	1	0	1	0	0.00115645
960	1	1	1	1	1	1	1	1	1	1	1	1	0.287737
961	0	1	1	0	0	0	0	1	1	0	0	0	0.0999052
962	1	1	1	1	1	1	1	1	1	1	1	1	0.0734392
963	0	0	1	0	0	0	0	0	0	0	0	0	2.325e-07
964	0	1	1	0	0	0	0	0	0	0	0	0	0.00322432
965	0	0	1	0	0	0	0	0	0	0	0	0	0.000184523
966	1	1	1	1	1	1	0	1	1	0	0	0	0.000366365
967	0	1	1	0	0	0	0	0	0	0	0	0	0.00121188
968	1	1	1	1	1	1	1	1	1	1	1	1	0.0403318
969	1	1	1	0	1	0	1	1	1	1	1	1	0.000355796
970	0	1	1	0	0	0	0	1	1	0	0	0	1.14656e-05
971	1	1	1	0	1	0	1	1	1	0	1	0	2.53633e-05
972	1	1	1	1	1	1	1	1	1	1	1	1	0.269665
973	0	1	1	0	0	0	0	1	1	0	0	0	0.0102194
974	0	1	1	0	0	0	0	1	1	0	0	0	6.13978e-05
975	0	1	1	0	0	0	0	1	1	0	0	0	9.78144e-05
976	1	1	1	1	0	1	1	1	1	1	0	1	2.19063e-07
977	1	1	1	1	1	1	1	1	1	1	1	1	0.0045757
978	0	1	1	0	0	0	0	1	1	0	0	0	0.0115577
979	1	1	1	1	0	0	0	1	1	0	0	0	0.00095708
980	0	1	1	0	0	0	0	1	1	0	0	0	0.00069305
981	1	1	1	0	1	0	1	1	1	0	1	0	5.31329e-05
982	1	1	1	1	1	1	0	1	1	1	1	1	1.53042e-06
983	1	1	1	1	1	1	1	1	1	1	1	1	2.64406e-05
984	0	0	1	0	0	0	0	0	0	0	0	0	4.47488e-05
985	1	1	1	1	1	1	1	1	1	1	1	1	0.0356825
986	0	1	1	0	0	0	0	1	1	0	0	0	0.00234003
987	0	1	1	0	0	0	0	1	1	0	0	0	1.47635e-06
988	0	1	1	0	0	0	0	1	1	0	0	0	0.335449
989	1	1	1	1	1	1	1	1	1	1	1	1	0.0776872
990	0	1	1	0	0	0	0	1	1	0	0	0	1.8911e-05
991	1	0	0	1	1	1	1	0	0	1	1	1	3.63543e-06
992	1	0	0	1	1	1	1	0	0	0	1	1	8.71693e-06
993	1	1	1	1	1	1	1	1	1	1	1	1	2.86157e-06
994	0	1	1	0	0	0	0	0	0	0	0	0	0.00975473
995	1	1	1	1	1	1	1	1	1	1	1	1	0.000418975
996	0	1	1	0	0	0	0	1	1	0	0	0	0.000279346
997	1	1	1	1	1	1	1	1	1	1	1	1	5.59752e-09
998	0	1	1	0	0	0	0	1	1	0	0	0	0.645986
999	0	1	1	0	0	0	0	1	1	0	0	0	0.000215585
1000	0	1	1	0	0	0	0	1	1	0	0	0	0.263076
1001	1	1	1	1	1	1	1	1	1	1	1	1	0.000379525
1002	1	1	1	1	1	1	1	1	1	1	1	1	0.170105
1003	0	1	1	0	0	0	1	1	1	0	0	0	0.000100916
1004	1	1	1	1	0	0	1	1	1	1	1	1	0.00080459
1005	1	1	1	1	1	1	1	1	1	1	1	1	0.000367037
1006	1	1	1	1	1	1	1	1	1	1	1	1	0.00435823
1007	0	1	1	0	0	0	0	1	1	0	0	0	4.71458e-07
1008	1	0	0	1	1	1	1	1	1	1	1	1	0.0957
1009	0	1	1	0	0	0	0	1	1	0	1	1	0.0650561
1010	1	1	1	1	1	1	1	1	1	1	1	1	1.95374e-10
1011	1	1	1	1	1	1	1	1	1	0	0	1	4.303e-05
1012	0	1	1	0	0	0	0	1	1	0	0	0	0.118934
1013	1	1	1	1	1	0	0	1	1	1	1	1	0.223092
1014	1	0	0	0	1	0	1	0	0	0	1	0	9.42379e-05
1015	0	1	1	0	0	0	0	1	1	0	0	0	0.000395153
1016	0	1	1	0	0	0	0	1	1	0	0	0	0.000572578
1017	0	1	1	0	0	0	0	1	1	0	0	0	1.04454e-05
1018	1	1	1	1	1	1	1	1	1	1	1	1	0.102972
1019	1	1	1	1	1	1	1	1	1	0	1	1	1.51095e-05
1020	1	1	1	0	0	0	0	1	1	0	0	0	0.0001482
1021	0	1	1	0	0	0	0	0	0	0	0	0	9.50195e-07
1022	0	1	1	0	0	0	0	1	1	0	0	0	0.00234856
1023	1	1	1	1	1	1	1	1	1	1	1	1	0.741691
1024	1	1	1	1	1	1	1	1	1	1	1	1	2.55779e-05
1025	1	1	1	1	1	1	1	1	1	1	1	1	0.000193114
1026	0	1	1	0	0	0	0	1	1	0	0	0	0.0333279
1027	0	1	1	0	0	0	0	1	1	0	0	0	0.000201161
1028	0	1	1	0	0	0	0	1	1	0	0	0	0.00408105
1029	0	1	1	0	0	0	1	1	1	0	0	0	1.36044e-05
1030	0	1	1	0	0	0	0	1	1	0	0	0	0.000182965
1031	0	1	1	0	0	0	0	0	0	0	0	0	2.03137e-06
1032	0	0	0	1	1	1	0	0	0	0	0	1	3.82434e-07
1033	1	1	1	1	1	1	1	1	1	1	1	1	0.114734
1034	0	1	1	0	0	0	0	1	1	0	0	0	1.75545e-06
1035	1	1	1	1	1	1	1	1	1	1	1	1	2.27524e-06
1036	1	0	0	1	1	1	1	0	0	0	1	0	0.0357016
1037	1	1	1	1	1	1	1	1	0	1	1	1	1.81228e-06
1038	1	1	1	1	1	1	1	1	1	1	1	1	0.0524575
1039	0	0	0	0	1	0	0	0	0	0	0	0	1.22069e-06
1040	0	1	1	0	0	0	0	0	0	0	0	0	0.121479
1041	1	1	1	1	1	1	1	1	1	1	1	1	8.02218e-05
1042	1	1	1	1	1	1	1	1	1	1	1	1	0.0108708
1043	0	0	1	0	0	0	0	1	1	0	0	0	0.00135657
1044	1	1	1	1	1	1	1	1	1	1	1	1	0.00199778
1045	1	1	1	1	1	1	1	1	1	1	1	1	3.15702e-06
1046	1	1	1	1	1	1	1	1	1	1	1	1	0.000191292
1047	1	1	1	1	1	1	1	1	1	1	1	1	1.31691e-05
1048	1	1	1	1	1	1	1	1	1	0	1	0	6.38959e-06
1049	1	1	1	1	1	1	1	1	1	1	1	1	0.143046
1050	0	1	1	0	0	0	0	1	1	0	0	0	0.235209
1051	0	0	0	0	0	0	0	0	0	0	0	0	0.000213723
1052	0	1	1	0	0	0	0	1	1	0	0	0	0.000182868
1053	0	0	1	1	0	1	0	0	0	0	0	1	0.0950234
1054	0	1	1	1	0	1	0	1	1	0	0	1	0.000919763
1055	1	1	1	1	1	1	1	1	1	1	1	1	4.22918e-05
1056	1	1	1	1	1	1	1	1	1	1	1	1	0.136107
1057	1	0	0	1	1	1	1	0	0	0	1	0	0.00146619
1058	0	1	1	0	0	0	0	1	1	0	0	0	3.13141e-07
1059	0	1	1	0	0	0	0	1	1	0	0	0	0.00154792
1060	0	0	0	0	0	0	0	1	1	0	0	0	0.000349748
1061	1	1	1	1	1	1	1	1	1	0	1	0	0.00901355
1062	0	1	1	0	0	0	0	1	1	0	0	0	0.104444
1063	1	0	0	1	1	1	0	0	0	0	1	0	0.00104662
1064	1	1	1	1	1	0	1	1	1	0	0	0	2.10991e-07
1065	1	1	1	1	1	1	1	1	1	1	1	1	0.00610418
1066	0	1	1	0	0	0	1	1	1	0	1	0	4.73812e-06
1067	0	1	1	0	0	0	0	0	0	0	0	0	3.98508e-06
1068	1	1	1	1	1	1	1	1	1	1	1	1	0.14354
1069	1	1	1	1	1	1	1	1	1	1	1	1	8.39931e-08
1070	1	0	0	1	1	1	1	0	0	0	1	1	2.11255e-05
1071	1	1	1	1	1	1	1	1	1	1	1	1	0.0431871
1072	1	1	1	1	1	1	1	1	1	1	1	1	0.000508698
1073	0	0	0	0	0	0	0	0	0	0	0	0	0.001919
1074	0	1	1	0	0	0	0	0	0	0	0	0	1.6983e-05
1075	1	1	1	1	1	1	1	1	1	1	1	1	0.122067
1076	1	1	1	1	1	1	1	1	1	0	1	0	0.345128
1077	1	1	1	1	1	1	1	1	1	1	1	1	0.041053
1078	1	1	1	1	1	1	1	1	1	1	1	1	0.00558849
1079	0	1	1	0	0	0	0	1	1	0	0	0	0.654113
1080	1	1	1	1	1	1	1	1	1	1	1	1	0.0635801
1081	1	0	0	1	1	1	0	0	0	0	0	0	2.01358e-05
1082	1	1	1	0	1	0	1	1	1	0	1	0	0.157071
1083	0	1	1	0	0	0	0	0	0	0	0	0	3.51733e-05
1084	1	1	1	1	1	1	1	1	1	1	1	1	0.308826
1085	0	1	1	0	0	0	0	0	0	0	0	0	2.2936e-05
1086	1	1	1	1	1	0	1	1	1	0	1	0	1.61341e-05
1087	1	1	1	1	1	1	1	1	1	0	1	0	3.08365e-05
1088	1	1	1	1	1	1	1	1	1	0	1	1	0.00109591
1089	1	1	1	1	1	1	1	1	1	1	1	1	0.224351
1090	1	1	1	1	1	1	1	1	1	1	1	1	0.00195076
1091	1	1	1	1	1	1	1	1	1	1	1	1	0.030732
1092	0	1	1	0	0	0	0	1	1	0	0	0	2.33181e-05
1093	1	0	0	1	1	1	1	0	0	1	1	1	2.28723e-07
1094	1	1	1	0	1	0	0	1	1	0	0	0	0.000211341
1095	0	1	1	0	0	1	0	0	0	0	0	1	1.67278e-06
1096	0	1	1	0	0	0	0	1	1	0	0	0	0.000182517
1097	1	0	0	1	1	1	0	0	0	0	1	1	4.30325e-08
1098	1	0	0	1	1	1	1	0	0	0	1	0	0.245381
1099	0	1	1	0	0	0	0	1	1	0	0	0	0.0547499
1100	1	1	1	1	1	0	1	1	1	0	1	1	0.00153876
1101	1	1	1	1	1	1	1	1	1	1	1	1	0.00991183
1102	0	1	1	0	0	0	0	1	1	0	0	1	0.0858465
1103	1	1	1	1	1	1	1	1	1	1	1	1	4.22936e-10
1104	1	0	0	1	1	1	1	0	0	0	1	1	0.000496516
1105	0	0	0	0	1	1	0	0	0	0	1	0	0.000442473
1106	1	1	1	1	1	1	1	1	1	1	1	1	0.000277219
1107	1	1	1	1	1	1	1	1	1	1	1	1	0.126763
1108	0	1	1	0	0	0	0	1	1	0	0	0	1.28596e-05
1109	0	1	1	0	0	0	0	1	1	0	0	0	0.0306472
1110	0	0	1	0	0	0	0	0	0	0	0	0	0.219681
1111	0	0	1	0	0	0	0	0	1	0	0	0	1.23939e-05
1112	1	1	1	1	1	1	1	1	1	1	1	1	3.57024e-05
1113	0	1	1	0	0	0	1	1	1	0	1	1	8.70319e-06
1114	1	1	1	1	1	1	1	1	1	1	1	1	0.00234347
1115	1	1	1	1	1	1	1	1	1	1	1	1	0.000141855
1116	1	1	1	1	1	1	1	1	1	1	1	1	0.56106
1117	1	1	1	1	1	1	1	0	1	1	1	1	1.57592e-05
1118	1	1	1	1	1	1	1	1	1	1	1	1	0.000131068
1119	0	1	1	0	0	0	0	1	1	0	0	0	0.00112253
1120	0	1	1	0	0	0	0	1	1	0	0	0	0.563036
1121	0	0	1	0	0	0	0	0	0	0	0	0	0.01305
1122	1	0	0	1	1	1	0	0	0	0	1	1	0.000111413
1123	0	1	1	1	0	1	0	1	1	0	0	0	0.00895184
1124	1	1	1	1	1	1	1	1	1	0	1	0	7.92828e-06
1125	1	1	1	0	1	1	1	1	1	0	1	0	6.23753e-05
1126	0	1	1	0	1	0	0	0	0	0	0	0	8.37371e-05
1127	1	1	1	0	1	0	1	1	1	1	1	1	0.630775
1128	1	1	1	1	1	1	1	1	1	1	1	1	0.0173372
1129	1	1	1	1	1	1	1	1	1	1	1	1	0.00013432
1130	1	0	0	1	1	1	1	0	0	0	1	0	6.71982e-08
1131	1	0	0	1	1	1	1	0	0	1	1	1	1.15943e-06
1132	1	1	1	1	1	1	1	1	1	1	1	1	0.0148898
1133	1	1	1	1	1	1	1	1	1	1	1	1	0.0569441
1134	1	0	0	1	1	1	1	0	0	0	1	1	2.16109e-06
1135	1	1	1	1	1	1	1	1	1	1	1	1	0.514539
1136	1	1	1	0	1	0	0	1	1	0	0	0	8.28235e-05
1137	1	1	1	1	1	1	1	1	1	1	1	1	0.000288213
1138	0	0	0	1	0	1	0	0	0	1	1	1	0.00400183
1139	1	1	1	1	1	1	1	1	1	1	1	1	0.000890494
1140	0	1	1	0	0	0	0	1	1	0	0	0	0.0176921
1141	0	1	1	0	1	0	1	1	1	0	1	1	0.0213481
1142	0	1	1	0	0	0	0	1	1	0	0	0	2.08229e-05
1143	0	1	1	0	0	0	0	0	0	0	0	0	0.00537236
1144	1	1	1	1	1	1	1	1	1	1	1	1	0.27652
1145	1	1	1	1	1	1	1	1	1	1	1	1	0.565676
1146	0	1	1	0	0	0	0	1	1	0	0	0	0.134745
1147	1	1	1	1	1	1	1	1	1	1	1	1	6.68327e-09
1148	1	1	1	1	1	1	1	1	1	1	1	1	1.60677e-06
1149	1	0	0	1	1	1	1	0	0	0	1	1	0.00742539
1150	1	0	0	1	1	1	1	0	0	1	1	1	2.2029e-08
1151	1	1	1	1	1	1	1	1	1	0	1	1	0.00255674
1152	1	1	1	1	1	1	1	1	1	1	1	1	0.123588
1153	1	1	1	0	1	0	1	1	1	0	1	0	6.65152e-05
1154	1	0	0	1	1	1	1	0	0	1	1	1	0.00150798
1155	0	1	1	0	0	0	0	1	1	0	0	0	6.42719e-05
1156	1	1	1	1	1	1	1	1	1	0	0	1	0.0465967
1157	1	1	1	1	1	1	1	1	1	1	1	1	3.07195e-06
1158	1	1	1	1	1	1	1	1	1	1	1	1	0.0142172
1159	1	1	1	1	1	1	1	1	1	1	1	1	2.99571e-05
1160	0	0	0	0	0	0	0	0	0	0	0	0	0.0636336
1161	0	1	1	0	0	0	0	1	1	0	0	0	2.4989e-05
1162	0	0	0	0	0	0	0	0	0	0	0	0	1.16542e-09
1163	0	0	1	0	0	0	0	0	0	0	0	0	0.00170741
1164	1	0	1	0	1	1	1	0	0	0	1	1	0.00549732
1165	0	1	1	0	1	0	0	1	1	0	1	0	0.000360862
1166	0	0	0	0	1	0	0	0	0	0	0	0	0.00262161
1167	0	1	1	0	0	0	0	1	1	0	0	0	1.91234e-05
1168	1	1	1	0	0	0	0	1	1	0	0	0	1.12844e-05
1169	0	1	1	0	0	0	0	1	1	0	0	0	7.57961e-06
1170	0	1	1	0	0	0	0	1	1	0	0	0	0.164605
1171	0	1	1	0	0	0	0	1	1	0	0	0	4.93923e-06
1172	0	1	1	0	0	0	0	1	1	0	0	0	0.000417588
1173	0	1	1	0	0	0	0	1	1	0	0	0	0.000498746
1174	1	1	1	1	1	1	1	1	1	1	1	1	5.66539e-05
1175	1	1	1	1	1	1	1	1	1	1	1	1	0.0468506
1176	1	1	1	1	1	1	1	1	1	1	1	1	0.00129622
1177	1	1	1	1	1	1	1	1	1	1	1	1	1.31637e-08
1178	1	1	1	0	1	0	1	1	1	0	1	0	5.70544e-06
1179	1	1	1	1	1	1	1	1	1	1	1	1	0.00944993
1180	0	0	0	0	0	0	0	1	1	0	0	0	0.00316109
1181	0	1	1	0	0	0	0	1	1	0	0	0	4.67738e-05
1182	1	1	1	1	1	1	1	1	1	1	1	1	0.00271334
1183	1	1	1	1	1	1	1	1	1	1	1	1	3.23982e-05
1184	1	1	1	1	1	1	1	1	1	1	1	1	0.00046423
1185	1	1	1	1	1	1	1	1	1	1	1	1	0.11767
1186	0	0	0	0	1	1	0	0	0	0	1	1	2.61356e-05
1187	1	1	1	0	1	1	1	1	1	0	1	1	2.09495e-05
1188	0	1	1	0	0	0	0	1	1	0	0	0	6.93251e-06
1189	0	0	0	0	0	0	0	0	0	0	0	0	0.0257196
1190	0	1	1	0	0	0	0	1	1	0	0	0	0.000440714
1191	1	0	0	1	1	1	1	0	0	0	1	1	1.71255e-06
1192	1	1	1	1	1	1	1	1	1	1	1	1	0.00219078
1193	1	1	1	1	1	1	1	1	1	1	1	1	0.0039975
1194	1	1	1	1	1	1	1	1	1	1	1	1	0.00140763
1195	1	1	1	1	1	1	1	1	1	1	1	1	0.127536
1196	1	1	1	1	1	1	1	1	1	1	1	1	0.00552848
1197	1	1	1	1	1	1	1	1	1	0	1	1	8.85106e-05
1198	0	1	1	0	0	0	0	0	1	0	0	0	0.00027287
1199	1	1	1	1	1	1	1	1	1	1	1	1	0.157039
1200	1	1	1	1	1	1	1	1	1	1	1	1	0.0285419
1201	1	1	1	1	1	1	1	1	1	1	1	1	0.260941
1202	1	1	1	1	1	1	1	1	1	1	1	1	0.0019751
1203	1	1	1	1	1	1	1	1	1	1	1	1	0.00268269
1204	1	1	1	1	1	1	1	1	1	1	1	0	4.65689e-06
1205	0	1	1	0	0	0	0	0	0	0	0	0	0.208502
1206	0	1	1	0	0	0	0	1	1	0	0	0	2.45288e-05
1207	1	1	1	1	1	1	1	1	1	1	1	1	0.12802
1208	0	1	1	0	0	0	0	0	0	0	0	0	0.0152458
1209	1	1	1	1	1	1	1	1	1	1	1	1	0.00921047
1210	1	1	1	1	1	1	1	1	1	1	1	1	0.0571996
1211	0	1	1	1	0	1	0	1	1	1	0	1	1.55306e-06
1212	1	1	1	1	0	1	0	1	1	0	0	0	5.88245e-09
1213	1	1	1	1	1	1	1	1	1	1	1	1	0.0355284
1214	0	1	1	0	0	0	0	0	0	0	0	0	0.559347
1215	0	0	0	0	1	0	0	0	0	0	0	0	0.353625
1216	0	1	1	1	1	1	1	0	0	1	1	1	0.046742
1217	1	1	1	1	1	1	1	1	1	1	1	1	0.135802
1218	1	1	1	1	1	1	1	1	1	1	1	1	8.86986e-05
1219	1	1	1	1	1	1	1	1	1	1	1	1	0.00390431
1220	1	1	1	1	1	1	1	1	1	1	1	1	0.0605921
1221	0	1	1	0	0	0	0	0	1	0	0	0	0.0700107
1222	0	1	1	0	0	0	0	1	1	0	0	0	0.000149682
1223	0	1	1	0	0	0	0	1	1	0	0	0	0.00018547
1224	0	1	1	0	0	0	0	1	1	0	0	0	0.000560881
1225	1	1	1	1	1	1	1	1	1	1	1	1	4.17778e-06
1226	1	1	1	1	1	1	1	1	1	0	1	1	0.0146161
1227	0	0	1	0	0	0	0	0	1	0	0	0	3.15775e-05
1228	0	1	1	0	0	0	0	1	1	0	0	0	1.50273e-07
1229	1	1	1	0	0	0	1	1	1	0	0	0	0.0125452
1230	1	1	1	1	1	1	1	1	1	1	1	1	0.00227727
1231	0	1	1	0	0	0	0	1	1	0	0	0	0.000276355
1232	0	1	1	0	0	0	0	1	1	0	0	0	1.27495e-07
1233	0	1	1	0	0	0	0	1	1	0	0	0	0.550213
1234	0	0	0	0	0	0	0	0	0	0	0	0	2.27119e-05
1235	1	1	1	1	1	1	1	0	0	1	1	1	1.47757e-07
1236	1	1	1	1	1	1	1	1	1	1	1	1	0.000320078
1237	0	1	1	0	0	0	0	0	0	0	0	0	1.44316e-05
1238	1	0	0	1	1	1	1	0	0	1	1	1	0.062314
1239	0	1	1	0	0	0	0	0	0	0	0	0	0.000511197
1240	0	1	1	0	0	0	0	1	1	0	0	0	0.00461923
1241	0	1	1	0	0	0	0	1	1	0	0	0	4.97879e-05
1242	0	1	1	0	0	0	1	1	1	1	1	1	0.0223514
1243	1	1	1	1	1	1	1	1	1	1	1	1	0.00122591
1244	0	0	0	0	0	0	0	0	0	0	0	0	5.55523e-07
1245	0	1	1	0	0	0	0	1	1	0	0	0	0.000772172
1246	0	1	1	1	0	0	0	1	1	0	0	0	0.000352318
1247	1	1	1	1	1	1	1	1	1	1	1	1	0.010117
1248	0	1	1	0	0	0	0	1	1	0	0	0	0.0011892
1249	1	1	1	0	1	0	0	1	1	0	1	0	1.84864e-05
1250	1	1	1	1	1	1	1	1	1	1	1	1	0.193779
1251	1	1	1	1	1	1	1	1	1	1	1	1	0.128481
1252	1	0	0	1	1	1	1	0	0	1	1	1	9.64318e-08
1253	0	1	1	0	0	0	0	1	1	0	0	0	0.00098577
1254	1	1	1	0	0	0	0	1	1	0	0	0	0.000124404
1255	0	0	1	0	0	0	0	0	0	0	0	0	0.0712098
1256	0	1	1	0	0	0	0	1	1	0	0	0	0.00099075
1257	1	1	1	1	1	1	1	1	1	1	1	1	9.2077e-07
1258	1	1	1	1	1	1	1	1	1	1	1	1	6.42566e-06
1259	0	0	1	0	0	0	0	0	1	0	0	0	0.014894
1260	1	1	1	1	1	1	1	1	1	0	1	1	0.000876047
1261	1	1	1	1	1	1	1	1	1	1	1	1	0.00522654
1262	0	1	1	0	0	0	0	1	1	0	0	0	0.00414978
1263	1	1	1	1	1	1	1	1	1	1	1	1	0.554212
1264	1	0	0	1	1	1	1	0	0	0	1	1	3.76695e-06
1265	0	1	1	0	0	0	0	1	1	0	0	0	6.34723e-08
1266	1	1	1	1	1	1	1	1	1	1	1	1	0.000321605
1267	1	1	1	1	1	1	1	1	1	1	1	1	6.41397e-05
1268	0	1	1	0	0	0	0	1	1	0	0	0	0.00128957
1269	0	1	1	0	0	0	0	1	1	0	0	0	3.3589e-07
1270	0	1	1	0	0	0	1	1	1	1	1	1	0.000332562
1271	0	1	1	0	0	0	0	1	1	0	0	0	1.38517e-06
1272	0	1	1	0	0	0	0	1	1	0	0	0	0.0992855
1273	1	1	1	1	1	1	1	1	1	1	1	1	8.10027e-08
1274	1	1	1	0	1	0	0	0	0	0	1	0	0.035251
1275	1	1	1	1	1	1	1	1	1	1	1	1	0.068548
1276	1	1	1	1	1	1	1	1	1	1	1	1	0.435162
1277	1	1	1	1	1	1	1	1	1	1	1	1	1.67101e-10
1278	1	1	1	1	1	1	1	1	1	1	1	1	2.09535e-10
1279	0	1	1	0	0	0	0	0	0	0	0	0	5.25562e-05
1280	1	1	1	1	1	1	0	0	0	0	0	1	2.6181e-08
1281	1	1	1	1	1	1	1	1	1	1	1	1	0.00578969
1282	0	1	1	0	0	0	0	1	1	0	0	1	1.53526e-05
1283	0	1	1	0	0	0	0	1	1	0	0	0	0.000979079
1284	1	1	1	0	1	1	1	1	1	0	1	1	0.0585373
1285	0	0	1	0	0	0	0	0	0	0	0	0	2.46886e-08
1286	0	0	0	0	1	1	0	0	0	0	1	1	3.749e-09
1287	1	1	1	1	1	1	1	1	1	1	1	1	0.0265348
1288	1	1	1	1	1	1	1	1	1	0	1	1	0.00013612
1289	0	0	0	0	0	0	0	0	0	0	0	0	3.17145e-05
1290	1	1	1	1	1	1	1	1	1	1	1	1	5.70317e-07
1291	0	1	1	0	0	0	0	1	1	0	0	0	8.72582e-07
1292	1	1	1	1	1	1	1	1	1	0	1	0	0.000305923
1293	1	1	1	1	1	1	1	1	1	1	1	1	2.60833e-05
1294	1	1	1	0	1	0	0	1	1	0	1	0	0.00339957
1295	1	0	0	1	1	1	1	0	0	1	1	1	2.43919e-05
1296	1	1	1	1	1	1	1	1	1	1	1	1	0.00945496
1297	1	1	1	1	1	1	1	1	1	0	1	1	0.000188319
1298	1	1	1	1	1	1	1	1	1	0	1	1	1.74777e-05
1299	0	0	0	1	1	1	0	0	0	0	0	0	1.08713e-07
1300	1	1	1	1	1	1	1	1	1	1	1	1	0.00146854
1301	0	1	1	0	0	0	1	1	1	0	1	1	0.000658707
1302	1	1	1	1	1	1	1	1	1	1	1	1	1.57911e-07
1303	1	1	1	1	1	1	1	1	1	1	1	1	8.90702e-05
1304	0	1	1	0	0	0	0	1	1	0	0	0	0.0174868
1305	1	1	1	1	1	1	1	1	1	1	1	1	3.60474e-06
1306	1	1	1	0	1	1	1	1	1	0	1	1	7.42591e-06
1307	1	1	1	1	1	1	1	1	1	1	1	1	0.0977711
1308	1	1	1	1	1	1	1	1	1	1	1	1	0.00124359
1309	0	1	1	0	0	0	0	1	1	0	0	0	4.13583e-09
1310	0	1	1	0	0	0	1	1	1	1	1	1	0.000422194
1311	0	1	1	0	0	0	0	0	1	0	0	0	2.13489e-08
1312	1	0	0	1	1	1	1	0	0	1	1	1	0.00304341
1313	0	0	0	0	1	1	0	0	0	0	1	0	0.00214501
1314	1	0	1	1	1	1	0	0	0	0	1	1	0.00215319
1315	0	1	1	0	0	0	0	1	1	0	0	0	0.00623354
1316	1	1	1	1	1	1	1	1	1	1	1	1	1.97725e-06
1317	1	1	1	1	1	1	1	1	1	1	1	1	9.31471e-05
1318	1	1	1	1	1	1	1	1	1	0	1	0	6.91862e-06
1319	0	0	0	0	0	0	1	1	1	0	1	0	0.00161721
1320	0	1	1	0	0	0	0	1	1	0	0	0	0.165334
1321	0	1	1	0	0	0	0	1	1	0	0	0	0.0281301
1322	0	0	1	0	0	0	0	0	0	0	0	0	0.0359595
1323	1	1	1	1	1	1	1	1	1	1	1	1	0.000334789
1324	0	1	1	0	0	0	0	1	1	0	0	0	5.36312e-05
1325	1	1	1	1	1	1	1	1	1	0	1	1	0.0259887
1326	0	1	1	0	0	0	0	1	1	0	0	0	0.00163451
1327	0	0	1	0	0	0	0	0	0	0	0	0	0.0491932
1328	1	1	1	1	1	1	1	1	1	1	1	1	0.01544
1329	0	1	1	0	0	0	0	1	1	0	0	0	9.68874e-05
1330	0	0	0	0	1	0	0	0	0	0	0	0	0.0359645
1331	1	1	1	1	1	1	1	1	1	1	1	1	0.000108051
1332	0	0	0	0	0	0	0	0	0	0	0	0	0.00013293
1333	0	1	1	0	0	0	0	0	1	0	0	0	8.08605e-06
1334	1	1	1	1	1	1	1	1	1	1	1	1	0.00040918
1335	0	1	1	0	0	1	0	0	0	0	0	1	0.12108
1336	1	1	1	1	1	1	1	1	1	1	1	1	0.0164744
1337	0	0	0	0	0	0	0	0	0	0	0	0	2.11936e-07
1338	0	0	0	0	0	0	0	0	0	0	0	0	4.00086e-05
1339	1	1	1	1	1	1	1	1	1	1	1	1	3.26275e-10
1340	0	1	1	1	0	1	0	1	1	0	0	1	5.92343e-09
1341	0	1	1	0	0	0	0	1	1	0	0	0	0.0694187
1342	1	0	0	1	1	1	1	0	0	0	1	1	9.03142e-05
1343	1	0	0	1	1	1	1	0	0	1	1	1	8.41915e-06
1344	1	1	1	1	1	1	1	1	1	0	1	0	0.0273542
1345	0	0	1	0	0	0	0	0	1	0	0	0	6.94098e-05
1346	1	1	1	1	1	1	1	1	1	1	1	1	8.07787e-06
1347	0	1	1	0	0	0	0	1	1	0	0	0	0.124713
1348	0	1	1	0	0	0	0	0	0	0	0	0	0.00136457
1349	1	1	1	1	1	1	1	1	1	1	1	1	0.32295
1350	1	1	1	1	1	1	1	1	1	1	1	1	0.0199826
1351	0	1	1	0	0	0	0	1	1	0	0	0	8.25397e-06
1352	1	1	1	1	1	1	1	1	1	1	1	1	3.84956e-06
1353	1	1	1	1	1	1	1	1	1	1	1	1	2.35606e-06
1354	1	1	1	1	1	1	1	1	1	1	1	1	0.000369952
1355	0	1	1	0	0	0	0	1	1	0	0	0	0.0011122
1356	1	1	1	1	1	1	1	1	1	1	1	1	2.49259e-05
1357	0	0	1	0	0	0	0	0	0	0	0	0	0.0583476
1358	0	0	0	0	0	1	0	0	0	0	0	1	0.0146863
1359	0	0	0	0	1	0	0	0	0	0	0	0	0.00506102
1360	0	1	1	0	0	0	0	1	1	0	0	0	8.24043e-05
1361	1	1	1	1	1	1	1	1	1	0	1	0	0.0354204
1362	1	1	1	1	1	1	1	1	1	1	1	1	0.0282693
1363	1	1	1	1	1	1	1	1	1	1	1	1	0.0260555
1364	1	1	1	1	1	1	1	1	1	0	1	1	0.000950803
1365	0	1	1	0	0	0	0	0	1	0	0	0	0.00131313
1366	1	1	1	1	1	1	1	1	1	1	1	1	0.00837829
1367	1	1	1	1	1	1	1	1	1	0	1	0	1.79795e-06
1368	1	1	1	1	1	1	1	1	1	0	1	0	0.189515
1369	1	1	1	0	0	0	1	1	1	0	0	0	3.8008e-09
1370	1	1	1	1	1	1	1	1	1	1	1	1	0.00309448
1371	1	1	1	1	1	1	1	1	1	1	1	1	0.000777705
1372	0	1	1	0	0	0	0	1	1	0	0	0	1.96361e-06
1373	1	0	0	1	1	1	1	0	0	0	1	1	0.000349994
1374	0	0	0	0	0	0	0	0	0	0	0	0	0.0061802
1375	1	1	1	1	1	1	1	1	1	1	1	1	0.00184733
1376	1	1	1	0	1	1	1	1	1	0	1	1	7.71744e-07
1377	0	1	1	0	0	0	0	0	1	0	0	0	0.451794
1378	1	1	1	1	1	1	1	1	1	1	1	1	1.22763e-06
1379	1	1	1	0	1	0	0	1	1	0	0	0	4.55247e-05
1380	0	1	1	0	0	0	0	1	1	0	0	0	0.000314469
1381	1	1	1	1	1	1	1	1	1	1	1	1	0.0589123
1382	1	1	1	1	1	1	1	1	1	1	1	1	1.35758e-05
1383	0	0	1	0	0	0	0	0	0	0	0	0	6.39875e-05
1384	0	0	0	0	0	0	0	0	0	0	0	0	0.00109829
1385	1	1	1	1	1	1	0	1	1	1	1	1	1.68844e-08
1386	0	1	1	0	0	0	0	0	0	0	0	0	1.033e-06
1387	1	1	1	1	1	1	1	1	1	1	1	1	0.00246873
1388	0	1	1	0	0	0	0	1	1	0	0	0	0.000785033
1389	0	1	1	0	0	0	0	1	1	0	0	0	0.000877092
1390	0	1	1	0	0	0	0	1	1	0	0	0	0.000427142
1391	1	0	1	1	1	1	1	1	1	1	1	1	0.0292531
1392	1	0	0	0	1	0	0	0	0	0	0	0	0.0109398
1393	1	1	1	1	1	1	1	1	1	1	1	1	0.00478974
1394	1	1	1	1	0	0	1	1	1	0	0	0	1.00638e-05
1395	0	1	1	0	0	0	0	1	1	0	0	0	2.59102e-06
1396	0	0	1	0	1	0	0	0	1	0	0	0	0.00280242
1397	0	1	1	0	0	0	0	1	1	0	0	0	0.000408227
1398	0	0	1	0	0	0	0	0	0	0	0	0	1.40321e-05
1399	1	1	1	1	1	1	1	1	1	0	1	0	1.5827e-05
1400	1	0	0	1	1	1	1	0	0	0	1	1	2.64926e-05
1401	0	1	1	1	0	1	0	1	1	0	0	0	0.000900371
1402	0	1	1	0	0	0	0	1	1	0	0	0	0.000129113
1403	1	1	1	1	1	1	1	1	1	1	1	1	0.00021954
1404	0	0	1	0	0	0	0	0	0	0	0	0	0.0193502
1405	1	1	1	1	1	1	1	1	1	1	1	1	0.00158484
1406	1	1	1	0	0	0	0	1	1	0	0	0	1.16215e-06
1407	1	1	1	1	1	1	1	1	1	0	1	1	6.89326e-05
1408	0	1	1	0	0	0	0	1	1	0	0	0	0.0222495
1409	1	1	1	1	1	1	1	1	1	1	1	1	0.112864
1410	1	1	1	1	1	1	1	1	1	1	1	1	0.0103441
1411	0	0	1	1	1	1	0	0	0	0	1	0	2.46085e-08
1412	0	1	1	0	0	0	0	1	1	0	0	0	0.00472343
1413	0	1	1	0	0	0	0	1	1	0	0	0	0.635077
1414	0	1	1	0	0	0	0	1	1	0	0	0	0.00795182
1415	1	1	0	1	1	1	1	1	0	0	1	1	7.4246e-05
1416	0	0	0	0	0	0	0	0	0	0	0	0	8.47235e-05
1417	1	1	1	1	0	1	1	1	1	0	1	1	1.24706e-06
1418	0	0	0	0	1	1	0	0	0	0	1	0	0.227631
1419	1	1	1	1	1	1	1	1	1	1	1	1	0.399619
1420	1	1	1	1	1	1	1	1	1	1	1	1	0.00603645
1421	0	1	1	0	0	0	0	1	1	0	0	0	0.0101256
1422	0	0	0	0	0	0	0	0	0	0	0	0	0.49279
1423	0	1	1	0	0	0	0	1	1	0	0	0	2.02967e-05
1424	0	1	1	0	0	0	0	1	1	0	0	0	0.00127054
1425	0	1	1	0	0	0	0	1	1	0	0	0	0.0279706
1426	0	1	1	1	0	0	0	1	1	0	0	0	0.00604739
1427	1	1	1	1	1	1	1	1	1	1	1	1	0.000101992
1428	1	0	0	1	1	1	1	0	0	0	1	0	0.000743209
1429	1	0	0	0	1	1	1	0	0	0	1	0	0.000203799
1430	0	1	1	0	0	0	0	1	1	0	0	0	0.00836587
1431	0	0	0	0	0	0	0	0	1	0	0	0	0.326284
1432	1	1	1	1	1	0	1	1	1	1	1	1	0.0739059
1433	0	0	1	0	0	0	0	0	0	0	0	0	0.0412953
1434	0	0	0	0	0	0	0	0	0	0	0	0	2.9001e-09
1435	1	1	1	1	1	1	1	1	1	1	1	1	0.0234618
1436	0	1	1	0	0	0	0	1	1	0	0	0	1.86244e-06
1437	0	1	1	0	1	0	0	1	1	0	0	0	0.128156
1438	1	1	1	1	1	1	1	1	1	1	1	1	0.0773312
1439	1	0	0	1	1	1	1	0	0	0	1	1	0.000398766
1440	0	1	1	0	0	0	0	1	1	0	0	0	0.00463052
1441	0	1	1	0	0	0	0	1	1	0	0	0	0.000485551
1442	0	1	1	0	0	0	0	1	1	0	0	0	0.000142841
1443	1	1	1	1	1	1	1	1	1	1	1	1	0.0824041
1444	1	1	1	1	1	1	1	1	1	0	1	1	0.0131569
1445	0	0	1	0	0	1	0	0	0	0	0	0	1.36032e-07
1446	1	1	1	1	1	1	1	1	1	1	1	1	0.000739703
1447	0	1	1	0	0	0	0	1	1	0	0	0	2.10655e-06
1448	1	1	1	1	1	1	1	1	1	1	1	1	0.000454209
1449	0	1	1	0	0	0	0	1	1	0	0	0	2.16863e-06
1450	1	1	1	1	1	1	1	1	1	1	1	1	0.174628
1451	1	1	1	1	1	1	1	1	1	1	1	1	0.000428617
1452	1	1	1	1	1	1	1	1	1	0	1	0	1.31286e-05
1453	1	1	1	1	1	1	1	1	1	1	1	1	0.0395824
1454	1	1	1	1	1	1	1	1	1	0	1	1	6.17358e-05
1455	1	1	1	0	1	0	1	1	1	0	1	0	0.000226893
1456	0	0	0	0	0	0	0	0	0	0	0	1	9.59668e-07
1457	0	1	1	0	0	0	0	1	1	0	0	0	7.50435e-06
1458	1	1	1	1	1	1	1	1	1	1	1	1	0.000373181
1459	1	1	1	1	1	1	1	1	1	1	1	1	0.00259428
1460	1	1	1	1	1	1	1	1	1	1	1	1	0.355675
1461	1	1	1	1	1	1	1	0	1	1	1	1	4.80656e-09
1462	1	1	1	1	1	1	1	1	1	1	1	1	0.00549206
1463	1	1	1	1	1	1	1	1	1	1	1	1	0.256136
1464	1	1	1	1	1	1	1	1	1	1	1	1	0.0354299
1465	0	0	0	0	0	0	0	0	0	0	0	0	2.78851e-06
1466	0	0	0	0	0	1	0	0	0	0	0	0	0.000543522
1467	0	1	1	0	0	0	0	1	1	0	0	0	0.0180343
1468	1	1	1	1	1	1	1	1	1	0	1	0	9.45403e-06
1469	0	1	1	0	0	0	0	1	1	0	0	0	0.00615949
1470	1	1	1	1	1	1	1	1	1	1	1	1	0.387917
1471	0	1	1	0	0	0	0	1	1	0	0	0	1.33541e-06
1472	1	1	1	1	1	1	1	1	1	1	1	1	1.30849e-08
1473	1	1	1	1	1	1	1	0	0	1	1	1	2.46746e-05
1474	1	1	1	1	1	1	1	1	1	1	1	1	0.00326305
1475	0	1	1	0	0	0	0	1	1	0	0	0	3.49159e-06
1476	1	1	1	1	1	1	0	1	1	0	0	1	0.000811534
1477	1	0	0	0	1	0	0	0	0	0	0	0	1.31673e-05
1478	1	1	1	1	1	1	1	1	1	1	1	1	6.49547e-06
1479	1	1	1	1	1	1	1	1	1	1	1	1	0.0352196
1480	0	1	1	0	0	0	0	0	1	0	0	0	0.201691
1481	1	1	1	1	1	1	1	1	1	1	1	1	5.0856e-05
1482	0	1	1	0	0	0	0	1	1	0	0	0	7.30224e-05
1483	1	1	1	1	1	1	1	1	1	1	1	1	0.984345
1484	1	1	1	1	1	1	1	1	1	1	1	1	0.000438129
1485	1	1	1	1	1	1	1	1	1	1	1	1	0.00188845
1486	1	1	1	1	1	1	1	1	1	1	1	1	0.00778042
1487	1	1	1	1	1	1	1	1	1	1	1	1	0.00617177
1488	0	1	1	0	0	0	0	1	1	0	0	0	0.00136487
1489	1	1	1	1	0	0	0	1	1	0	0	0	0.277785
1490	1	1	1	1	1	1	1	1	1	0	1	0	0.00426165
1491	1	1	1	1	1	1	1	1	1	1	1	1	0.128436
1492	0	1	1	0	0	0	0	1	1	0	0	0	0.000585319
1493	1	1	1	1	1	1	1	1	1	1	1	1	1.43857e-07
1494	1	1	1	1	1	1	1	1	1	1	1	1	0.290209
1495	1	1	1	1	1	1	1	1	1	1	1	1	0.477096
1496	0	0	0	0	0	0	0	0	0	0	0	0	0.00174766
1497	0	1	1	0	0	0	0	1	1	0	0	1	0.0146588
1498	1	1	1	0	1	0	0	1	1	0	0	0	0.177284
1499	1	1	1	1	1	1	1	1	1	0	1	1	0.0179993
1500	1	0	0	1	1	1	1	0	0	0	1	0	0.00287151
1501	0	1	1	0	0	0	0	0	0	0	0	0	0.00249168
1502	1	1	1	1	1	1	1	1	1	1	1	1	0.00110049
1503	1	1	1	1	1	1	1	1	1	1	1	1	2.25582e-05
1504	1	1	1	1	1	1	1	1	1	1	1	1	0.00462305
1505	0	0	1	0	1	0	0	0	1	0	1	1	0.00120849
1506	0	1	1	0	1	1	0	1	1	0	1	0	0.01412
1507	0	1	1	0	0	0	0	1	1	0	0	0	7.93631e-06
1508	1	0	0	1	1	1	0	1	1	0	1	0	2.54868e-08
1509	1	1	1	1	1	1	1	1	1	0	1	1	0.00274133
1510	0	1	1	0	0	0	0	1	1	0	0	0	1.622e-05
1511	1	1	1	1	1	1	1	0	1	1	1	1	7.93225e-05
1512	1	1	1	1	1	1	1	1	1	1	1	1	0.418879
1513	0	1	1	0	0	0	0	1	1	0	0	0	4.22033e-07
1514	0	0	1	0	0	0	0	0	0	0	0	0	4.82178e-08
1515	0	1	1	0	0	0	0	1	1	0	0	0	0.00104859
1516	1	1	1	1	1	1	1	1	1	1	1	1	3.8232e-09
1517	1	0	0	1	1	1	1	1	1	1	1	1	7.82157e-08
1518	1	1	1	0	1	0	1	1	1	0	0	0	0.000384358
1519	0	1	1	0	0	0	0	1	1	0	0	0	0.000664658
1520	0	1	1	0	0	0	0	1	1	0	0	0	0.00831658
1521	1	1	1	0	1	0	1	1	1	0	1	0	0.000448408
1522	1	1	1	1	1	1	1	1	1	0	1	0	0.00499755
1523	0	1	1	0	0	0	0	1	1	0	0	0	3.39332e-07
1524	0	1	1	0	0	0	0	0	0	0	0	0	0.00110315
1525	1	1	1	1	1	1	1	1	1	1	1	1	0.193937
1526	0	1	1	0	0	0	0	1	1	0	0	0	0.00409481
1527	0	0	1	0	0	0	0	0	0	0	0	0	0.000820096
1528	0	1	1	0	0	0	0	1	1	0	0	0	0.0553298
1529	1	1	1	1	1	1	1	1	1	1	1	1	1.30091e-05
1530	1	1	1	1	1	1	1	1	1	1	1	1	4.77927e-05
1531	1	0	0	1	1	1	1	0	0	1	1	1	0.00266578
1532	1	1	1	1	1	1	1	1	1	1	1	1	0.000175317
1533	0	1	1	0	0	0	0	1	1	0	0	0	0.000251167
1534	0	0	0	1	1	1	0	0	0	0	1	1	0.000106231
1535	0	0	0	0	0	0	0	0	0	0	0	0	0.0178542
1536	1	1	1	1	1	1	1	1	1	1	1	1	1.71024e-06
1537	1	0	0	1	1	1	1	0	0	0	1	1	3.03865e-06
1538	1	1	1	1	1	1	1	1	1	1	1	1	0.00421125
1539	0	1	1	0	0	0	0	1	1	0	0	0	2.68622e-05
1540	0	1	1	1	0	0	0	1	1	0	0	0	0.000189263
1541	1	1	1	1	1	1	1	0	0	1	1	1	3.25242e-08
1542	1	1	1	1	1	1	1	1	1	0	1	1	0.032614
1543	1	1	1	1	1	1	1	1	1	1	1	1	9.64137e-10
1544	1	1	0	1	1	1	1	1	0	1	1	1	6.03228e-05
1545	1	1	1	1	1	1	1	1	1	1	1	1	0.00214466
1546	1	1	1	1	1	1	1	1	1	1	1	1	0.00022135
1547	1	1	1	1	1	1	1	1	1	1	1	1	0.217638
1548	1	1	1	1	1	1	1	1	1	1	1	1	0.281064
1549	1	1	1	1	1	1	1	1	1	1	1	1	0.00193872
1550	1	1	1	1	1	1	1	1	1	0	1	0	7.89136e-07
1551	0	1	1	0	0	0	0	1	1	0	0	0	1.49998e-06
1552	1	1	1	1	1	1	1	1	1	1	1	1	0.00337059
1553	0	1	1	0	0	0	0	1	1	0	0	0	0.00231242
1554	1	1	1	1	1	1	1	1	1	1	1	1	0.00238605
1555	0	1	1	0	0	0	0	1	1	0	0	0	0.00131302
1556	0	1	1	0	0	0	0	1	1	0	0	0	0.0371407
1557	1	1	1	1	0	0	0	1	1	0	0	0	5.20941e-05
1558	0	1	1	0	0	0	0	1	1	0	0	0	8.55971e-05
1559	1	1	1	1	1	1	1	1	1	1	1	1	0.00018318
1560	1	1	1	1	1	1	1	1	1	1	1	1	5.27046e-06
1561	1	1	1	1	1	1	1	1	1	1	1	1	0.0308095
1562	0	1	1	0	0	0	0	1	1	0	0	0	1.69349e-06
1563	1	1	1	1	1	1	1	1	1	1	1	1	0.00575524
1564	1	1	1	0	0	0	1	1	1	0	0	0	2.78636e-05
1565	1	1	1	1	1	1	1	1	1	1	1	1	0.000743373
1566	0	1	1	0	0	0	0	1	1	0	0	0	0.000585475
1567	0	1	1	0	0	0	0	1	1	0	0	0	6.25978e-05
1568	1	1	1	1	1	1	1	1	1	1	1	1	0.0427457
1569	0	0	1	0	0	0	0	0	0	0	0	0	0.000113459
1570	0	0	0	0	0	0	0	0	0	0	0	0	0.000774694
1571	0	0	0	0	1	1	0	0	0	0	0	0	1.29285e-06
1572	0	1	1	1	0	0	0	1	1	0	0	1	1.08836e-07
1573	1	1	1	0	0	0	0	1	1	0	0	0	0.029589
1574	0	0	1	0	0	0	0	0	0	0	0	0	0.00449593
1575	1	1	1	1	1	1	1	1	1	1	1	1	1.08462e-08
1576	0	1	1	0	0	0	0	0	1	0	0	0	0.000301618
1577	1	0	0	1	1	1	1	0	0	0	1	1	0.000913554
1578	0	1	1	0	0	0	0	1	1	0	0	0	0.00494285
1579	1	1	1	1	1	1	1	1	1	1	1	1	4.0704e-08
1580	1	1	1	0	1	0	0	1	1	0	0	0	0.000792582
1581	0	1	1	0	0	0	0	1	1	0	0	0	0.510241
1582	0	1	1	0	0	0	0	1	1	0	0	0	6.25008e-09
1583	0	1	1	0	0	0	0	1	1	0	0	0	8.29199e-08
1584	0	0	0	0	0	0	0	0	0	0	0	0	0.00802885
1585	0	1	1	0	0	0	0	0	1	0	0	0	0.00349871
1586	1	1	1	1	1	1	1	1	1	1	1	1	0.0199351
1587	1	1	1	1	1	1	1	1	1	1	1	1	0.000567589
1588	1	1	1	1	1	1	1	1	1	1	1	1	0.122006
1589	0	0	0	1	1	1	1	0	0	0	1	1	9.30186e-09
1590	1	0	0	1	1	1	0	0	0	0	0	0	2.4027e-07
1591	1	1	1	1	0	1	1	1	1	1	1	1	1.12281e-08
1592	1	1	1	1	1	1	1	1	1	1	1	1	0.294844
1593	1	1	1	1	1	1	1	1	1	1	1	1	0.000231995
1594	1	1	1	1	1	1	1	1	1	1	1	1	0.000625571
1595	1	1	1	0	0	0	1	1	1	0	1	1	4.12983e-07
1596	1	1	1	0	0	0	0	1	1	0	0	0	1.05954e-07
1597	0	0	1	0	1	0	0	0	1	0	0	0	2.79907e-06
1598	1	1	1	0	0	0	0	1	1	0	1	1	0.00409971
1599	1	1	1	1	1	1	1	1	1	1	1	1	5.93829e-05
1600	0	0	0	1	0	1	0	0	0	0	0	1	4.13062e-06
1601	1	1	1	1	1	1	1	1	1	1	1	1	0.0395122
1602	0	1	1	0	0	0	0	1	1	0	0	0	0.00170421
1603	0	0	0	0	0	1	0	0	1	0	1	1	2.03976e-08
1604	1	1	1	1	1	1	1	1	1	1	1	1	1.94476e-06
1605	1	1	1	0	1	0	1	1	1	1	0	1	0.00052627
1606	1	1	1	1	1	1	1	1	1	1	1	1	0.00425392
1607	1	1	1	1	1	1	1	1	1	1	1	1	0.00915149
1608	1	1	1	1	1	1	1	1	1	1	1	1	1.4174e-06
1609	1	1	1	1	1	1	1	1	1	1	1	1	0.00276652
1610	0	0	1	0	0	0	0	0	0	0	0	0	0.00414629
1611	1	1	1	0	1	0	1	1	1	0	1	0	0.00365757
1612	1	1	1	1	1	1	1	1	1	1	1	1	0.00765831
1613	1	1	1	1	1	1	1	1	1	1	1	1	0.0199493
1614	1	1	1	1	1	1	1	1	1	1	1	1	0.000884905
1615	1	1	1	1	1	1	1	1	1	1	1	1	0.00632204
1616	1	1	1	1	1	1	1	1	1	0	1	1	1.69062e-06
1617	0	1	1	0	0	0	0	1	1	0	0	0	0.00616039
1618	1	1	1	1	1	1	1	1	1	1	1	1	1.30283e-08
1619	1	1	1	1	1	1	1	1	1	1	1	1	0.000273779
1620	1	1	1	1	1	1	1	1	1	1	1	1	6.56151e-05
1621	0	1	1	0	0	0	0	0	0	0	0	0	0.0189962
1622	0	1	1	0	0	0	0	1	1	0	0	0	2.06802e-07
1623	0	0	0	1	1	1	0	0	0	0	1	1	1.84551e-09
1624	1	0	0	0	1	0	0	0	0	0	1	0	5.52562e-06
1625	0	1	1	0	0	0	0	0	0	0	0	0	0.000649968
1626	0	0	0	0	0	0	0	0	0	0	0	0	0.036405
1627	0	1	1	0	0	0	0	1	1	1	0	1	0.00067518
1628	1	1	1	1	1	1	1	1	1	1	1	1	0.199722
1629	0	1	1	0	0	0	0	1	1	0	1	1	3.09675e-05
1630	1	1	1	1	1	1	1	1	1	1	1	1	0.00082509
1631	0	1	1	0	0	0	0	1	1	0	0	0	8.67141e-06
1632	1	1	1	1	1	1	1	1	1	1	1	1	0.000109179
1633	1	1	1	1	1	1	1	1	1	1	1	1	4.65103e-05
1634	1	1	1	1	1	1	1	1	1	1	1	1	1.92787e-06
1635	1	1	1	1	1	1	1	1	1	1	1	1	0.000235074
1636	1	1	1	1	1	1	1	1	1	1	1	1	0.0127478
1637	1	1	1	1	1	1	1	1	1	1	1	1	0.00042436
1638	0	0	1	0	0	0	0	0	0	0	0	0	0.000110863
1639	1	1	1	1	1	1	1	1	1	1	1	1	0.000119798
1640	1	1	1	1	1	1	1	1	1	1	1	1	3.04327e-06
1641	1	1	1	1	1	1	1	1	1	1	1	1	0.361007
1642	1	1	1	1	1	1	0	1	1	0	0	0	1.19232e-08
1643	1	1	1	1	1	1	1	1	1	1	1	1	0.00376638
1644	0	1	1	0	0	0	0	0	0	0	0	0	0.000157446
1645	0	0	0	0	0	0	0	0	0	0	0	0	0.0031258
1646	0	1	1	0	0	0	0	1	1	0	0	0	0.000770076
1647	0	0	0	0	0	0	0	0	0	0	0	0	0.000824863
1648	0	1	1	0	0	0	0	1	1	0	0	0	0.275535
1649	1	1	1	1	1	1	1	1	1	0	1	1	0.000717892
1650	0	1	1	0	0	0	0	1	1	0	0	0	9.2078e-05
1651	1	1	1	1	1	1	1	1	1	1	1	1	1.32203e-07
1652	0	0	0	0	0	0	0	0	0	0	0	0	0.00970714
1653	0	0	1	0	0	0	0	0	0	0	0	0	5.78521e-05
1654	1	1	1	1	1	1	1	1	1	1	1	1	3.05722e-05
1655	1	1	1	1	1	1	1	1	1	1	1	1	0.0107358
1656	1	1	1	1	1	1	1	1	1	0	1	0	3.69384e-05
1657	0	1	1	0	0	0	0	1	1	0	0	1	3.55742e-06
1658	0	1	1	0	0	0	0	1	1	0	0	0	0.415424
1659	0	1	1	0	0	0	0	1	1	0	0	0	0.0404705
1660	1	1	1	1	1	1	1	1	1	1	1	1	7.99864e-10
1661	1	1	1	1	1	1	1	1	1	1	1	1	5.31065e-07
1662	1	1	1	1	0	1	0	1	1	0	0	0	0.290238
1663	1	1	1	1	1	1	1	1	1	1	1	1	0.000723095
1664	1	1	1	1	1	1	1	1	1	1	1	1	0.000211662
1665	0	1	1	0	0	0	0	1	1	0	0	0	3.83757e-07
1666	1	1	1	0	1	0	0	1	1	0	0	0	0.000156976
1667	1	1	1	1	1	1	1	1	1	1	1	1	0.000172668
1668	1	1	1	1	1	1	1	1	1	1	1	1	0.0165284
1669	1	1	1	1	1	1	1	1	1	1	1	1	0.0148254
1670	0	1	1	0	0	0	0	1	1	0	0	0	0.0551717
1671	1	0	0	1	1	1	1	0	0	0	1	1	2.0571e-07
1672	0	0	0	0	0	1	0	0	0	0	0	0	6.88095e-08
1673	1	1	1	1	1	1	1	1	1	1	1	1	0.0048213
1674	1	1	1	1	1	1	1	1	1	1	1	1	0.0176554
1675	0	1	1	0	0	0	0	0	0	0	0	0	8.91665e-05
1676	1	1	1	1	1	1	1	1	1	1	1	1	0.000210132
1677	1	1	1	1	1	1	1	1	1	1	1	1	0.00401998
1678	1	1	1	1	1	1	1	1	1	1	1	1	0.0102311
1679	0	1	1	0	0	0	0	1	1	0	0	0	0.00568911
1680	1	1	1	1	0	1	0	1	1	0	0	1	0.00394731
1681	1	1	1	1	1	1	1	1	1	0	1	0	0.000241095
1682	0	1	1	0	0	0	0	0	0	0	0	0	0.0153117
1683	1	1	1	1	1	1	1	0	0	0	1	0	0.274459
1684	0	1	1	0	0	0	0	1	1	0	0	0	0.000839102
1685	0	1	1	1	0	1	0	1	1	0	0	0	1.37276e-05
1686	1	1	1	1	1	1	1	1	1	1	1	1	5.21953e-09
1687	1	1	1	1	1	1	1	1	1	1	1	1	2.666e-06
1688	1	1	1	1	1	1	1	1	1	1	1	1	6.52718e-07
1689	1	1	1	1	1	1	1	1	1	1	1	1	3.95868e-06
1690	1	1	1	1	1	1	1	1	1	1	1	1	0.25607
1691	1	1	1	1	1	1	1	1	1	1	1	1	0.0100668
1692	1	1	1	1	1	1	1	1	1	1	1	1	0.000819743
1693	1	1	1	0	1	0	1	1	1	0	1	0	1.39825e-06
1694	1	1	1	1	1	1	1	1	1	1	1	1	0.0248923
1695	0	1	1	0	0	0	0	1	1	0	0	0	0.0228448
1696	0	1	1	1	0	1	1	1	1	1	1	1	0.305619
1697	0	1	1	0	0	0	0	1	1	0	0	0	0.105466
1698	0	1	1	0	0	0	0	1	1	0	0	0	1.71241e-07
1699	0	1	1	0	0	0	0	1	1	0	0	0	0.000906212
1700	1	1	1	1	1	1	1	1	1	1	1	1	9.77836e-10
1701	1	1	1	1	1	1	1	1	1	1	1	1	0.000985084
1702	0	0	0	0	0	0	0	0	0	0	0	0	4.77837e-06
1703	0	0	0	0	1	0	0	0	0	0	1	0	1.79607e-05
1704	0	1	1	0	0	0	0	1	1	0	0	0	0.000111549
1705	0	1	1	0	0	0	0	1	1	0	0	0	0.000591522
1706	1	1	1	1	1	1	1	1	1	1	1	1	0.0691765
1707	0	0	1	0	0	0	0	0	0	0	0	0	6.94022e-05
1708	0	0	1	0	0	1	0	0	1	0	0	1	4.69812e-07
1709	0	1	1	0	0	0	0	0	1	0	0	0	2.73211e-06
1710	1	1	1	1	1	1	1	1	1	1	1	1	5.72771e-05
1711	1	1	1	1	1	1	1	1	1	1	1	1	3.15022e-06
1712	0	1	1	0	0	0	0	1	1	0	0	1	9.66208e-06
1713	1	1	1	0	0	0	1	1	1	0	0	0	3.72925e-08
1714	1	1	1	1	0	0	0	1	1	0	0	0	1.42846e-08
1715	1	1	1	1	1	0	1	1	1	0	0	0	1.71706e-08
1716	0	0	1	0	0	0	0	0	0	0	0	0	0.413485
1717	1	1	1	0	1	0	1	1	1	0	1	0	0.00370412
1718	0	1	1	0	0	0	0	1	1	0	0	0	3.28194e-05
1719	1	1	1	1	1	1	1	1	1	1	1	1	0.111722
1720	1	1	1	1	1	1	1	1	1	1	1	1	0.000308028
1721	0	0	1	0	0	0	0	0	0	0	0	0	0.00256351
1722	1	1	1	1	1	1	1	1	1	1	1	1	0.0448273
1723	1	1	1	1	1	1	1	1	1	1	1	1	0.000314947
1724	1	1	1	1	1	1	1	1	1	1	1	1	0.40395
1725	1	1	1	1	1	1	1	1	1	0	0	0	0.00013031
1726	1	1	1	1	1	1	1	1	1	1	1	1	0.00710196
1727	1	1	1	1	1	1	1	1	1	1	1	1	0.000517332
1728	1	1	1	1	1	1	1	1	1	1	1	1	0.000434567
1729	1	1	1	0	1	0	0	1	1	0	0	0	1.15305e-05
1730	0	1	1	0	0	0	0	1	1	0	0	0	0.000947848
1731	0	1	1	0	0	0	1	1	1	0	0	0	1.83156e-05
1732	0	1	1	0	0	0	0	0	1	0	0	0	0.000572399
1733	0	1	1	0	0	0	0	0	0	0	0	0	2.71682e-05
1734	0	1	1	0	0	0	0	0	1	0	0	0	0.00195648
1735	0	1	1	0	1	0	0	1	1	0	0	0	0.00349454
1736	1	1	1	1	1	1	1	1	1	1	1	1	2.8367e-07
1737	0	1	1	0	0	0	0	1	1	0	0	0	2.34371e-05
1738	1	0	0	0	1	0	0	0	0	0	0	0	0.062944
1739	1	1	1	1	1	1	0	1	1	0	0	1	1.49659e-06
1740	1	0	0	1	1	1	1	0	0	0	1	1	0.0002057
1741	0	1	1	0	0	0	0	1	1	0	0	0	6.90152e-06
1742	1	1	1	1	1	1	1	1	1	1	1	1	0.000101362
1743	1	1	1	1	1	1	1	1	1	1	1	1	0.0138227
1744	1	1	1	1	1	1	1	1	1	1	1	1	3.52205e-05
1745	1	1	1	1	1	1	1	1	1	1	1	1	0.0774645
1746	1	1	1	1	1	1	1	1	1	1	1	1	0.00127707
1747	1	1	1	1	1	1	1	1	1	1	1	1	0.000498211
1748	0	1	1	0	0	0	0	1	1	0	0	0	0.531022
1749	0	0	0	0	0	0	0	0	0	0	0	0	0.0967444
1750	1	1	1	1	1	1	1	1	1	1	1	1	0.179998
1751	0	1	1	0	0	0	0	1	1	0	0	0	0.00252698
1752	1	1	1	1	1	1	1	1	1	0	1	1	0.933369
1753	0	0	0	0	1	0	0	0	0	0	0	0	0.00053443
1754	0	1	1	0	0	0	0	1	1	0	0	0	0.000213148
1755	1	1	1	0	1	0	0	0	0	0	0	0	0.331869
1756	0	1	1	0	0	0	0	0	0	0	0	0	0.01251
1757	1	1	1	0	0	0	0	1	1	0	0	0	0.000127745
1758	1	0	0	1	1	1	1	0	0	1	1	1	5.07112e-07
1759	1	1	1	1	1	1	1	1	1	1	1	1	0.05205
1760	0	1	1	0	0	0	0	1	1	0	0	0	1.40315e-06
1761	1	1	1	1	1	1	1	1	1	1	1	1	2.31406e-05
1762	1	1	1	1	1	1	1	1	1	1	1	1	0.0573818
1763	1	1	1	1	1	1	1	1	1	1	1	1	1.93309e-07
1764	0	0	1	0	0	0	0	0	0	0	0	0	0.0668756
1765	1	1	1	1	0	0	1	1	1	0	0	0	1.2706e-09
1766	0	1	1	0	0	0	0	1	1	0	0	0	0.00039929
1767	1	1	1	1	1	1	1	1	1	1	1	1	0.0640943
1768	0	1	1	0	0	0	0	1	1	0	1	0	0.0469018
1769	1	0	0	1	1	1	1	0	0	1	1	1	1.12342e-05
1770	1	1	1	1	1	1	1	1	1	1	1	1	0.0286447
1771	0	0	1	0	1	0	0	1	1	0	0	0	0.82138
1772	1	1	1	1	1	0	1	1	1	0	0	0	6.92254e-07
1773	1	1	1	1	0	1	1	1	1	1	1	1	5.64233e-09
1774	1	1	1	1	1	1	1	1	1	1	1	1	0.144723
1775	0	0	0	1	0	1	0	0	0	0	1	1	0.000168266
1776	1	1	1	1	1	1	1	1	1	1	1	1	0.000562117
1777	0	0	1	0	0	0	0	0	0	0	0	0	0.00154313
1778	1	1	1	1	1	1	1	1	1	0	1	0	0.00324318
1779	0	1	1	0	0	0	0	1	1	0	0	0	0.00943418
1780	1	1	1	1	1	1	1	1	1	1	1	1	1.55506e-09
1781	1	1	1	1	1	1	1	1	1	1	1	1	0.0030193
1782	0	1	1	0	0	0	0	1	1	0	0	0	0.000157389
1783	1	0	0	0	1	0	0	0	0	0	0	0	0.00156658
1784	1	0	0	1	1	1	0	0	0	0	0	1	1.06805e-05
1785	0	1	1	0	0	0	0	0	0	0	0	0	0.000312543
1786	1	1	1	1	1	1	1	1	1	1	1	1	0.0615864
1787	1	0	0	1	1	1	0	0	0	0	0	1	4.60711e-06
1788	1	0	0	1	1	1	1	0	0	0	1	0	3.36441e-05
1789	1	0	0	1	1	1	1	0	0	0	1	0	9.92269e-05
1790	1	1	1	1	1	1	1	1	1	1	1	1	3.26913e-05
1791	0	1	1	0	0	0	0	1	1	0	0	0	0.000196145
1792	0	1	1	0	0	0	0	1	1	0	0	0	1.37398e-05
1793	1	0	0	1	1	1	1	0	0	1	1	1	2.07091e-07
1794	0	1	1	0	0	0	0	1	1	0	0	0	0.0791699
1795	1	1	1	0	1	0	1	1	1	0	1	0	0.000218834
1796	0	1	1	0	0	0	0	0	0	0	0	0	0.000127168
1797	1	1	1	0	1	0	1	1	1	0	0	0	0.000113652
1798	1	1	1	1	1	1	1	1	1	1	1	1	0.00727228
1799	0	1	1	0	0	0	0	0	1	0	0	0	8.76513e-06
1800	1	1	1	1	1	1	1	1	1	0	1	0	0.056945
1801	1	1	1	1	1	1	1	1	1	1	1	1	0.533463
1802	0	1	1	1	0	1	0	1	1	0	0	1	4.63782e-07
1803	0	1	1	0	0	0	1	1	1	0	0	0	0.000228908
1804	1	1	1	1	0	0	1	1	1	1	0	1	1.20226e-09
1805	0	0	1	0	0	0	0	0	0	0	0	0	2.47291e-05
1806	0	1	1	0	0	0	0	1	1	0	0	0	0.0116208
1807	0	0	0	0	1	0	0	0	1	0	1	0	0.122805
1808	0	0	0	0	0	0	0	0	0	0	0	0	3.73416e-05
1809	0	1	1	0	0	0	0	1	1	0	0	0	0.00807523
1810	1	1	1	1	1	1	1	1	1	1	1	1	0.100235
1811	0	1	1	0	0	0	0	1	1	0	0	0	0.54071
1812	0	1	1	0	0	0	1	1	1	1	0	1	0.000195934
1813	1	1	1	1	1	1	1	1	1	1	1	1	0.00237373
1814	0	0	0	0	0	0	0	0	0	0	0	0	0.00738902
1815	1	1	1	1	1	1	1	1	1	1	1	1	1.06442e-05
1816	1	1	1	1	1	1	1	1	1	1	1	1	0.00326443
1817	1	1	1	1	1	1	1	1	1	1	1	1	0.000220003
1818	0	0	0	0	0	0	0	0	0	0	0	0	3.33954e-05
1819	1	1	1	0	1	0	1	1	1	0	1	0	1.25544e-05
1820	1	1	1	1	1	1	1	1	1	1	1	1	5.36227e-05
1821	0	1	1	0	0	0	0	1	1	0	0	0	3.14038e-07
1822	1	1	1	0	1	0	1	1	1	1	1	1	0.199797
1823	0	1	1	0	0	0	0	1	1	0	0	0	5.26812e-05
1824	0	1	1	0	0	0	0	0	0	0	0	0	9.44032e-08
1825	0	1	1	0	0	0	0	1	1	0	0	0	0.000357076
1826	0	1	1	0	0	0	0	1	1	0	0	0	0.000190859
1827	1	1	1	1	1	1	1	1	1	1	1	1	0.00612632
1828	1	1	1	1	1	1	1	1	1	1	1	1	0.0638581
1829	0	1	1	0	0	0	0	1	1	1	0	1	4.46957e-05
1830	0	0	0	0	0	0	0	0	0	0	0	0	4.79025e-07
1831	1	1	1	1	1	1	1	1	1	1	1	1	0.000236733
1832	1	1	1	1	1	1	1	1	1	1	1	1	0.00369285
1833	0	1	1	0	0	0	0	1	1	0	0	0	3.14381e-05
1834	1	1	1	1	1	1	1	1	1	1	1	1	0.00584672
1835	0	1	1	0	0	0	0	1	1	0	0	0	6.32065e-05
1836	0	1	1	0	0	0	0	1	1	0	0	0	0.00052567
1837	0	1	1	0	0	0	0	0	0	0	0	0	0.00258624
1838	1	1	1	1	1	1	1	1	1	1	1	1	0.00514469
1839	0	1	1	0	0	0	0	1	1	0	0	0	0.00647458
1840	1	0	0	1	1	1	1	0	0	0	1	1	1.78029e-05
1841	0	0	0	0	0	0	0	0	0	0	0	0	0.011379
1842	0	1	1	0	0	0	0	0	0	0	0	0	0.00765165
1843	0	1	1	0	0	0	0	1	1	0	0	0	0.0163183
1844	1	0	0	1	1	1	1	0	0	0	1	0	0.0794824
1845	1	1	1	1	1	1	1	1	1	1	1	1	6.41275e-05
1846	0	0	0	0	1	0	0	0	0	0	0	0	0.146934
1847	1	1	1	1	1	0	1	1	1	0	0	0	0.00174869
1848	1	1	1	1	1	1	1	1	1	1	1	1	0.100022
1849	1	1	1	1	1	1	1	1	1	1	1	1	0.0484241
1850	1	1	1	1	1	1	1	1	1	1	1	1	0.0538721
1851	1	1	1	0	1	0	1	1	1	0	1	0	0.000257915
1852	1	1	1	0	1	0	0	1	1	0	0	0	0.00107638
1853	1	1	1	1	1	1	1	1	1	1	1	1	0.275916
1854	1	1	1	1	1	1	1	1	1	1	1	1	1.53174e-05
1855	1	1	1	1	1	1	1	1	1	1	1	1	0.00227738
1856	1	1	1	1	1	1	1	1	1	1	1	1	0.00441045
1857	1	1	1	1	1	0	1	1	1	0	1	0	0.000879673
1858	1	1	1	1	1	1	1	1	1	1	1	1	0.00045384
1859	1	1	1	0	1	0	0	1	1	0	0	0	0.000664069
1860	1	1	1	1	1	1	1	1	1	1	1	1	7.54981e-05
1861	1	0	0	1	1	1	1	0	0	0	1	1	0.000188344
1862	0	0	0	0	0	0	0	0	0	0	0	0	5.59038e-07
1863	1	0	0	1	1	1	0	0	0	0	0	0	1.30979e-06
1864	0	0	0	0	0	0	0	0	0	0	0	0	0.00729113
1865	0	1	1	0	0	0	0	0	1	0	0	0	3.99185e-05
1866	0	1	1	0	0	0	0	1	1	0	0	0	0.25011
1867	0	1	1	0	0	0	0	0	0	0	0	0	0.00187095
1868	1	1	1	1	1	1	1	1	1	1	1	1	0.00189737
1869	0	1	1	0	0	0	0	0	0	0	0	0	0.00138838
1870	1	0	0	1	1	1	0	0	0	0	0	0	1.03579e-05
1871	1	1	1	1	1	1	1	1	1	1	0	1	1.14063e-06
1872	1	1	1	1	1	1	1	1	1	1	1	1	0.0138324
1873	1	1	1	1	1	1	1	1	1	1	1	1	0.00311076
1874	1	1	1	1	1	1	1	1	1	1	1	1	0.00463795
1875	0	1	1	0	0	0	0	0	1	0	0	0	0.0283844
1876	1	1	1	1	1	1	1	1	1	0	1	0	0.00741479
1877	1	1	1	1	1	1	1	1	1	1	1	1	0.00477239
1878	1	1	1	1	1	1	1	1	1	1	1	1	0.261378
1879	1	1	1	1	1	1	1	1	1	1	1	1	0.00183211
1880	1	1	1	1	1	1	1	1	1	1	1	1	0.735531
1881	1	1	1	0	1	0	1	1	1	0	1	0	0.000450779
1882	1	1	1	1	1	1	1	1	1	1	1	1	0.000141364
1883	1	1	1	0	1	0	1	1	1	0	1	0	0.00299782
1884	0	1	1	0	0	0	0	1	1	0	0	0	3.79516e-05
1885	1	1	1	1	1	1	1	1	1	1	1	1	0.00508213
1886	1	1	1	1	1	1	1	1	1	1	1	1	0.0118301
1887	1	1	1	1	1	1	1	1	1	1	1	1	3.36375e-09
1888	0	1	1	0	0	0	0	1	1	0	0	0	1.64939e-06
1889	0	1	1	0	0	0	0	1	1	0	1	0	0.0684487
1890	0	1	1	1	0	1	0	1	1	0	0	1	8.42209e-08
1891	0	0	1	1	1	1	0	0	0	0	1	1	5.25509e-09
1892	0	0	0	0	0	0	0	0	0	0	0	0	0.0021053
1893	0	1	1	0	0	0	0	0	1	0	0	0	0.00041685
1894	1	1	1	1	1	1	1	1	1	1	1	1	0.383426
1895	0	1	1	0	0	0	0	1	1	0	0	0	0.246338
1896	1	1	1	1	1	0	1	1	1	0	1	0	0.000498289
1897	1	1	1	0	0	0	0	1	1	0	0	0	0.0178305
1898	1	1	1	1	1	1	1	1	1	1	1	1	0.00206498
1899	0	0	0	0	1	0	0	0	0	0	0	0	1.32352e-07
1900	1	1	1	0	0	0	0	1	1	0	0	0	0.000137537
1901	1	1	1	1	1	1	1	1	1	1	1	1	0.0136717
1902	1	1	1	1	1	1	1	1	1	1	1	1	0.0212785
1903	1	1	1	1	1	1	1	1	1	1	1	1	0.215863
1904	1	1	1	1	1	1	1	1	1	1	1	1	9.69944e-10
1905	0	1	1	0	0	0	0	0	1	0	0	0	0.00967386
1906	1	1	1	1	1	1	1	1	1	1	1	1	0.0217074
1907	1	1	1	1	1	1	1	1	1	0	1	0	0.000311644
1908	1	1	1	1	1	1	1	1	1	0	1	0	0.00038428
1909	1	1	1	0	0	0	0	1	1	0	0	0	0.00563444
1910	1	1	1	0	0	0	0	1	1	0	0	0	0.000871553
1911	0	1	1	1	0	0	1	1	1	0	0	0	4.40508e-06
1912	1	1	1	1	1	1	1	1	1	1	1	1	0.00411472
1913	0	0	1	0	0	0	0	0	1	0	0	0	0.0484735
1914	0	1	1	0	0	0	0	0	0	0	0	0	0.00832755
1915	1	1	1	1	1	1	1	1	1	1	1	1	0.900502
1916	0	1	1	0	0	0	0	0	0	0	0	0	2.46829e-05
1917	1	1	1	1	1	1	1	1	1	1	1	1	0.0779373
1918	0	1	1	0	0	0	0	1	1	0	0	0	0.000181961
1919	1	1	1	1	1	1	1	1	1	1	1	1	0.0124109
1920	1	1	1	1	1	1	1	1	1	0	1	1	4.99028e-06
1921	0	1	1	0	0	0	0	1	1	0	0	0	0.00276756
1922	1	1	1	1	0	1	0	1	1	0	0	0	2.05738e-05
1923	1	1	1	1	1	1	1	1	1	1	1	1	1.8898e-09
1924	1	1	1	1	1	1	1	1	1	0	1	1	3.19452e-07
1925	0	1	1	0	1	0	0	0	0	0	0	0	0.049785
1926	0	1	1	0	0	0	0	1	1	0	0	0	0.000369718
1927	1	1	1	1	1	1	1	1	1	1	1	1	0.0187044
1928	1	1	1	1	1	1	1	1	1	1	1	1	0.0263568
1929	0	0	0	0	0	0	0	0	0	0	0	0	0.000644531
1930	1	1	1	1	1	1	1	1	1	1	1	1	0.0430366
1931	1	1	1	1	1	1	1	1	1	1	1	1	0.159301
1932	1	1	1	1	1	1	1	1	1	1	1	1	0.000328823
1933	0	0	0	0	1	0	0	0	0	0	1	0	1.01008e-05
1934	1	1	1	1	1	1	1	1	1	1	1	1	0.2095
1935	0	0	1	0	0	0	0	0	0	0	0	0	4.17465e-05
1936	0	0	1	0	0	0	0	0	0	0	0	0	0.0548118
1937	0	1	1	0	0	0	0	1	1	0	0	0	0.0380101
1938	1	1	1	1	1	1	1	1	1	1	1	1	0.295924
1939	1	1	1	1	1	1	1	1	1	0	1	1	0.0195214
1940	0	1	1	0	0	0	0	0	1	0	0	0	0.0301894
1941	1	0	0	0	1	0	1	0	0	0	1	0	0.00433308
1942	0	1	1	0	0	0	0	0	0	0	0	1	3.90777e-06
1943	1	1	1	1	1	1	1	1	1	1	1	1	0.00104998
1944	1	1	1	1	1	1	1	1	1	1	1	1	0.00170397
1945	1	1	1	1	1	1	1	1	1	1	1	1	0.653218
1946	0	1	1	0	0	0	0	1	1	1	0	1	1.40402e-05
1947	1	1	1	1	1	1	1	1	1	1	1	1	0.0816932
1948	1	1	1	1	1	1	1	1	1	1	1	1	4.232e-05
1949	0	1	1	0	0	0	0	1	1	0	0	0	0.00420525
1950	0	1	1	1	0	1	0	1	1	0	0	1	2.40788e-06
1951	1	1	1	1	1	1	1	1	1	1	1	1	0.000661887
1952	0	1	1	1	0	0	0	1	1	0	0	1	0.00318393
1953	0	0	0	0	0	0	0	0	0	0	0	0	0.00108999
1954	1	1	1	1	1	1	1	1	1	1	1	1	0.282525
1955	1	1	1	0	1	0	0	1	1	0	0	0	0.000146597
1956	1	1	1	1	1	1	1	1	1	1	1	1	0.000266967
1957	0	0	0	0	0	0	0	0	0	0	0	0	0.00015286
1958	1	1	1	1	1	1	1	1	1	1	1	1	0.019876
1959	0	0	0	0	0	0	0	0	0	0	0	0	0.222179
1960	1	0	0	1	1	1	0	0	0	0	1	0	1.38282e-08
1961	1	0	0	1	1	1	0	0	0	0	1	0	1.31764e-07
1962	1	1	1	1	1	1	1	1	1	1	1	1	0.00464005
1963	1	0	0	0	1	1	0	0	0	0	1	0	3.63647e-05
1964	1	1	1	1	1	1	1	1	1	0	0	0	0.000178589
1965	1	1	1	1	1	1	1	1	1	1	1	1	0.00205615
1966	1	1	1	1	1	1	1	1	1	1	1	1	0.626403
1967	0	1	1	0	0	0	0	1	1	0	0	0	2.05389e-06
1968	1	1	1	1	1	0	1	1	1	1	1	1	0.0874328
1969	1	1	1	1	1	1	1	1	1	1	1	1	0.0202594
1970	1	1	1	1	1	1	1	1	1	1	1	1	8.52161e-05
1971	1	1	1	1	1	1	1	1	1	1	1	1	0.216164
1972	1	1	1	1	1	1	1	1	1	1	1	1	5.1401e-06
1973	1	1	1	1	1	1	1	1	1	1	1	1	0.000360083
1974	1	1	1	1	1	1	1	1	1	1	1	1	0.000131842
1975	1	1	1	1	1	1	1	1	1	1	1	1	7.2432e-06
1976	1	1	1	1	1	1	1	1	1	1	1	1	5.83174e-06
1977	1	1	1	0	0	0	0	1	1	0	0	0	0.00395898
1978	0	1	1	0	0	0	0	1	1	0	0	0	0.000362316
1979	0	0	0	0	0	0	0	0	0	0	0	0	0.00029298
1980	1	1	1	1	1	1	1	1	1	1	1	1	0.482729
1981	1	1	1	1	1	1	1	1	1	1	1	1	0.0274307
1982	1	0	0	1	1	1	1	0	0	1	1	1	0.128671
1983	1	1	1	1	1	1	1	1	1	1	1	1	1.19012e-07
1984	1	1	1	1	1	1	1	1	1	1	1	1	0.00768925
1985	1	1	1	1	1	1	1	1	1	1	1	1	0.0278393
1986	0	1	1	0	0	0	0	1	1	0	0	0	0.0139773
1987	1	1	1	1	1	1	1	1	1	1	1	1	0.00457503
1988	1	1	1	0	1	0	0	1	1	0	1	0	0.0252349
1989	1	1	1	0	1	0	0	1	1	0	0	0	0.0359006
1990	0	1	1	0	0	0	0	1	1	0	0	0	0.00230249
1991	0	1	1	0	0	0	0	1	1	0	0	0	2.4004e-05
1992	1	1	1	1	1	1	1	1	1	1	1	1	0.0850512
1993	1	1	1	1	1	1	1	1	1	1	1	1	0.250857
1994	0	1	1	1	0	1	0	1	1	0	0	0	0.0105208
1995	1	0	0	0	1	0	1	0	0	0	1	0	0.00350713
1996	0	0	0	0	0	0	0	0	0	0	0	0	6.29363e-06
1997	0	1	1	0	0	0	0	0	0	0	0	0	1.26144e-06
1998	0	0	0	0	0	1	0	0	0	0	0	0	3.76113e-08
1999	1	0	0	1	1	1	1	0	0	1	1	1	0.00384741
[truncated: 43,104 more rows]

## Sheet: Brain95%
Sno.	AD Normal	AD Weibull	AD Extreme Value	AD Logistic	AD Lognormal	AD Log-logistic	KS Normal	KS Weibull	KS Extreme Value	KS Logistic	KS Lognormal	KS Log-logistic	KWPvalue
1	0	1	1	0	0	0	0	0	0	0	0	0	0.12566
2	0	1	1	0	0	0	0	1	1	0	0	0	0.196062		#Probes correspond to same as in Craniofacial95% sheet
3	0	1	1	0	0	0	0	0	0	0	0	0	0.0974878
4	1	1	1	1	1	1	1	1	1	1	0	1	0.00853205
5	0	0	0	0	0	0	0	0	0	0	0	0	0.0140827
6	1	0	0	1	1	1	0	0	0	0	1	0	0.0727742
7	0	1	1	0	0	0	0	1	1	0	0	0	0.466281
8	1	1	1	0	1	0	0	1	1	0	0	0	0.21773
9	0	1	1	0	0	0	0	0	0	0	0	0	0.300234
10	1	1	1	1	1	1	1	1	1	1	1	1	0.000715222
11	0	0	0	0	0	0	0	0	0	0	0	0	0.0642092
12	0	1	1	0	0	0	0	0	1	0	0	0	0.0440479
13	0	0	0	0	0	0	0	0	0	0	0	0	0.0107891
14	1	0	0	1	1	1	1	0	0	0	1	0	0.00306495
15	0	1	1	0	0	0	0	0	0	0	0	0	0.260787
16	1	1	1	1	1	1	1	1	1	1	1	1	0.000254679
17	1	1	1	1	1	1	1	1	1	0	1	0	0.396252
18	0	1	1	0	0	0	0	1	1	0	0	0	0.183891
19	0	0	0	0	0	0	0	0	0	0	0	0	0.00344158
20	0	0	1	0	0	0	0	1	1	0	0	1	0.000762793
21	1	1	1	1	1	1	1	1	1	1	1	1	0.000594831
22	0	0	0	0	0	0	0	0	0	0	0	0	0.0110502
23	0	0	0	0	0	0	0	0	0	0	0	0	0.00370719
24	1	0	0	0	1	0	1	0	0	0	1	0	0.0683144
25	1	1	1	1	1	1	1	1	1	1	1	1	0.000456095
26	0	0	0	0	0	0	0	0	0	0	0	0	0.273513
27	1	1	1	1	1	1	1	1	1	0	1	1	0.512182
28	0	1	1	0	0	0	0	1	1	0	0	0	0.00123755
29	0	1	1	0	0	0	0	1	1	0	0	0	0.308716
30	0	0	0	1	0	1	0	1	1	0	0	1	0.113927
31	1	1	1	0	0	0	0	1	1	0	0	0	0.409739
32	1	0	0	1	1	1	0	0	0	1	0	1	0.248884
33	0	1	1	0	0	0	0	1	1	0	0	0	0.0958532
34	0	0	0	0	0	0	0	0	0	0	0	0	0.543628
35	0	1	1	0	0	0	0	0	0	0	0	0	0.0812595
36	0	0	0	1	0	1	0	0	0	0	0	1	0.0136162
37	1	1	1	1	1	1	1	1	1	1	1	1	0.00139516
38	1	0	0	0	1	1	1	0	0	0	1	0	0.0871727
39	1	0	0	1	1	1	1	0	0	0	1	1	0.0699812
40	0	0	0	0	0	0	0	0	0	0	0	0	0.354213
41	1	1	1	1	1	1	1	1	1	1	1	1	0.000587218
42	1	1	1	0	1	0	1	0	0	0	1	0	0.10065
43	0	1	1	0	0	0	0	1	1	0	0	0	0.0136879
44	1	0	0	1	1	1	1	0	0	0	1	0	0.0701887
45	0	1	1	0	0	0	0	1	1	0	0	0	0.272912
46	0	0	0	0	0	0	0	0	0	0	0	0	0.0377624
47	0	1	1	0	0	0	0	1	1	0	0	0	0.0586801
48	1	1	1	1	1	1	0	1	1	0	0	0	0.0312081
49	1	0	0	1	1	1	1	0	0	1	1	1	0.00090914
50	0	1	1	0	0	0	0	1	1	0	0	0	0.00618212
51	0	0	1	0	0	0	0	0	0	0	0	0	0.292719
52	0	1	1	0	0	0	0	1	1	0	0	0	0.0937425
53	0	0	0	0	0	0	0	0	0	0	0	0	0.00770726
54	0	1	1	0	0	0	0	1	1	0	0	0	5.93795e-05
55	0	1	1	0	0	0	0	1	1	0	0	0	0.00897107
56	1	0	0	0	1	0	1	0	0	0	1	0	0.0965655
57	0	1	1	0	0	0	1	1	1	0	1	0	0.310464
58	0	0	0	0	0	0	0	0	0	0	0	0	0.104951
59	0	0	0	0	0	1	0	0	0	0	0	0	0.000382208
60	1	1	1	1	1	1	1	1	1	1	1	1	0.139721
61	0	1	1	1	0	1	0	0	0	0	0	1	0.43857
62	0	1	1	0	0	0	0	1	1	0	0	0	0.471854
63	0	1	1	0	0	0	0	1	1	0	0	0	0.00792796
64	0	0	0	0	0	0	0	0	0	0	0	0	0.0114195
65	0	0	0	0	0	0	0	0	0	0	0	0	0.324105
66	0	1	1	0	0	0	0	0	0	0	0	0	0.0699553
67	1	0	0	1	1	1	0	0	0	0	0	0	0.450678
68	1	1	1	1	1	1	1	1	1	1	1	1	8.10883e-05
69	0	1	1	0	0	0	0	0	0	0	0	0	0.0194956
70	1	1	1	1	1	1	1	1	1	1	1	1	7.25889e-05
71	1	1	1	1	1	1	1	1	1	0	1	1	0.0419153
72	0	1	1	0	0	0	0	1	1	0	0	0	0.0216649
73	0	0	0	0	0	0	0	0	0	0	0	0	0.0699553
74	1	1	1	1	1	1	1	0	0	1	1	1	0.0666074
75	0	0	0	0	0	0	0	0	0	0	0	0	0.00348622
76	0	0	0	0	0	0	0	0	0	0	0	0	0.0857769
77	1	1	1	1	1	1	1	1	1	0	1	1	0.596507
78	1	0	0	0	1	0	1	0	0	0	1	0	0.0282516
79	0	1	1	0	0	0	0	1	1	0	0	0	0.444218
80	0	0	0	0	0	0	0	1	1	0	0	0	0.0683398
81	0	1	1	0	0	0	0	0	0	0	0	0	0.037772
82	0	1	1	0	0	0	0	0	0	0	0	0	0.00241645
83	0	1	1	1	0	1	0	1	1	0	0	1	5.38787e-05
84	0	1	1	0	0	0	0	1	1	0	0	0	0.197967
85	0	1	1	0	0	0	0	0	1	0	0	0	0.3676
86	1	0	1	0	1	0	1	0	0	0	1	0	0.204834
87	0	0	0	0	0	0	0	0	0	0	0	0	0.000275286
88	1	1	1	1	1	1	1	1	1	1	1	1	0.167805
89	0	1	1	0	0	0	0	1	1	0	0	0	0.0120482
90	0	1	1	1	0	1	0	1	1	1	0	1	0.0369036
91	0	0	0	1	0	1	0	0	0	0	0	1	0.0252757
92	0	1	1	0	0	0	0	1	1	0	0	0	0.0648886
93	0	1	1	0	0	0	0	0	1	0	0	0	0.114474
94	1	1	1	1	1	1	1	1	1	1	1	1	0.00239773
95	1	0	0	1	1	1	1	0	0	0	1	1	0.00461879
96	0	1	1	0	0	0	0	1	1	0	0	0	0.381154
97	0	1	1	0	0	0	0	1	1	0	0	0	0.240237
98	0	1	1	0	0	0	0	0	0	0	0	0	0.486737
99	1	1	1	1	1	1	1	1	1	0	1	1	0.194983
100	1	0	0	1	1	1	1	0	0	1	1	1	0.126409
101	0	1	1	0	0	0	0	0	0	0	0	0	0.000445339
102	0	0	1	0	0	0	0	1	1	0	0	0	0.000879648
103	0	1	1	0	0	0	0	1	1	0	0	0	0.398249
104	0	1	1	0	0	0	0	0	0	0	0	0	0.00356525
105	0	0	0	0	0	0	0	0	0	0	0	0	0.749666
106	1	0	0	1	1	1	1	0	0	0	1	0	0.256801
107	1	1	1	1	1	1	1	1	1	1	1	1	0.333154
108	0	1	1	0	0	0	0	0	0	0	0	0	0.158216
109	0	0	0	0	0	0	0	0	0	0	0	0	0.0204282
110	1	0	0	0	1	1	1	0	0	0	1	0	0.00190133
111	0	1	1	0	0	0	0	0	0	0	0	0	0.0122739
112	1	1	1	1	1	1	1	0	0	1	1	1	0.113849
113	1	1	1	1	1	1	1	1	1	0	1	1	0.0212842
114	0	1	1	0	0	0	0	0	0	0	0	0	0.00105322
115	1	0	0	1	1	1	1	0	0	0	1	1	0.161793
116	0	0	0	0	0	0	0	0	0	0	0	0	0.158927
117	1	1	1	1	1	1	1	1	1	1	1	1	0.232116
118	1	1	1	0	1	0	1	1	1	0	1	1	0.272687
119	1	1	1	1	1	1	1	1	1	1	1	1	0.000900879
120	0	1	1	0	0	0	0	1	1	0	0	0	0.152818
121	0	1	1	0	0	0	0	1	1	0	0	0	0.242705
122	1	0	1	1	1	1	1	0	0	0	1	0	0.452741
123	0	1	1	0	0	0	0	0	1	0	0	0	0.0628978
124	0	1	1	0	0	0	0	1	1	0	0	1	4.22117e-05
125	1	1	1	1	1	1	1	1	1	0	1	0	0.109779
126	1	0	0	1	1	1	1	0	0	0	1	0	0.195446
127	1	1	1	0	1	0	0	1	1	0	0	0	0.301671
128	0	1	1	0	0	0	0	0	1	0	0	0	0.10426
129	1	1	1	1	1	1	1	1	1	1	1	1	0.0945753
130	1	1	1	1	1	1	1	1	1	1	1	1	0.00150474
131	1	0	0	1	1	1	0	0	0	1	0	1	0.029788
132	0	0	0	0	0	0	0	0	0	0	0	0	0.593918
133	0	1	1	1	0	1	0	1	1	0	0	1	0.000132289
134	1	0	1	1	1	1	0	0	1	0	0	0	0.0433778
135	1	0	0	1	1	1	0	1	1	0	0	0	0.000767871
136	1	1	1	0	1	0	1	1	1	0	1	0	0.175321
137	0	1	1	0	0	0	0	1	1	0	0	0	0.00395823
138	1	0	0	1	1	1	0	0	0	0	0	0	0.000342861
139	1	1	1	1	1	1	1	1	1	1	1	1	0.51611
140	1	1	1	1	1	1	1	1	1	0	1	1	0.0878935
141	1	1	1	1	1	1	1	1	1	1	1	1	0.238039
142	0	1	1	0	0	0	0	0	0	0	0	0	0.387655
143	0	1	1	0	0	0	0	1	1	0	0	0	0.106528
144	1	1	1	1	1	1	1	1	1	0	1	0	0.285014
145	0	0	0	0	0	0	0	0	0	0	0	0	0.00122076
146	1	1	1	1	1	1	1	1	1	1	1	1	0.275245
147	0	1	1	0	0	0	0	1	1	0	0	0	0.000570209
148	0	1	1	0	0	0	0	1	1	0	0	0	0.00398509
149	0	1	1	0	0	0	0	1	1	0	0	0	0.179556
150	1	0	0	0	1	0	0	0	0	0	0	0	0.0970428
151	0	1	1	0	0	0	0	1	1	0	0	0	0.714546
152	0	1	1	0	0	0	0	1	1	0	0	0	0.18767
153	0	1	1	0	0	0	0	1	1	0	0	0	0.0201785
154	0	1	1	0	0	0	0	1	1	0	0	0	0.0105122
155	0	0	0	0	0	0	0	0	0	0	0	0	0.00481584
156	0	1	1	0	0	0	0	1	1	0	0	0	0.213579
157	1	0	0	0	1	1	1	1	1	0	1	0	0.0847348
158	0	1	1	0	0	0	0	1	1	0	0	0	0.00261907
159	0	0	1	0	0	0	0	0	0	0	0	0	0.019964
160	0	0	0	0	0	0	0	0	0	0	0	0	0.476349
161	0	1	1	0	0	0	0	1	1	0	0	0	0.0657923
162	1	1	1	1	1	1	1	1	1	1	1	1	0.0165586
163	1	1	1	1	1	1	1	1	1	1	1	1	0.437988
164	0	1	1	0	0	0	0	0	0	0	0	0	0.0533499
165	0	0	0	0	0	0	0	0	0	0	0	0	0.000102868
166	1	1	1	0	1	0	1	1	1	0	1	0	0.0869543
167	0	0	0	0	1	0	0	0	0	0	0	0	0.298324
168	1	1	1	1	1	1	1	1	1	0	1	1	0.0722134
169	1	0	0	0	1	0	1	0	0	0	1	0	0.0475008
170	0	0	0	0	0	0	0	0	0	0	0	0	0.258246
171	1	1	1	0	1	0	1	1	1	0	1	0	0.0226917
172	0	1	1	0	0	0	1	1	1	1	1	1	0.00802225
173	0	1	1	0	0	0	0	0	0	0	0	0	0.174531
174	1	1	1	1	1	1	1	1	1	1	1	1	0.0886193
175	1	1	1	1	1	1	1	1	1	1	1	1	4.1136e-05
176	1	0	0	0	1	1	1	0	1	0	1	0	0.00321521
177	1	1	1	1	1	1	1	1	1	1	1	1	0.139442
178	1	1	1	0	1	0	1	1	1	0	1	0	0.423524
179	1	1	1	1	1	1	1	1	1	1	1	1	0.90471
180	1	1	1	1	1	1	0	1	1	0	0	0	0.000117642
181	0	1	1	0	0	0	0	0	0	0	0	0	0.0623824
182	1	1	1	1	1	1	1	0	0	0	1	1	0.126252
183	1	0	0	1	1	1	1	0	0	1	1	1	0.00585209
184	1	1	1	1	1	0	0	1	1	0	0	0	0.00068546
185	1	1	1	1	1	1	1	1	1	1	1	1	0.000143597
186	1	0	0	0	1	0	0	0	0	0	0	0	0.00468875
187	0	1	1	0	0	0	0	0	0	0	0	0	0.167964
188	0	0	0	0	0	0	0	0	0	0	0	0	0.0146786
189	0	1	1	0	0	0	0	1	1	0	0	0	0.00235496
190	1	0	0	0	1	0	1	0	0	0	1	0	0.0708117
191	0	0	0	0	0	0	0	0	1	0	0	0	0.00132795
192	1	1	1	1	1	1	1	1	1	1	1	1	0.499416
193	1	1	1	1	1	1	1	1	1	1	1	1	0.101996
194	0	1	1	0	0	0	0	1	1	0	0	0	0.334002
195	1	1	1	0	1	0	0	1	1	0	0	0	0.121536
196	0	1	1	0	0	0	0	1	1	0	0	0	0.0417171
197	0	0	0	0	0	0	0	0	0	0	0	0	0.126592
198	0	0	0	0	0	0	0	0	0	0	0	0	0.039277
199	1	1	1	1	1	1	1	1	1	1	1	1	0.00166233
200	0	0	0	0	0	0	0	0	0	0	0	0	0.0380445
201	0	1	1	0	0	0	0	1	1	0	0	0	0.0808483
202	1	1	1	1	1	1	1	1	1	1	1	1	0.381243
203	1	0	0	1	1	1	1	0	0	0	1	1	0.0250454
204	0	0	1	0	0	0	0	0	0	0	0	0	0.123147
205	1	1	1	1	1	1	1	1	1	1	1	1	0.420274
206	0	1	1	0	0	0	0	1	1	0	0	0	0.0462737
207	0	1	1	0	0	0	0	1	1	0	0	0	0.0748899
208	0	0	0	0	0	1	0	0	0	0	0	0	0.000201219
209	0	1	1	0	0	0	0	0	1	0	0	0	0.0394806
210	0	1	1	0	0	0	0	1	1	0	0	0	0.180226
211	1	1	1	0	1	0	0	1	1	0	0	0	0.0819091
212	0	0	0	0	0	0	0	1	1	0	0	0	0.179946
213	1	0	0	1	1	1	1	0	0	0	1	1	0.123064
214	0	1	1	0	0	0	0	1	1	0	0	0	0.105425
215	1	1	1	1	1	1	1	1	1	1	1	1	0.119576
216	0	1	1	0	0	0	0	1	1	0	0	0	0.0055272
217	1	1	1	1	1	1	1	1	1	1	1	1	0.0171836
218	0	1	1	0	0	0	0	1	1	0	0	0	0.0328929
219	0	1	1	0	0	0	1	1	1	0	0	0	0.681626
220	1	0	0	1	1	1	1	0	0	1	1	1	0.016177
221	0	1	1	0	0	0	0	0	0	0	0	0	0.0611495
222	0	1	1	0	0	0	0	1	1	0	0	0	0.117082
223	0	0	0	0	0	0	1	0	0	0	1	1	0.491322
224	1	0	0	1	1	1	0	0	0	0	1	0	0.103105
225	1	1	1	1	1	1	1	1	1	1	1	1	0.122567
226	0	1	1	0	0	0	0	1	1	0	0	0	0.431503
227	0	1	1	0	0	0	0	1	1	0	0	0	0.490717
228	0	1	1	0	0	0	0	0	1	0	0	0	0.102067
229	1	1	1	0	1	0	1	1	1	0	1	0	0.0682637
230	0	0	0	0	0	0	1	0	0	0	1	1	0.00218571
231	0	1	1	0	0	0	1	0	0	1	1	1	0.473551
232	1	1	1	1	1	1	1	1	1	1	1	1	0.000416827
233	1	1	1	0	1	0	1	1	1	0	0	0	0.0312081
234	1	1	1	1	1	1	1	1	1	1	1	1	0.000327426
235	1	1	1	1	1	1	1	1	1	1	1	1	5.49011e-05
236	0	1	1	0	0	0	0	1	1	0	0	0	0.321234
237	0	1	1	0	0	0	0	1	1	0	0	0	0.98277
238	1	1	1	1	1	1	1	1	1	1	1	1	0.0566206
239	0	1	1	0	0	0	0	1	1	0	0	0	0.184175
240	1	0	0	1	1	1	0	0	0	0	0	1	0.000831399
241	1	0	0	1	1	1	1	0	0	0	1	1	0.00336677
242	0	1	1	0	0	0	0	1	1	0	0	0	0.225147
243	0	1	1	0	0	0	0	0	0	0	0	0	0.0274935
244	1	1	1	1	1	1	1	1	1	1	1	1	0.3249
245	1	0	1	0	1	0	1	0	0	0	1	0	0.181123
246	0	0	0	0	0	0	0	0	0	0	0	1	0.00183925
247	1	0	0	1	1	1	1	0	0	0	1	0	0.0967698
248	0	0	0	0	0	0	0	0	0	0	0	0	0.248319
249	1	0	0	1	1	1	1	0	0	0	1	1	0.000123175
250	0	0	0	0	0	0	0	0	0	0	0	0	0.172249
251	0	1	1	0	0	0	0	1	1	0	0	0	0.0219962
252	0	0	0	0	0	0	0	0	0	0	0	0	0.0598019
253	0	1	1	0	0	0	0	1	1	0	0	0	0.0295977
254	1	1	1	1	1	1	1	1	1	1	1	1	0.000358367
255	1	1	1	1	1	1	1	1	1	1	1	1	0.672983
256	0	1	1	0	0	0	0	1	1	0	0	1	0.284934
257	0	1	1	0	0	0	0	1	1	0	0	0	0.621315
258	1	1	1	0	1	0	1	1	1	0	1	0	0.665002
259	0	0	0	0	0	0	0	0	0	0	0	0	0.0586664
260	0	1	1	0	0	0	0	1	1	0	0	0	0.064402
261	0	1	1	0	0	0	0	1	1	0	0	0	0.0895545
262	1	1	1	1	1	1	1	1	1	1	1	1	0.0874229
263	0	1	1	0	0	0	0	0	0	0	0	0	0.0440479
264	0	1	1	0	0	0	0	1	1	0	0	0	0.00702103
265	1	1	1	0	1	0	1	1	1	0	1	0	0.00821773
266	1	1	1	1	1	1	1	1	1	1	1	1	0.226202
267	0	1	1	0	0	0	0	1	1	0	0	0	0.0114805
268	0	1	1	0	0	0	1	1	1	1	1	1	0.25926
269	1	1	1	0	1	0	0	1	1	0	0	0	0.195102
270	0	1	1	0	0	0	0	1	1	0	0	0	0.0467479
271	1	1	1	1	1	1	0	0	0	0	0	0	0.0242947
272	0	1	1	0	0	0	0	0	0	0	0	0	0.169508
273	0	0	0	0	0	0	0	0	0	0	0	0	0.000920734
274	1	1	1	1	1	1	1	1	1	1	1	1	0.278274
275	1	1	1	1	1	1	1	1	1	1	1	1	0.188189
276	1	1	1	1	1	1	1	1	1	1	1	1	0.428997
277	0	1	1	0	0	0	0	0	0	0	0	0	0.0305779
278	1	1	1	1	1	1	1	1	1	0	1	1	0.763522
279	1	1	1	1	1	1	1	1	1	1	1	1	0.000166219
280	0	1	1	0	0	0	0	1	1	0	0	0	0.0132363
281	1	1	1	1	1	1	1	1	1	1	1	1	7.07007e-05
282	1	1	1	1	1	1	1	1	1	1	1	1	0.0608962
283	0	0	0	0	0	0	0	0	0	0	0	0	0.137208
284	0	1	1	1	0	0	0	1	1	0	0	0	0.454512
285	1	1	1	1	1	1	1	1	1	1	1	1	0.717171
286	1	1	1	1	1	1	1	1	1	1	1	1	0.144613
287	0	1	1	0	0	0	0	0	0	0	0	0	0.0364353
288	1	1	1	1	1	1	1	1	1	0	1	1	0.735437
289	1	1	1	1	1	1	1	1	1	1	1	1	0.238516
290	1	1	1	1	1	1	1	1	1	1	1	1	0.152174
291	1	1	1	1	1	1	1	1	1	1	1	1	0.225345
292	0	1	1	0	0	0	0	1	1	0	0	1	0.00643676
293	0	1	1	0	0	0	0	1	1	0	0	0	0.64085
294	0	1	1	0	0	0	0	1	1	0	0	0	0.000939207
295	1	1	1	1	1	1	1	1	1	0	1	0	0.00438782
296	1	1	1	0	1	0	1	1	1	0	1	0	0.168891
297	1	1	1	1	1	1	1	1	1	1	1	1	0.0657432
298	1	1	1	1	1	1	1	1	1	1	1	1	0.156702
299	1	1	1	1	1	1	1	1	1	1	1	1	0.802773
300	1	1	1	0	1	0	1	1	1	0	1	0	0.0947092
301	0	1	1	0	0	0	0	1	1	0	0	0	0.355443
302	1	1	1	0	0	0	0	1	1	0	0	0	0.111853
303	1	1	1	1	1	1	1	1	1	0	1	1	0.224095
304	0	1	1	0	0	0	0	1	1	0	0	0	0.0326622
305	0	1	1	0	0	0	0	1	1	0	0	0	0.178275
306	0	1	1	0	0	0	0	1	1	0	0	0	0.0198892
307	0	1	1	0	0	0	0	1	1	0	0	0	0.0264017
308	0	0	0	0	0	0	0	0	0	0	0	0	0.0308034
309	0	0	0	0	0	0	0	0	0	0	0	0	0.0480397
310	0	1	1	0	0	0	0	1	1	0	0	0	0.355883
311	0	1	1	0	0	0	0	1	1	0	0	0	0.00329666
312	0	1	1	0	0	0	0	1	1	0	0	0	0.0313355
313	0	1	1	0	0	0	0	1	1	0	0	0	0.20147
314	1	1	1	0	0	0	1	1	1	1	1	1	0.000304165
315	0	1	1	0	0	0	0	1	1	0	0	0	0.1277
316	0	1	1	0	0	0	0	1	1	0	0	0	0.213833
317	1	1	1	1	1	1	1	1	1	1	1	1	0.000216006
318	1	0	0	1	1	1	1	0	0	0	1	0	0.00183293
319	1	1	0	1	1	1	1	0	0	1	1	1	0.280102
320	1	0	0	1	1	1	1	0	0	0	1	1	0.180562
321	0	0	0	0	0	0	0	0	0	0	0	0	0.00469652
322	0	1	1	0	0	0	0	0	0	0	0	0	0.0582808
323	1	0	0	1	1	1	1	0	0	0	1	0	0.0511308
324	0	1	1	0	0	0	0	1	1	0	0	0	0.00140913
325	1	1	1	1	1	1	1	1	1	1	1	1	0.181854
326	1	1	1	0	0	0	0	1	1	0	0	0	0.0122414
327	1	1	1	1	1	1	0	1	1	0	0	0	0.164647
328	1	1	1	1	1	1	1	1	1	1	1	1	0.0215646
329	0	0	0	0	0	0	0	1	1	0	0	0	0.121125
330	0	1	1	0	0	0	0	0	0	0	0	0	0.0342045
331	0	1	1	0	0	0	0	1	1	0	0	0	0.0625233
332	1	1	1	1	1	1	1	1	1	1	1	1	0.683583
333	0	1	1	0	0	0	0	1	1	0	0	0	0.266287
334	0	1	1	0	0	0	0	1	1	0	0	0	0.0010624
335	1	1	1	1	1	1	1	1	1	1	1	1	0.0983279
336	1	1	1	1	1	1	1	1	1	1	1	1	0.513761
337	0	0	0	0	0	0	0	1	1	0	0	0	0.142917
338	1	1	1	0	1	0	0	1	1	0	0	0	0.463106
339	1	1	1	0	0	0	1	1	1	0	1	0	0.865364
340	1	0	0	0	1	0	0	0	0	0	0	0	0.0752475
341	0	0	0	0	0	0	0	0	0	0	1	0	0.327246
342	1	0	0	1	1	1	1	0	0	0	1	0	0.0083948
343	1	1	1	1	1	1	1	1	1	1	1	1	0.000428281
344	0	1	1	0	0	0	0	1	1	0	0	0	0.0189549
345	1	1	1	0	1	0	1	0	0	0	1	0	0.482864
346	0	1	1	0	0	0	0	1	1	0	0	0	0.585526
347	1	1	1	1	1	1	1	1	1	1	1	1	0.0779057
348	1	1	1	0	1	0	0	1	1	0	0	0	0.197308
349	0	1	1	0	0	0	0	0	0	0	0	0	0.675094
350	1	0	0	1	1	1	0	0	0	0	0	1	0.0819506
351	1	0	0	1	1	1	1	0	0	1	1	1	0.0003529
352	0	0	0	0	0	0	0	0	0	0	0	0	0.000124694
353	0	0	0	0	0	0	1	0	0	0	1	0	0.000318257
354	0	1	1	0	0	0	0	1	1	0	0	0	0.00617773
355	0	1	1	0	0	0	0	1	1	0	0	0	0.00132067
356	1	1	1	1	1	1	1	1	1	1	1	1	0.166273
357	0	0	0	0	0	0	0	0	0	0	0	0	0.100158
358	0	1	1	0	0	0	0	1	1	0	0	0	0.0339019
359	1	1	1	1	1	1	0	1	1	0	0	1	0.000110219
360	1	0	0	1	1	1	1	0	0	1	1	1	0.000748134
361	1	0	0	1	1	1	1	0	0	0	1	1	0.154253
362	1	1	1	1	1	1	1	1	1	1	1	1	0.292363
363	1	1	1	1	1	1	1	1	1	0	1	0	0.253857
364	1	1	1	1	1	1	1	1	1	1	1	1	0.0975564
365	0	0	0	0	0	0	0	0	0	0	0	0	0.135229
366	0	0	0	0	0	0	0	0	0	0	0	0	0.0540005
367	0	1	1	0	0	0	0	0	0	0	0	0	0.31999
368	0	0	0	1	0	1	0	0	0	0	0	1	0.0232637
369	0	0	0	0	0	0	0	0	0	0	0	0	0.214596
370	1	1	1	1	1	1	1	1	1	1	1	1	0.193209
371	0	1	1	0	0	0	0	1	1	0	0	0	0.156699
372	1	1	1	1	1	1	1	1	1	0	0	0	0.0137119
373	0	1	1	0	0	0	1	1	1	1	1	1	0.0216284
374	1	1	1	1	1	1	1	1	1	1	1	1	0.282705
375	1	1	1	1	1	0	0	1	1	0	0	0	0.240995
376	0	1	1	0	0	0	0	1	1	0	0	0	0.149833
377	1	1	1	1	1	1	1	1	1	1	1	1	0.000178793
378	1	1	1	1	1	1	1	1	1	1	1	1	0.0873603
379	0	1	1	0	0	0	0	1	1	0	0	0	0.830955
380	1	1	1	1	1	1	1	1	1	1	1	1	0.00756206
381	0	0	1	0	0	0	0	1	1	0	0	0	0.127102
382	1	1	1	1	1	1	1	1	1	1	1	1	0.0498238
383	0	0	0	1	0	1	1	0	0	0	1	1	0.000112089
384	0	0	0	0	0	0	0	0	0	0	0	0	0.181686
385	0	1	1	0	0	0	0	0	1	0	0	0	0.239821
386	1	1	1	1	1	1	1	1	1	1	1	1	0.023525
387	0	1	1	0	0	0	0	0	0	0	0	0	0.269921
388	1	0	0	1	1	1	1	1	1	1	1	1	0.221612
389	0	1	1	0	0	0	0	0	0	0	0	0	0.204526
390	0	1	1	0	0	0	1	1	1	0	1	1	0.3185
391	0	0	0	0	0	0	0	0	0	0	0	0	0.0167381
392	0	0	0	0	0	1	0	0	0	0	0	0	0.0123881
393	1	1	1	1	1	1	1	1	1	0	1	1	0.203116
394	0	1	1	0	0	0	0	1	1	0	0	0	0.705743
395	1	1	1	1	1	1	1	1	1	1	1	1	0.000175472
396	0	0	0	0	0	0	0	0	0	0	0	0	0.02586
397	0	0	0	0	0	0	0	0	0	0	0	0	0.0615426
398	1	0	0	1	1	1	1	0	0	0	1	1	0.00149135
399	1	1	1	1	1	1	1	1	1	1	1	1	0.387931
400	0	1	1	0	0	0	0	1	1	0	0	0	0.00030693
401	0	1	1	0	0	0	0	1	1	0	0	0	0.529583
402	1	1	1	0	1	0	0	1	1	0	0	0	0.0370389
403	0	1	1	1	0	1	0	1	1	0	0	0	0.00393205
404	0	1	1	0	0	0	0	1	1	0	0	0	0.670361
405	0	1	1	0	0	0	0	1	1	0	0	0	0.207368
406	1	1	1	1	1	1	1	1	1	1	1	1	0.491625
407	0	1	1	0	0	0	0	0	0	0	0	0	0.0411436
408	1	1	1	1	1	1	1	1	1	0	0	1	0.0108794
409	0	1	1	0	0	0	0	0	0	0	0	0	0.156551
410	0	1	1	0	0	0	0	1	1	0	0	0	0.0168612
411	1	1	1	1	1	1	1	1	1	1	1	1	0.76549
412	0	1	1	0	0	0	0	1	1	0	0	0	0.849073
413	1	0	0	1	1	1	0	0	0	0	0	0	0.00824388
414	0	1	1	0	0	0	0	0	0	0	0	0	0.0186897
415	0	1	1	0	0	0	0	1	1	1	0	1	0.0200107
416	0	1	1	0	0	0	0	0	0	0	0	0	0.00206619
417	0	1	1	0	0	0	0	1	1	0	0	0	0.000379618
418	1	0	0	0	1	0	0	0	0	0	1	0	0.00117291
419	0	1	1	0	0	0	0	0	0	0	0	0	0.0142809
420	0	1	1	0	0	0	0	1	1	0	0	0	0.0203533
421	1	1	1	1	1	1	1	0	0	0	1	0	0.0246212
422	0	1	1	0	0	0	0	0	0	0	0	0	0.0389811
423	0	0	0	0	0	0	0	0	0	0	0	0	0.0545409
424	0	0	0	0	0	0	0	0	0	0	0	0	0.0505614
425	0	0	0	0	0	0	0	0	0	0	0	0	0.0883031
426	0	1	1	0	0	0	0	0	0	0	0	0	0.157429
427	0	1	1	0	0	0	1	1	1	0	1	1	0.0467479
428	1	1	1	1	1	1	1	1	1	0	1	0	0.521839
429	0	1	1	1	0	1	0	1	1	0	0	0	0.000593301
430	0	1	1	0	0	0	0	0	0	0	0	0	0.0717092
431	0	1	1	0	0	0	0	1	1	0	0	0	0.0756453
432	0	1	1	0	0	0	0	1	1	0	0	0	9.1698e-05
433	0	0	0	0	0	0	0	0	0	0	0	0	0.161278
434	0	1	1	0	0	0	0	0	0	0	0	0	0.643312
435	0	1	1	0	0	0	0	1	1	0	0	0	0.30957
436	1	1	1	1	1	1	1	1	1	1	1	1	2.38863e-05
437	0	1	1	0	0	0	0	1	1	0	0	0	0.00460362
438	0	0	0	0	0	0	0	0	0	0	0	0	0.0428684
439	0	1	1	0	0	0	0	1	1	0	0	0	0.137937
440	0	1	1	0	0	0	0	1	1	0	0	0	0.172087
441	1	0	0	1	1	1	1	0	0	0	1	0	0.00604212
442	0	1	1	0	0	0	0	1	1	0	0	0	0.0318628
443	0	0	0	0	0	0	0	0	0	0	0	0	0.00233328
444	1	0	0	1	1	1	1	0	0	0	1	0	0.0230855
445	0	1	1	0	0	0	1	1	1	0	1	1	0.0837034
446	0	1	1	0	0	0	0	1	1	0	0	0	0.002134
447	0	0	0	0	0	0	0	0	0	0	0	0	0.0389811
448	1	1	1	1	1	1	1	1	1	1	1	1	0.407194
449	1	1	1	1	1	1	1	1	1	1	1	1	0.00040859
450	0	1	1	0	0	0	0	1	1	0	0	0	0.0285436
451	1	1	1	1	1	1	1	1	1	1	1	1	0.604373
452	1	1	1	1	1	1	1	1	1	1	1	1	0.829055
453	1	1	1	1	0	1	1	1	1	0	1	1	0.000869876
454	0	1	1	0	0	0	0	1	1	0	0	0	0.00892744
455	1	1	1	1	1	1	1	1	1	1	1	1	0.101676
456	1	1	1	1	1	1	1	1	1	1	1	1	0.0043405
457	1	1	1	1	1	1	1	1	1	1	1	1	0.0333713
458	1	0	0	0	1	1	1	0	0	0	1	1	0.000627858
459	1	1	1	1	1	1	1	1	1	1	1	1	0.115891
460	0	1	1	0	0	0	0	1	1	0	0	0	0.00114556
461	1	1	1	1	1	1	1	1	1	0	1	0	0.0316561
462	1	1	1	1	1	0	0	1	1	0	0	0	0.428708
463	0	0	0	0	0	0	0	0	0	0	0	0	0.0349435
464	1	1	1	1	1	1	1	1	1	1	1	1	0.185373
465	0	1	1	0	0	0	0	0	0	0	0	0	0.00838719
466	0	0	0	0	0	0	0	0	0	0	0	0	0.00120996
467	0	1	1	0	0	0	0	1	1	0	0	0	0.217277
468	1	1	1	1	1	1	1	1	1	0	1	1	0.218631
469	1	0	0	1	1	1	0	0	0	0	0	1	0.000359684
470	1	1	1	1	1	1	1	1	1	1	1	1	0.974684
471	0	1	1	0	0	0	0	1	1	0	0	0	0.203484
472	0	1	1	0	0	0	0	1	1	0	0	0	0.700228
473	1	1	1	1	1	1	1	1	1	1	1	1	0.000204794
474	1	1	1	1	1	1	1	1	1	0	1	1	0.0478277
475	0	0	0	0	0	0	0	1	1	0	0	0	0.00857542
476	1	0	0	1	1	1	1	0	0	0	1	1	0.00868475
477	0	1	1	0	0	0	0	1	1	0	0	0	0.188074
478	0	1	1	0	0	0	0	0	1	0	0	0	0.0542701
479	0	1	1	0	0	0	0	0	0	0	0	0	0.0127594
480	1	1	1	0	1	0	0	1	1	0	0	0	0.0269649
481	0	1	1	0	0	0	0	0	0	0	0	0	0.00419745
482	0	1	1	0	0	0	0	1	1	0	0	0	0.00041665
483	0	0	0	0	0	0	0	0	0	0	0	1	0.00201052
484	1	1	1	1	1	1	1	1	1	1	1	1	0.000682655
485	1	1	1	1	1	1	1	1	1	1	1	1	0.258605
486	1	1	1	1	1	1	1	1	1	0	1	0	0.000635325
487	0	1	1	1	0	1	0	1	1	0	0	0	0.00324654
488	0	1	1	0	0	0	0	1	1	0	0	0	0.0607126
489	1	1	1	1	1	1	1	1	1	0	1	1	0.229055
490	0	1	1	1	0	1	0	1	1	0	0	1	0.0004044
491	0	1	1	1	0	1	0	1	1	0	0	0	0.0102104
492	1	1	1	1	1	1	1	1	1	0	1	0	0.527272
493	0	0	0	0	0	0	0	0	0	0	0	0	0.172573
494	0	1	1	0	0	0	0	1	1	0	0	0	0.100158
495	0	0	0	1	0	1	0	0	0	0	0	0	0.0073365
496	0	0	0	0	0	0	0	0	0	0	0	0	0.113888
497	1	1	1	1	1	1	1	1	1	0	1	0	0.0502886
498	0	1	1	0	0	0	0	1	1	0	0	0	0.0473346
499	0	1	1	0	0	0	0	1	1	0	0	0	0.00175687
500	1	1	1	1	1	1	1	1	1	1	1	1	0.567298
501	1	1	1	1	1	1	1	1	1	1	1	1	0.0454157
502	0	1	1	0	0	0	0	1	1	0	0	0	0.126932
503	1	0	0	1	1	1	1	0	0	1	1	1	0.373439
504	0	0	0	0	0	0	0	0	0	0	0	0	0.0396852
505	0	0	0	0	0	0	0	0	0	0	0	0	0.00302981
506	1	0	0	1	1	1	1	0	0	1	1	1	0.55995
507	0	0	0	0	0	0	0	0	0	0	0	0	0.00579806
508	0	0	0	0	0	0	0	0	0	0	0	0	0.0649615
509	1	1	1	1	1	1	1	1	1	1	1	1	8.40699e-05
510	0	1	1	0	0	0	0	1	1	0	0	0	0.322148
511	1	0	0	0	1	1	1	0	0	0	1	0	0.42295
512	0	1	1	0	0	0	0	0	0	0	0	0	0.0210249
513	1	1	1	1	1	1	1	1	1	1	1	1	0.0318221
514	0	1	1	0	0	0	0	1	1	0	0	0	0.642386
515	1	1	1	1	1	1	1	1	1	0	1	0	0.0677077
516	1	0	0	1	1	1	0	0	0	0	0	1	0.000497695
517	1	1	1	0	1	0	0	1	1	0	0	0	0.00629001
518	0	1	1	0	0	0	0	1	1	0	0	0	0.00233442
519	1	1	1	0	1	0	1	1	1	0	1	1	0.0505224
520	0	0	0	0	0	1	0	0	0	0	0	1	0.00188691
521	1	0	0	1	1	1	0	0	0	0	1	0	0.0925539
522	0	1	1	0	1	0	0	0	1	0	0	0	0.155
523	1	1	1	1	1	1	1	1	1	1	1	1	0.00326056
524	1	1	1	0	1	0	1	1	1	0	1	0	0.243212
525	1	1	1	1	1	1	1	1	1	1	1	1	0.343076
526	0	1	1	0	0	0	0	1	1	0	0	0	0.000110737
527	1	1	1	1	1	1	1	1	1	1	1	1	0.882487
528	0	1	1	0	0	0	0	1	1	0	0	0	0.0011004
529	1	0	0	0	1	0	1	0	1	0	1	0	0.0632175
530	0	0	0	0	0	0	0	0	0	0	0	0	0.0901824
531	1	1	1	1	1	1	1	1	1	1	1	1	3.24749e-05
532	1	0	0	1	1	1	1	0	0	1	1	1	0.00506088
533	0	1	1	0	0	0	0	1	1	0	0	0	0.0155723
534	1	1	1	1	1	1	1	1	1	1	1	1	0.0152646
535	0	0	1	0	0	0	0	1	1	0	0	0	0.0760391
536	0	1	1	0	0	0	0	1	1	0	0	0	0.00237799
537	1	1	1	1	1	1	1	1	1	1	1	1	0.5457
538	0	1	1	0	0	0	0	1	1	0	0	0	0.00788585
539	0	0	0	0	0	0	0	0	0	0	0	0	0.0305654
540	0	1	1	1	0	1	0	1	1	0	0	1	3.88944e-05
541	0	1	1	0	0	0	0	0	0	0	0	0	0.52522
542	1	0	0	0	1	0	0	0	0	0	0	0	0.128472
543	1	1	1	0	1	0	0	1	1	0	0	0	0.430924
544	1	0	0	1	1	1	1	0	0	0	1	1	0.0586709
545	1	1	1	1	1	1	1	1	1	1	1	1	0.955274
546	1	1	1	0	1	0	1	1	1	0	1	0	0.0111142
547	0	0	0	0	0	0	0	0	0	0	0	0	0.23893
548	0	1	1	0	0	0	0	0	0	0	0	0	0.0236831
549	1	1	1	0	1	0	1	1	1	0	1	0	0.159844
550	0	1	1	0	0	0	0	1	1	0	0	0	0.291856
551	0	0	0	0	0	0	0	0	0	0	0	0	0.0104981
552	1	1	1	1	1	1	1	1	1	1	1	1	0.000587218
553	1	0	0	0	1	1	0	0	0	0	0	0	0.00137377
554	1	1	1	1	1	1	1	1	1	0	1	1	0.00666906
555	0	1	1	0	0	0	0	1	1	0	0	0	0.0132093
556	1	1	1	1	1	1	1	1	1	1	1	1	0.282858
557	1	0	0	1	1	1	0	0	0	0	1	0	0.000198763
558	1	1	1	1	1	1	1	1	1	1	1	1	0.619768
559	0	1	1	1	1	1	1	0	0	1	1	1	0.190454
560	1	1	1	1	1	1	1	1	1	1	1	1	2.81497e-05
561	1	1	1	1	1	1	1	1	1	1	1	1	2.37789e-05
562	1	1	1	1	1	1	1	1	1	1	1	1	0.0649615
563	0	1	1	0	0	0	0	1	1	0	0	0	0.0847348
564	0	1	1	0	0	0	0	1	1	0	0	0	0.223309
565	0	0	0	0	0	0	0	0	0	0	0	0	0.00175427
566	1	0	0	1	1	1	1	0	0	0	1	0	0.137528
567	1	1	1	1	1	0	1	1	1	0	1	0	0.00340034
568	1	1	1	1	1	1	1	1	1	1	1	1	0.2364
569	1	1	1	1	1	1	1	1	1	1	1	1	0.872763
570	1	0	0	1	1	1	1	0	0	0	1	0	0.393654
571	0	0	0	0	0	0	0	0	0	0	0	0	0.0262599
572	1	0	0	1	1	1	1	0	0	0	1	1	0.104332
573	0	1	1	0	0	0	0	0	0	0	0	0	0.358615
574	0	1	1	0	0	0	0	1	1	0	0	0	0.103825
575	1	0	0	1	1	1	1	0	0	0	1	0	0.0327817
576	0	1	1	0	0	0	0	1	1	0	0	0	0.345842
577	0	1	1	0	0	0	0	1	1	0	0	0	0.518973
578	1	1	1	1	1	1	1	1	1	1	1	1	2.22984e-05
579	0	0	0	0	0	0	0	0	0	0	0	0	0.0011907
580	1	1	1	1	1	1	1	1	1	1	1	1	0.0158582
581	0	0	1	0	0	0	0	0	0	0	0	0	0.00335552
582	1	1	1	1	1	1	1	1	1	1	1	1	0.000175284
583	0	1	1	0	0	0	0	1	1	0	0	0	0.00365291
584	0	0	1	0	0	0	0	0	0	0	0	0	0.324483
585	0	1	1	0	0	0	0	1	1	0	0	0	0.0179606
586	1	1	1	1	1	1	1	1	1	1	1	1	0.383528
587	0	0	0	0	0	0	0	0	0	0	0	0	0.0089216
588	0	1	1	1	0	1	0	1	1	0	0	1	0.042599
589	0	1	1	0	0	0	0	1	1	0	0	0	0.0483018
590	0	1	1	0	0	0	0	1	1	0	0	0	0.709665
591	0	0	0	0	0	0	0	0	0	0	0	0	0.337069
592	0	1	1	0	0	0	0	0	0	0	0	0	0.135274
593	0	0	0	0	0	0	0	0	0	0	0	0	0.262609
594	1	1	1	1	1	1	1	1	1	1	1	1	0.219664
595	0	1	1	0	0	0	0	1	1	0	0	0	0.486685
596	0	0	1	0	0	0	0	0	0	0	0	0	0.747984
597	1	1	1	1	1	1	1	1	1	1	1	1	0.00690604
598	1	0	0	1	1	1	0	0	0	1	0	1	0.000550255
599	0	1	1	0	0	0	0	1	1	0	0	0	0.282781
600	0	0	0	1	1	1	1	0	0	0	1	1	0.000211339
601	0	0	0	0	0	0	0	0	0	0	0	0	0.137892
602	0	0	0	0	0	0	0	0	0	0	1	0	0.0043446
603	0	0	0	0	0	0	0	0	0	0	0	0	0.00240707
604	1	1	1	0	1	0	1	1	1	0	1	0	0.109779
605	1	1	1	1	1	1	1	1	1	1	1	1	0.485377
606	1	1	1	1	1	1	1	1	1	1	1	1	0.152276
607	0	0	0	0	0	0	0	0	0	0	0	0	0.184144
608	1	1	1	1	1	1	1	1	1	1	1	1	0.00010891
609	0	0	0	0	0	0	0	0	0	0	0	0	0.0872977
610	0	1	1	0	0	0	0	0	0	0	0	0	0.197069
611	0	1	1	0	0	0	0	1	1	0	0	0	0.00450673
612	1	1	1	1	1	1	1	1	1	1	1	1	0.212563
613	0	0	0	0	0	0	0	0	0	0	0	0	0.0353539
614	0	0	1	0	0	0	0	0	0	0	0	0	0.171817
615	0	1	1	0	0	0	0	1	1	0	0	0	0.000690042
616	0	1	1	0	0	0	0	1	1	0	0	0	0.0106206
617	0	1	1	0	0	0	0	1	1	0	0	0	0.00257131
618	0	1	1	0	0	0	0	1	1	0	0	0	0.0661123
619	1	1	1	1	1	1	1	1	1	1	1	1	0.000980372
620	1	0	0	1	1	1	0	0	0	0	0	0	0.0100525
621	1	0	0	1	1	1	1	0	0	1	1	1	0.0586998
622	1	0	0	0	1	0	1	0	0	0	1	0	0.197368
623	0	0	0	0	0	0	0	0	0	0	0	0	0.00636089
624	1	1	1	1	1	1	1	1	1	1	1	1	0.16627
625	0	0	0	0	0	0	0	0	0	0	0	0	0.0165872
626	1	1	1	1	1	1	1	1	1	1	1	1	0.177275
627	1	1	1	0	1	0	1	1	1	0	1	0	0.189464
628	1	1	1	1	1	1	1	1	1	1	1	1	0.953827
629	1	1	1	1	1	1	1	1	1	1	1	1	0.140411
630	1	1	1	1	1	1	1	1	1	1	1	1	0.244325
631	0	0	0	0	0	0	1	0	0	0	1	0	0.000498987
632	0	1	1	0	0	0	0	1	1	0	0	0	0.75515
633	1	1	1	1	1	1	1	1	1	1	1	1	0.169762
634	0	1	1	0	0	0	0	1	1	0	0	0	0.000833818
635	0	0	0	0	0	0	0	0	0	0	0	0	0.000753118
636	1	1	1	1	1	1	1	1	1	1	1	1	0.232259
637	1	1	1	0	1	0	0	1	1	0	0	0	0.223899
638	1	1	1	0	1	0	1	1	1	0	1	1	0.0795936
639	1	1	1	1	1	1	1	1	1	1	1	1	0.000166219
640	1	1	1	1	1	1	1	1	1	1	1	1	0.41913
641	1	1	1	1	1	1	1	1	1	1	1	1	0.248813
642	0	1	1	0	0	0	1	1	1	1	1	1	0.388759
643	1	0	0	1	1	1	1	0	0	0	1	0	0.203545
644	1	1	1	1	1	1	1	1	1	1	1	1	0.0002391
645	1	1	1	1	1	1	1	1	1	1	1	1	0.683447
646	0	0	0	0	0	0	0	0	0	0	0	0	0.0013903
647	0	0	0	0	1	1	0	0	0	0	0	0	0.00123879
648	0	0	0	0	0	0	0	0	0	0	1	0	0.166536
649	0	0	0	0	0	0	0	0	0	0	0	0	0.000677497
650	0	1	1	0	0	0	0	1	1	0	0	0	0.0261187
651	1	1	1	0	1	0	1	1	1	1	1	1	0.201133
652	0	0	0	0	0	0	0	0	0	0	0	0	0.00294362
653	1	1	1	1	1	1	1	1	1	1	1	1	0.858173
654	0	0	0	0	0	0	0	0	0	0	0	0	0.0116652
655	0	1	1	0	0	0	0	1	1	0	1	1	0.0181177
656	1	1	1	1	1	1	1	1	1	0	1	0	0.267841
657	1	1	1	1	1	1	1	1	1	1	1	1	0.0232784
658	1	0	0	1	1	1	0	0	0	0	0	0	0.00818051
659	0	1	1	0	0	0	0	0	0	0	0	0	0.00151448
660	0	1	1	0	0	0	0	1	1	0	0	0	0.0169267
661	0	0	0	0	1	0	0	0	0	0	0	0	0.167699
662	0	0	0	0	0	0	0	0	1	0	0	0	0.0441172
663	1	1	1	1	1	1	1	1	1	1	1	1	0.00206442
664	1	1	1	1	1	1	1	1	1	1	1	1	0.489708
665	1	1	1	1	1	1	1	1	1	1	1	1	3.29139e-05
666	0	1	1	0	0	0	0	1	1	0	0	0	0.00640715
667	1	1	1	1	1	1	1	1	1	1	1	1	0.000974442
668	0	1	1	0	0	0	0	1	1	0	0	0	0.336831
669	1	1	1	0	1	0	1	1	1	1	1	1	0.0285131
670	0	1	1	0	0	0	0	0	1	0	0	0	0.0095514
671	0	0	0	0	0	0	0	0	0	1	0	1	0.000132575
672	0	0	0	0	0	0	0	0	0	0	0	0	0.0532395
673	1	1	1	1	1	1	1	1	1	1	1	1	0.00655345
674	0	0	0	0	0	0	0	1	1	0	0	0	0.142687
675	0	0	0	0	0	0	0	0	0	0	0	0	0.0200163
676	0	1	1	0	0	0	0	0	0	0	0	0	0.110538
677	0	1	1	0	0	0	1	1	1	1	1	1	0.354916
678	0	0	0	0	0	0	0	0	0	0	0	0	0.802773
679	1	1	1	0	1	0	1	1	1	1	1	1	0.15495
680	0	0	0	0	0	0	0	0	0	0	0	0	0.0675316
681	1	1	1	1	1	1	1	1	1	1	1	1	0.0842784
682	0	1	1	0	0	0	0	0	0	0	0	0	0.109605
683	1	1	1	0	1	0	0	1	1	0	0	0	0.000596273
684	0	1	1	0	0	0	0	1	1	0	0	0	0.0127875
685	1	1	1	1	1	1	1	1	1	1	1	1	0.00431804
686	1	1	1	1	1	1	0	1	1	0	0	0	0.131816
687	0	1	1	0	0	0	0	0	1	0	0	0	0.00966795
688	1	1	1	1	1	1	1	1	1	1	1	1	0.0323109
689	0	0	0	0	0	0	0	0	0	0	0	0	0.0151062
690	0	1	1	0	0	0	0	1	1	0	0	0	0.056556
691	1	1	1	1	1	1	1	1	1	1	1	1	0.550232
692	0	1	1	0	0	0	0	1	1	0	0	0	0.0896984
693	0	0	0	1	1	1	0	0	0	1	0	1	0.00100851
694	1	1	1	1	1	1	1	1	1	1	1	1	0.0169765
695	0	0	0	0	0	0	1	0	0	0	1	0	0.00891536
696	1	0	0	0	1	0	1	1	1	0	1	0	0.00427143
697	0	1	1	0	0	0	0	1	1	0	0	1	0.00391159
698	0	1	1	0	0	0	0	0	1	0	0	0	0.026787
699	1	1	1	1	1	1	1	1	1	1	1	1	0.000259721
700	0	0	1	0	0	0	0	0	0	0	0	0	0.0274368
701	0	1	1	0	0	0	0	0	0	0	0	0	0.00670146
702	1	1	1	1	1	1	0	1	1	0	0	0	0.00218785
703	0	1	1	0	0	0	0	1	1	0	0	0	0.0117274
704	0	1	1	0	0	0	0	1	1	0	0	0	0.283396
705	0	0	0	0	1	0	1	1	1	0	1	1	0.236809
706	0	0	0	0	0	0	0	0	0	0	0	0	0.0137661
707	1	1	1	1	1	1	1	1	1	1	1	1	0.100123
708	1	1	1	1	1	1	1	1	1	1	1	1	0.318705
709	0	1	1	0	0	0	0	1	1	0	0	0	0.0355279
710	0	1	1	0	0	0	0	0	1	0	0	0	0.0325035
711	1	1	1	1	1	1	1	1	1	1	1	1	0.236329
712	0	1	1	0	0	0	0	1	1	0	0	0	0.0362313
713	0	0	0	0	0	1	1	0	0	0	1	1	0.00025013
714	0	0	0	0	0	1	0	0	0	0	0	1	0.137937
715	0	0	0	0	0	0	0	0	0	0	0	0	0.279873
716	0	1	1	0	0	0	0	1	1	0	0	0	0.232337
717	0	1	1	0	0	0	0	1	1	0	0	0	0.473052
718	0	1	1	0	0	0	0	1	1	0	0	0	0.0259245
719	1	0	0	0	1	0	0	0	0	0	1	0	0.00140283
720	1	1	1	1	1	1	1	1	1	1	1	1	0.000262486
721	1	1	1	1	1	1	1	1	1	1	1	1	0.000984452
722	0	1	1	0	0	0	0	1	1	0	0	0	0.0592836
723	0	1	1	0	0	0	0	1	1	0	0	0	0.00694099
724	0	1	1	0	0	0	0	1	1	0	0	0	0.0174441
725	0	1	1	0	0	0	0	0	0	0	0	0	0.00416977
726	0	0	0	0	0	0	0	0	0	0	0	0	0.00449662
727	1	1	1	0	1	0	0	1	1	0	0	0	0.277136
728	1	1	1	1	1	1	1	1	1	1	1	1	0.384786
729	1	1	1	1	1	1	1	1	1	1	1	1	0.0043487
730	0	1	1	0	0	0	0	0	0	0	0	0	0.250429
731	0	1	1	0	0	0	0	0	0	0	0	0	0.0234856
732	1	1	1	1	1	1	1	1	1	1	1	1	0.0129631
733	1	1	1	0	1	0	0	1	1	0	1	0	0.0411382
734	0	1	1	0	0	0	0	0	1	0	0	0	0.25709
735	0	1	1	0	0	0	0	1	1	0	0	0	0.0292677
736	0	1	1	0	0	0	1	1	1	1	1	1	0.844943
737	1	1	1	1	1	1	1	1	1	1	1	1	9.83247e-05
738	0	0	0	0	0	0	0	1	1	0	0	0	9.02089e-05
739	1	1	1	1	1	1	0	1	1	0	0	0	0.024879
740	1	1	1	1	1	1	0	1	1	1	0	1	0.000194874
741	0	1	1	0	0	0	0	1	1	0	0	0	0.282014
742	1	1	1	0	1	0	1	1	1	0	1	0	0.344371
743	0	0	0	0	0	0	0	0	0	0	0	0	0.666419
744	1	1	1	1	1	1	1	1	1	1	1	1	0.254502
745	0	1	1	0	0	0	0	0	0	0	0	0	0.836669
746	0	1	1	0	0	0	0	0	0	0	0	0	0.0761899
747	0	1	1	0	0	0	0	1	1	0	0	0	0.00103115
748	0	0	0	0	0	0	0	0	0	0	0	0	0.354038
749	1	1	1	0	1	0	1	1	1	0	1	0	0.379605
750	0	1	1	0	0	0	0	1	1	0	0	0	0.514374
751	0	1	1	0	0	0	0	0	0	0	0	0	0.000604092
752	0	1	1	0	0	0	0	1	1	0	0	0	0.0690538
753	0	0	1	0	0	0	0	0	0	0	0	0	0.00162011
754	1	1	1	1	1	1	0	1	1	0	0	1	0.002728
755	0	1	1	0	0	0	0	1	1	0	0	0	0.0989023
756	0	1	1	0	0	0	0	1	1	0	0	0	0.0404486
757	1	0	0	1	1	1	1	0	0	1	1	1	0.37038
758	1	1	1	1	1	1	1	1	1	0	1	0	0.0318888
759	0	0	0	0	0	0	0	0	0	0	0	0	0.108424
760	0	1	1	0	0	0	0	1	1	0	0	0	0.0050751
761	0	1	1	0	0	0	0	1	1	0	0	0	0.0274747
762	1	1	1	1	1	1	1	1	1	1	1	1	0.00699532
763	0	1	1	0	0	0	0	1	1	0	0	0	0.0031379
764	0	0	0	0	1	0	0	0	0	0	0	0	0.00295071
765	0	1	1	0	0	0	0	0	1	0	0	0	0.285786
766	1	1	1	1	1	1	1	1	1	1	1	1	0.246805
767	1	1	1	1	1	1	1	1	1	1	1	1	0.589
768	1	0	0	1	1	1	1	0	0	0	1	0	0.00182392
769	0	1	1	0	0	0	0	0	0	0	0	0	0.0187697
770	0	0	0	0	0	0	0	0	0	0	0	0	0.154203
771	0	1	1	0	0	0	0	1	1	0	0	0	0.484678
772	0	1	1	0	0	0	0	1	1	0	0	0	0.22403
773	1	1	1	1	1	1	1	1	1	1	1	1	0.026064
774	1	1	1	1	1	1	1	1	1	1	1	1	1.52206e-05
775	0	0	1	0	0	0	0	0	0	0	0	0	0.0667068
776	0	0	0	0	0	0	0	0	0	0	0	0	0.00390788
777	0	1	1	0	0	0	0	1	1	0	0	0	0.390511
778	0	1	1	0	0	0	0	1	1	0	0	0	0.476249
779	1	1	1	1	1	1	1	1	1	1	1	1	0.567813
780	1	1	1	1	1	1	1	1	1	1	1	1	0.411226
781	1	1	1	0	1	0	1	1	1	1	1	1	0.311931
782	1	0	0	1	1	1	1	0	0	0	1	1	0.443437
783	1	0	0	1	1	1	0	0	0	0	0	0	0.00468666
784	1	1	1	1	1	1	0	1	1	0	0	1	0.0312845
785	0	0	1	0	0	0	0	1	1	0	0	0	0.000468376
786	0	0	0	0	0	0	0	0	0	0	0	0	0.000330191
787	1	1	1	1	1	1	1	1	1	1	1	1	0.118324
788	1	1	1	1	1	1	1	1	1	1	1	1	0.0938753
789	1	1	1	1	1	1	1	0	0	0	1	0	0.188247
790	1	1	1	1	1	1	1	1	1	0	1	1	0.369213
791	1	1	1	1	1	1	1	1	1	0	1	1	0.301991
792	1	1	1	1	1	1	1	1	1	1	1	1	0.00405693
793	1	0	0	1	1	1	1	0	0	0	1	1	0.0155723
794	1	1	1	1	1	1	1	1	1	1	1	1	0.00185379
795	1	1	1	1	1	1	1	1	1	1	1	1	0.00583583
796	1	1	1	1	1	1	0	0	0	0	0	1	0.248743
797	1	0	0	1	1	1	1	0	0	0	1	1	0.0315403
798	0	1	1	0	0	0	0	1	1	0	0	0	0.058603
799	1	1	1	1	1	1	1	1	1	1	1	1	0.000405669
800	0	0	0	0	0	0	0	0	0	0	0	0	0.0160654
801	0	0	0	0	0	0	0	0	0	0	0	0	0.00102752
802	1	0	0	1	1	1	0	0	0	0	0	0	0.0720007
803	0	1	1	0	0	0	0	0	0	0	0	0	0.0825334
804	1	0	0	1	1	1	0	0	0	0	1	0	0.0153243
805	0	1	1	0	0	0	0	1	1	0	0	0	0.0803223
806	0	0	0	0	0	0	0	0	0	0	0	0	0.0675316
807	1	0	0	1	1	1	1	0	0	0	1	1	0.348793
808	1	1	1	1	1	1	1	1	1	0	1	0	0.0674814
809	0	0	0	0	0	0	0	0	0	0	0	1	0.0088073
810	0	1	1	0	0	0	0	1	1	0	0	0	0.0407382
811	0	1	1	0	0	0	0	1	1	0	0	0	0.00112672
812	1	0	0	1	1	1	1	0	0	1	1	1	0.000203921
813	0	0	0	0	0	0	0	0	0	0	0	0	0.00518776
814	0	0	0	0	0	0	0	0	0	0	0	1	0.288965
815	0	1	1	0	0	0	0	1	1	0	0	0	0.0807019
816	1	0	0	1	1	1	1	0	0	0	1	0	0.118404
817	0	1	1	1	0	1	0	1	1	0	0	0	0.0143579
818	1	1	1	1	1	1	1	1	1	1	1	1	0.143014
819	0	0	0	0	0	0	0	0	0	0	0	0	0.017731
820	1	1	1	1	1	1	1	1	1	1	1	1	0.0678589
821	1	1	1	1	1	1	1	1	1	1	1	1	0.172573
822	0	1	1	0	0	0	0	0	0	0	0	0	0.13885
823	0	1	1	0	0	0	0	1	1	1	0	1	0.256009
824	1	0	0	0	1	0	0	0	0	0	1	0	0.252284
825	1	1	1	1	1	1	1	1	1	1	1	1	0.13958
826	1	0	0	0	1	0	0	0	0	0	0	0	0.0878935
827	1	1	1	1	1	1	1	1	1	1	1	1	0.101925
828	1	1	1	1	1	1	1	1	1	1	1	1	0.00141899
829	1	1	1	1	1	1	1	1	1	1	1	1	0.375974
830	0	1	1	0	0	0	0	1	1	0	0	0	0.00129908
831	0	0	0	0	0	0	0	1	1	0	0	0	0.154996
832	0	1	1	0	0	0	0	0	0	0	0	0	0.582887
833	1	1	1	1	1	1	1	1	1	1	1	1	0.00655345
834	0	1	1	0	0	0	0	1	1	0	0	0	0.0642601
835	0	0	0	0	0	0	0	0	0	0	0	0	0.0105592
836	1	1	1	1	1	1	1	1	1	1	1	1	0.00387975
837	0	1	1	0	0	0	0	1	1	0	0	0	0.172056
838	1	1	1	1	0	1	1	1	1	1	1	1	0.307705
839	0	0	0	0	0	0	0	0	0	0	0	0	0.0434803
840	0	0	0	0	0	0	0	0	0	0	0	0	0.261224
841	0	1	1	0	0	0	0	1	1	0	0	0	0.0536497
842	1	1	1	1	1	1	1	1	1	1	1	1	0.182984
843	1	0	0	1	1	1	1	0	0	0	1	1	0.0063337
844	0	1	1	0	0	1	0	0	0	0	0	0	0.932273
845	0	0	0	0	0	0	0	0	0	0	0	0	0.00622007
846	0	1	1	0	0	0	0	1	1	0	0	1	0.0710242
847	1	1	1	1	1	1	1	1	1	1	1	1	0.3249
848	0	1	1	0	0	0	0	0	0	0	0	0	0.39681
849	1	1	1	1	1	1	1	1	1	1	1	1	0.592571
850	0	1	1	0	0	0	0	0	0	0	0	0	0.194684
851	0	1	1	0	0	0	0	1	1	0	0	0	0.16717
852	1	0	0	1	1	1	1	0	0	0	1	1	0.493039
853	0	1	1	0	0	0	0	0	0	0	0	0	0.00263433
854	1	1	1	1	1	1	1	1	1	1	1	1	0.0944083
855	1	0	0	1	1	1	1	0	0	1	1	1	0.0173544
856	1	1	1	1	1	1	1	1	1	1	1	1	0.120348
857	0	0	1	0	0	0	0	0	0	0	0	0	0.0095043
858	1	1	1	1	1	1	1	1	1	1	1	1	0.596092
859	1	1	1	0	0	0	1	1	1	0	1	0	0.00163219
860	1	1	1	1	1	1	1	1	1	1	1	1	0.00410379
861	1	0	0	1	1	1	1	0	1	0	1	1	0.000121848
862	0	0	0	1	1	1	0	0	0	0	0	0	0.000212883
863	0	1	1	0	0	0	0	1	1	0	0	0	0.00274352
864	0	0	1	0	0	0	0	0	0	0	0	0	0.00373728
865	0	1	1	0	0	0	0	1	1	0	0	0	0.0188018
866	0	1	1	0	0	0	0	0	0	0	0	0	0.0729351
867	0	0	0	0	0	0	0	0	0	0	0	0	0.019399
868	0	0	0	0	0	0	0	0	0	0	0	0	0.00281055
869	1	1	1	1	1	1	1	1	1	1	1	1	0.125028
870	1	1	1	1	1	1	1	1	1	1	1	1	0.404751
871	0	1	1	0	0	0	0	1	1	0	0	0	0.846194
872	1	0	0	1	1	1	1	0	0	0	1	1	0.000617928
873	1	1	1	1	1	1	1	1	1	1	1	1	0.659524
874	0	0	0	0	0	0	0	0	0	0	0	0	0.0169364
875	1	1	1	0	1	0	1	1	1	0	1	1	0.234021
876	0	1	1	0	0	0	0	1	1	0	0	0	0.283627
877	0	1	1	0	0	0	0	0	1	0	0	0	0.473251
878	0	0	0	0	0	0	0	0	0	0	0	0	0.237626
879	1	1	1	1	1	1	1	1	1	1	1	1	0.571023
880	0	1	1	0	0	0	0	1	1	0	0	0	0.174204
881	0	0	0	0	0	0	0	0	0	0	0	0	0.0687215
882	1	1	1	0	1	0	1	1	1	0	1	0	0.219177
883	1	1	1	1	1	1	1	1	1	1	1	1	0.428853
884	0	1	1	0	0	0	0	1	1	0	0	0	0.062312
885	0	1	1	0	0	0	0	1	1	0	0	0	0.0314423
886	0	0	0	0	0	0	1	0	0	0	1	1	0.0470955
887	0	0	0	0	0	1	0	0	0	0	0	0	0.0022438
888	1	1	1	1	1	1	1	1	1	1	1	1	0.086271
889	1	1	1	1	1	1	1	1	1	1	1	1	0.15203
890	0	1	1	1	0	0	0	1	1	0	0	0	0.0215646
891	0	1	1	0	0	0	0	1	1	0	0	0	0.029112
892	0	1	1	0	0	0	0	1	1	0	0	0	0.554364
893	1	0	0	0	1	0	0	0	0	0	0	0	0.0223509
894	1	0	0	1	1	1	1	0	1	0	1	0	0.0816724
895	1	1	1	1	1	1	1	1	1	1	1	1	0.288189
896	0	1	1	0	0	0	0	0	0	0	0	0	0.00695055
897	1	1	1	0	0	0	0	1	1	0	0	0	0.133138
898	0	0	0	0	0	0	1	0	0	1	1	1	0.0177615
899	0	0	0	0	1	0	0	0	0	0	0	0	0.00265481
900	0	1	1	0	0	0	0	0	0	0	0	1	0.0571621
901	0	0	0	0	0	0	0	0	0	0	0	0	0.00535744
902	1	1	1	1	1	1	1	1	1	1	1	1	0.0400812
903	0	0	0	0	0	0	0	0	0	0	0	0	0.00928454
904	1	1	1	1	1	1	1	1	1	1	1	1	0.0507964
905	0	1	1	0	0	0	0	1	1	0	0	1	0.0288129
906	1	1	1	1	1	1	1	1	1	1	1	1	0.328255
907	1	1	1	1	1	1	1	1	1	1	1	1	0.235516
908	0	1	1	0	0	0	0	1	1	0	0	0	0.142687
909	1	1	1	0	1	0	0	1	1	0	0	0	0.0114856
910	1	1	1	1	1	1	1	1	1	1	1	1	0.422185
911	0	1	1	0	0	0	0	1	1	0	0	0	0.00941497
912	0	1	1	0	0	0	0	1	1	0	0	0	0.559795
913	0	0	0	0	0	0	0	0	0	0	0	0	0.0114919
914	0	1	1	0	0	0	0	0	0	0	0	0	0.0265993
915	1	1	1	1	1	1	1	1	1	1	1	1	0.14129
916	0	1	1	0	0	0	0	1	1	0	0	0	0.5775
917	0	1	1	1	0	1	0	1	1	0	0	1	0.0326225
918	1	1	1	1	1	1	1	1	1	1	1	1	0.176341
919	0	1	1	1	0	1	0	1	1	1	0	1	0.0462737
920	0	1	1	0	0	0	0	1	1	0	0	0	0.0279162
921	1	1	1	1	0	0	0	1	1	0	0	0	0.000615706
922	1	1	1	1	1	1	0	1	1	0	0	0	0.00309714
923	1	0	0	1	1	1	1	1	1	1	1	1	0.000582905
924	1	0	0	0	1	1	0	0	0	0	0	0	0.000887722
925	1	1	1	1	1	1	1	1	1	1	1	1	0.00348456
926	0	0	0	0	0	0	0	0	0	0	0	0	0.0387798
927	1	1	1	1	1	1	1	1	1	1	1	1	0.05918
928	0	0	0	0	0	0	0	0	0	0	0	0	0.0111836
929	0	0	0	0	0	0	0	0	0	0	0	0	0.151051
930	1	1	1	1	1	1	1	1	1	1	1	1	0.328675
931	0	0	0	0	0	0	0	0	0	0	0	0	0.00739711
932	1	0	0	1	1	1	1	0	0	0	1	0	0.00541515
933	1	1	1	1	1	0	1	1	1	1	1	1	0.17276
934	1	1	1	0	1	1	1	1	1	1	1	1	0.270667
935	0	0	0	0	0	0	0	0	0	0	0	0	0.182419
936	0	1	1	0	0	0	0	1	1	0	0	0	0.0464751
937	0	1	1	0	0	0	0	1	1	0	0	0	0.0327152
938	0	1	1	0	0	0	0	1	1	0	0	0	0.0184358
939	1	1	1	1	1	1	0	1	1	0	0	1	0.0172651
940	0	1	1	0	0	0	0	1	1	0	0	0	0.00186569
941	0	1	1	0	0	0	0	1	1	0	0	0	0.0025863
942	1	1	1	1	1	1	1	1	1	1	1	1	0.0911183
943	1	1	1	1	1	1	1	1	1	1	1	1	0.644536
944	1	1	1	1	1	1	1	1	1	1	1	1	0.852336
945	0	0	0	0	0	0	0	0	0	0	0	0	0.17911
946	0	1	1	0	0	0	0	1	1	0	0	0	0.275547
947	0	1	1	0	0	0	0	1	1	0	0	0	0.00629229
948	0	1	1	0	0	0	0	1	1	0	0	0	0.330361
949	1	1	1	1	1	1	1	0	0	1	1	1	7.30285e-05
950	0	1	1	0	0	0	0	1	1	0	0	0	0.734022
951	0	1	1	0	0	0	0	1	1	0	0	0	0.0725869
952	0	1	1	0	0	0	0	1	1	0	0	0	0.00135337
953	1	1	1	1	1	1	1	1	1	1	1	1	0.184175
954	0	1	1	0	0	0	0	1	1	0	0	0	0.000863712
955	0	0	0	0	0	0	0	0	0	0	0	0	0.0208508
956	0	1	1	0	0	0	1	1	1	1	1	1	0.0229407
957	1	1	1	1	1	1	1	1	1	1	1	1	0.352723
958	1	1	1	1	1	1	1	1	1	1	1	1	0.594435
959	0	0	0	0	0	0	0	0	0	0	0	0	0.00476417
960	1	1	1	1	1	1	1	1	1	1	1	1	0.467971
961	0	1	1	0	0	0	0	1	1	0	0	0	0.0226631
962	1	1	1	1	1	1	1	1	1	1	1	1	0.00111488
963	1	0	0	0	1	1	0	0	0	0	0	0	0.000231968
964	0	0	0	0	1	0	0	0	0	0	0	0	0.0849484
965	1	1	1	1	1	1	0	0	0	0	0	0	0.168655
966	0	0	0	1	1	1	0	0	0	0	1	1	0.00186385
967	0	1	1	1	0	1	0	0	0	0	0	0	0.0118317
968	1	0	0	1	1	1	0	0	0	0	1	0	0.0111093
969	1	1	1	1	1	1	1	1	1	0	1	1	0.282278
970	1	1	1	1	1	1	1	1	1	1	1	1	0.00158127
971	1	1	1	1	1	1	1	1	1	1	1	1	0.615433
972	0	1	1	0	0	0	0	1	1	0	0	0	0.075662
973	0	1	1	1	0	1	0	1	1	0	0	1	0.336353
974	0	1	1	0	0	0	0	1	1	0	0	0	0.0182163
975	1	1	1	1	1	1	1	1	1	1	1	1	0.12955
976	1	1	1	1	1	1	1	1	1	0	1	0	0.420942
977	0	1	1	0	0	0	0	1	1	0	0	0	0.522351
978	1	0	0	0	1	0	0	0	0	0	1	0	0.298642
979	0	1	1	0	0	0	0	0	0	0	0	0	0.0145121
980	1	1	1	1	1	1	1	1	1	0	1	0	0.19917
981	0	1	1	0	0	0	0	1	1	0	0	0	0.713864
982	0	0	0	0	1	0	0	0	0	0	0	0	0.103862
983	1	1	1	1	1	1	1	1	1	1	1	1	0.0955155
984	0	1	1	0	0	0	0	1	1	0	0	0	0.0773396
985	1	1	1	1	1	1	1	1	1	1	1	1	0.0589923
986	1	0	0	1	1	1	1	0	0	0	1	1	0.000615137
987	0	1	1	0	0	0	1	1	1	1	0	1	0.231732
988	0	1	1	0	0	0	0	0	1	0	0	0	0.0080698
989	0	0	0	0	0	0	0	0	0	0	0	0	0.00537495
990	0	0	0	0	0	0	0	0	0	0	0	0	0.00753692
991	0	1	1	0	0	0	0	0	0	0	0	0	0.0124319
992	1	1	1	0	1	1	1	1	1	0	1	0	0.108274
993	1	1	1	1	1	1	1	1	1	1	1	1	0.232472
994	1	0	0	0	1	0	0	0	0	0	0	0	0.0890954
995	1	1	1	1	1	1	1	1	1	1	1	1	0.591224
996	1	1	1	1	1	1	1	1	1	1	1	1	0.000419663
997	0	0	1	0	0	0	0	0	0	0	0	0	0.145417
998	0	0	0	0	0	0	0	0	0	0	0	0	0.0465659
999	0	1	1	0	0	0	0	1	1	0	0	0	0.0180146
1000	0	0	1	0	0	0	0	1	1	0	0	0	0.137347
1001	1	1	1	0	1	1	1	1	1	0	1	1	0.239477
1002	0	0	0	0	0	0	0	0	0	0	0	0	0.185373
1003	1	1	1	1	1	1	1	1	1	1	1	1	0.281685
1004	1	1	1	1	1	1	1	1	1	1	1	1	0.553434
1005	1	1	1	1	1	1	1	1	1	1	1	1	0.164853
1006	1	1	1	1	1	1	1	1	1	1	1	1	0.233348
1007	1	1	1	1	1	1	1	1	1	1	1	1	0.223243
1008	1	1	1	1	1	1	1	1	1	1	1	1	0.143973
1009	0	0	0	0	0	0	0	0	0	0	0	0	0.662164
1010	0	1	1	0	0	0	0	1	1	0	0	0	0.00506325
1011	0	0	0	0	0	0	0	0	0	0	0	0	0.004537
1012	1	1	1	1	1	1	1	1	1	1	1	1	0.000338624
1013	1	1	1	1	1	1	1	1	1	1	1	1	0.000761237
1014	0	1	1	0	0	0	0	1	1	0	0	0	0.42362
1015	0	1	1	0	0	0	0	0	0	0	0	0	0.0838242
1016	0	0	0	0	0	0	0	0	0	0	0	0	0.223374
1017	1	1	1	1	1	1	1	1	1	1	1	1	0.0749419
1018	0	0	0	0	1	0	1	0	0	0	1	0	0.470459
1019	0	1	1	0	0	0	0	1	1	0	0	1	0.136443
1020	1	1	1	1	1	1	1	1	1	1	1	1	0.103825
1021	0	0	0	0	0	0	0	0	0	0	0	0	0.192385
1022	1	0	0	1	1	1	1	0	0	0	1	0	0.146798
1023	1	1	1	1	1	1	1	1	1	0	1	1	0.00381443
1024	1	1	1	1	1	1	1	1	1	1	1	1	0.230422
1025	1	1	1	1	1	1	1	1	1	1	1	1	0.294212
1026	1	1	1	1	1	1	1	1	1	1	1	1	0.461572
1027	0	0	0	0	0	0	0	0	0	0	0	0	0.0081991
1028	1	1	1	1	1	1	1	1	1	1	1	1	0.485982
1029	1	1	1	1	1	1	1	1	1	0	1	0	0.00796699
1030	0	1	1	0	0	0	0	1	1	0	0	0	0.119414
1031	1	1	1	1	1	1	1	0	0	0	1	1	0.000148954
1032	0	1	1	1	0	1	1	0	1	1	1	1	8.77793e-05
1033	1	0	0	1	1	1	1	0	0	0	1	1	0.00928036
1034	0	1	1	0	0	0	0	1	1	0	0	0	0.0979689
1035	1	0	0	1	1	1	1	0	0	0	1	1	0.0143736
1036	0	1	1	0	0	0	0	1	1	0	0	0	0.00527811
1037	1	0	0	1	1	1	1	0	0	1	1	1	0.00804525
1038	1	1	1	1	1	1	1	1	1	1	1	1	0.178442
1039	0	0	0	0	0	0	0	0	0	0	0	0	0.00363037
1040	0	1	1	0	0	0	0	0	0	0	0	0	0.0181152
1041	1	1	1	1	1	1	1	1	1	0	1	1	0.556018
1042	1	1	1	1	1	1	1	1	1	1	1	1	0.300074
1043	1	0	0	1	1	1	1	0	0	0	1	1	0.365587
1044	0	1	1	0	0	0	0	1	1	0	0	0	0.00388386
1045	1	1	1	1	1	1	1	1	1	1	1	1	0.554318
1046	1	1	1	1	1	1	1	1	1	1	1	1	0.525425
1047	1	1	1	1	1	1	1	1	1	1	1	1	0.0802931
1048	1	1	1	1	1	1	1	1	1	0	1	1	0.270071
1049	0	1	1	0	0	0	0	1	1	0	0	0	0.266656
1050	0	1	1	0	0	0	0	1	1	0	0	0	0.111911
1051	0	1	1	0	0	0	0	1	1	0	0	0	0.00129713
1052	0	0	0	0	0	0	0	0	0	0	0	0	0.00929709
1053	0	0	1	0	0	0	0	0	0	0	0	0	0.0582008
1054	0	1	1	0	0	0	0	1	1	0	0	0	0.0760228
1055	1	1	1	0	1	0	0	1	1	0	0	0	0.686027
1056	1	1	1	1	1	1	1	1	1	1	1	1	0.499315
1057	0	1	1	0	0	0	0	0	0	0	0	0	0.158014
1058	0	1	1	0	0	0	0	0	0	0	0	0	0.0255292
1059	0	1	1	0	0	0	0	1	1	0	0	0	0.0406716
1060	0	1	1	0	0	0	0	1	1	0	0	0	0.165905
1061	0	1	1	1	0	1	1	1	1	1	0	1	0.0193715
1062	0	1	1	0	0	0	0	1	1	0	0	0	0.121002
1063	0	0	0	0	1	1	0	0	0	0	0	0	0.0886827
1064	0	0	0	0	0	0	0	0	0	0	0	0	0.0881454
1065	1	1	1	1	1	1	1	1	1	0	1	1	0.200439
1066	1	1	1	1	1	1	1	1	1	0	1	1	0.800137
1067	0	1	1	0	0	0	1	1	1	0	0	0	0.0327152
1068	1	1	1	1	1	1	1	1	1	1	1	1	0.0881108
1069	0	1	1	0	0	0	0	1	1	0	0	0	0.0654736
1070	0	0	1	0	0	0	0	0	0	0	0	0	0.0403205
1071	0	0	0	0	1	0	0	0	0	0	0	0	0.186343
1072	1	1	1	1	1	1	1	1	1	1	1	1	0.304636
1073	1	1	1	0	1	0	0	1	1	0	0	0	0.12092
1074	0	1	1	0	0	0	1	1	1	0	0	0	0.360297
1075	1	1	1	1	1	1	1	1	1	1	1	1	0.681526
1076	1	1	1	1	1	1	1	1	1	0	1	0	0.720565
1077	1	0	0	0	1	0	0	0	0	0	0	0	0.00847122
1078	1	1	1	1	1	1	1	1	1	1	1	1	0.19528
1079	0	1	1	0	0	0	0	0	1	0	0	0	0.200681
1080	0	1	1	0	0	0	0	0	1	0	0	0	0.000568154
1081	0	1	1	0	0	0	0	1	1	0	0	0	0.00179983
1082	0	1	1	0	0	0	0	0	0	0	0	0	0.0336561
1083	1	1	1	1	1	1	1	1	1	1	1	1	0.065251
1084	0	1	1	0	0	0	0	1	1	0	0	0	0.024755
1085	1	1	1	1	1	1	1	1	1	0	1	1	0.22403
1086	0	0	0	0	0	0	0	0	0	0	0	0	0.000328979
1087	1	1	1	1	1	1	0	1	1	1	0	1	0.000619838
1088	1	1	1	1	1	1	1	1	1	1	1	1	0.157508
1089	1	1	1	1	1	1	1	1	1	1	1	1	0.00829641
1090	1	1	1	1	1	1	1	1	1	1	1	1	0.244244
1091	1	1	1	1	1	1	1	1	1	1	1	1	0.199438
1092	1	1	1	1	1	1	1	1	1	1	1	1	0.58563
1093	1	1	1	1	1	1	1	1	1	1	1	1	0.000117632
1094	0	1	1	0	0	0	0	1	1	0	0	0	0.207368
1095	0	0	0	0	0	0	0	0	0	0	0	0	0.00804051
1096	0	1	1	0	0	0	0	1	1	0	0	0	0.091573
1097	0	1	1	0	0	0	0	1	1	0	0	0	0.0125531
1098	0	0	0	0	0	0	0	0	0	0	0	0	0.221221
1099	0	1	1	0	0	0	0	0	0	0	0	0	0.000523068
1100	1	0	0	1	1	1	1	0	0	0	1	0	0.276379
1101	1	1	1	1	1	1	1	1	1	1	1	1	0.00100191
1102	0	0	0	0	0	0	0	0	0	0	0	0	0.193327
1103	1	1	1	1	1	1	1	1	1	1	1	1	0.0786184
1104	0	0	0	0	0	0	0	0	0	0	0	0	0.0683117
1105	0	0	0	0	0	0	0	0	0	0	0	0	0.221546
1106	1	1	1	1	1	1	1	1	1	1	1	1	0.0318369
1107	1	1	1	1	1	1	1	1	1	0	1	1	0.000815889
1108	0	1	1	0	0	0	0	1	1	0	0	0	0.0703187
1109	1	1	1	1	1	1	1	1	1	1	1	1	0.0318758
1110	1	0	0	0	1	0	0	0	0	0	0	0	0.0527915
1111	1	0	0	1	1	1	1	0	0	0	1	0	0.0054811
1112	0	1	1	0	0	0	0	1	1	0	0	0	0.0165229
1113	0	1	1	0	0	0	0	0	0	0	0	1	0.0166805
1114	0	1	1	1	0	1	0	1	1	0	0	0	0.000361764
1115	1	1	1	1	1	1	1	1	1	1	1	1	0.293033
1116	0	0	0	0	0	0	0	0	0	0	0	0	0.951741
1117	1	0	0	1	1	1	1	0	0	0	1	0	0.000771012
1118	0	1	1	0	0	0	0	1	1	0	0	0	0.641669
1119	1	1	1	1	1	1	1	1	1	1	1	1	0.0866121
1120	0	0	0	0	0	0	0	0	0	0	0	0	0.137937
1121	0	0	0	0	0	0	0	0	0	0	0	0	0.155549
1122	1	0	1	1	1	1	1	1	1	1	1	1	0.000242551
1123	1	0	0	1	1	1	1	0	0	0	1	0	0.0222383
1124	0	0	0	0	0	0	0	0	0	0	0	0	0.00223425
1125	1	0	0	1	1	1	0	0	0	0	0	0	0.0727742
1126	0	0	1	0	0	0	0	1	1	0	0	1	0.00880332
1127	0	1	1	0	0	0	0	1	1	0	0	0	0.194391
1128	1	1	1	1	1	1	1	1	1	1	1	1	0.0954144
1129	1	1	1	1	1	1	1	1	1	1	1	1	0.614917
1130	0	0	0	0	0	0	0	0	0	0	0	0	0.0933583
1131	1	1	1	1	1	1	1	1	1	0	1	1	0.0419484
1132	1	1	1	1	1	1	1	1	1	1	1	1	0.172628
1133	0	1	1	0	0	0	0	1	1	0	0	0	0.0689514
1134	1	1	1	0	1	0	0	1	1	0	0	0	0.395509
1135	1	1	1	1	1	1	1	1	1	1	1	1	0.000349275
1136	1	1	1	1	1	1	1	1	1	1	1	1	0.074561
1137	1	1	1	1	1	1	1	1	1	1	1	1	0.00067941
1138	0	1	1	0	0	0	0	1	1	0	0	0	0.0432733
1139	1	1	0	1	1	1	1	1	1	1	1	1	0.00023796
1140	0	1	1	0	0	0	0	1	1	0	0	0	0.0653975
1141	0	1	1	0	0	0	0	0	0	0	0	0	0.126634
1142	0	1	1	0	0	0	0	1	1	0	0	0	0.00279297
1143	0	1	1	0	0	0	0	1	1	0	0	0	0.000611602
1144	0	1	1	0	0	0	0	1	1	0	0	0	0.0652537
1145	0	1	1	0	0	0	0	0	0	0	0	0	0.0170437
1146	0	0	0	0	0	0	0	0	0	0	0	0	0.184517
1147	1	1	1	1	1	1	1	1	1	1	1	1	0.00855216
1148	1	1	1	1	1	1	1	1	1	1	1	1	0.748639
1149	1	1	1	1	1	1	1	1	1	1	1	1	0.615179
1150	1	1	1	1	1	1	1	1	1	1	1	1	0.141941
1151	1	1	1	1	1	1	1	1	1	1	1	1	0.732871
1152	1	0	0	1	1	1	1	0	0	0	1	0	0.0893183
1153	1	1	1	0	1	0	1	1	1	0	1	0	0.291543
1154	1	0	0	1	1	1	0	0	0	0	0	0	0.0135864
1155	0	1	1	0	0	0	0	0	0	0	0	0	0.0105866
1156	1	1	1	1	1	0	1	1	1	0	0	0	0.00306312
1157	0	0	0	0	0	0	0	0	0	0	0	0	0.0298246
1158	1	1	1	1	1	1	1	1	1	1	1	1	0.114452
1159	0	1	1	0	0	0	0	0	0	0	0	0	0.138867
1160	0	1	1	0	0	0	0	1	1	0	0	0	0.235652
1161	1	1	1	1	1	1	1	1	1	1	1	1	0.577914
1162	0	0	0	0	0	1	0	0	0	0	0	0	0.0271662
1163	1	1	1	1	1	1	1	1	1	1	1	1	0.100369
1164	1	1	1	0	1	0	1	1	1	0	1	0	0.261662
1165	0	1	1	0	0	0	0	0	1	0	0	0	0.0200248
1166	1	0	0	1	1	1	1	0	0	0	1	0	0.00102545
1167	0	0	0	0	0	0	0	0	0	0	0	0	0.0711292
1168	0	1	1	0	1	0	1	1	1	0	1	1	0.218825
1169	1	1	1	1	1	1	1	1	1	1	1	1	0.000369618
1170	1	1	1	1	1	1	1	1	1	1	1	1	0.000316866
1171	0	0	0	0	0	0	0	0	0	0	0	0	0.00538136
1172	0	0	0	0	0	0	0	0	0	0	0	0	0.223964
1173	0	1	1	0	0	0	0	1	1	0	0	0	0.00212567
1174	1	0	0	0	1	0	0	0	0	0	0	1	0.0761063
1175	0	0	0	0	0	0	0	0	0	0	0	0	0.000361764
1176	0	0	0	0	0	0	0	1	1	0	0	0	0.00149209
1177	0	1	1	0	0	0	0	1	1	0	0	0	0.0645871
1178	1	1	1	1	1	1	1	1	1	1	1	1	0.376971
1179	1	1	1	1	1	1	1	1	1	1	1	1	0.020675
1180	0	1	1	0	0	0	0	1	1	0	0	0	0.289278
1181	0	1	1	0	0	0	0	0	0	0	0	0	0.0926196
1182	1	1	1	1	1	1	1	1	1	1	1	1	0.399791
1183	0	0	0	0	0	0	0	0	0	0	0	0	0.000470571
1184	0	1	1	0	0	0	1	1	1	0	1	0	0.0357112
1185	1	1	1	1	1	1	1	1	1	1	1	1	0.0437719
1186	0	1	1	0	0	0	0	1	1	0	0	0	0.0635148
1187	1	1	1	1	1	1	1	1	1	1	1	1	0.0329998
1188	0	1	1	0	0	0	0	1	1	0	0	0	0.0684668
1189	0	1	1	0	0	0	0	1	1	0	0	0	0.440223
1190	0	1	1	0	0	0	0	1	1	0	0	0	0.821841
1191	1	0	0	1	1	1	1	0	0	0	1	0	0.0262708
1192	0	0	0	0	0	0	0	0	0	0	0	0	0.0304159
1193	0	1	1	0	0	0	0	1	1	0	0	0	0.145797
1194	0	0	0	0	0	0	0	0	0	0	0	0	0.000589948
1195	1	1	1	1	1	1	1	1	1	1	1	1	0.376608
1196	0	0	0	0	0	0	0	0	0	0	0	0	0.374345
1197	0	0	0	0	0	0	0	0	0	0	0	0	0.211774
1198	1	1	1	1	1	1	1	1	1	1	1	1	0.831743
1199	1	1	1	1	1	1	1	1	1	1	1	1	0.420751
1200	1	1	1	1	1	1	1	1	1	1	1	1	0.142874
1201	1	0	0	0	1	0	1	0	0	0	1	0	0.256225
1202	1	1	1	1	1	1	1	1	1	1	1	1	0.00044953
1203	0	0	0	0	1	0	0	0	0	0	0	0	0.269028
1204	1	1	1	1	1	1	1	1	1	1	1	1	0.600544
1205	0	0	0	0	0	0	0	0	0	0	0	0	0.457962
1206	1	1	1	1	1	1	1	1	1	1	1	1	0.283372
1207	1	1	1	1	1	1	1	1	1	1	1	1	0.480756
1208	0	1	1	0	0	0	0	1	1	0	0	0	0.00938537
1209	1	1	1	1	1	1	1	1	1	1	1	1	0.000561449
1210	1	1	1	1	1	1	1	1	1	1	1	1	0.353073
1211	0	0	0	0	0	0	0	0	0	0	0	0	0.0345653
1212	0	0	0	0	0	0	0	0	0	0	0	0	0.00798586
1213	0	1	1	0	0	0	0	1	1	0	0	0	0.331037
1214	0	0	0	0	0	0	0	0	0	0	0	0	0.080819
1215	0	1	1	1	0	1	0	1	1	0	0	0	0.000168464
1216	0	0	0	0	0	0	0	0	0	0	0	0	0.0225112
1217	1	1	1	1	0	0	1	1	1	0	1	0	0.30892
1218	1	1	1	1	1	1	1	1	1	1	1	1	0.694488
1219	1	1	1	1	1	1	1	1	1	1	1	1	0.0431734
1220	1	1	1	1	1	1	1	1	1	1	1	1	0.163501
1221	1	0	0	1	1	1	1	0	0	1	1	1	0.0104513
1222	0	0	0	1	1	1	0	0	0	0	0	1	0.000388049
1223	1	0	0	0	1	1	1	0	0	0	1	1	0.000456124
1224	1	0	0	1	1	1	1	0	0	0	1	0	0.0114907
1225	0	0	0	0	0	0	0	0	0	0	0	0	0.107863
1226	0	1	1	0	0	0	0	0	1	0	1	0	0.139491
1227	0	1	1	1	0	1	0	0	0	0	0	0	0.0014432
1228	1	1	1	1	1	1	1	1	1	1	1	1	0.204465
1229	1	1	1	1	1	1	1	1	1	1	1	1	0.112261
1230	1	1	1	1	1	1	1	1	1	1	1	1	0.506095
1231	1	1	1	1	1	1	1	1	1	1	1	1	0.000583296
1232	0	1	1	0	0	0	0	1	1	0	0	0	0.109851
1233	1	1	1	1	1	1	0	0	0	0	0	1	0.000192083
1234	0	1	1	0	0	0	0	1	1	0	0	0	0.000724428
1235	0	0	0	0	0	0	0	0	0	0	0	0	0.283473
1236	1	1	1	1	1	1	1	1	1	1	1	1	0.247965
1237	0	0	0	0	0	0	1	0	0	0	1	1	0.0486289
1238	0	1	1	0	0	0	0	1	1	0	0	0	0.00117586
1239	0	1	1	0	0	0	0	1	1	0	0	0	0.045369
1240	0	0	0	0	0	0	0	0	0	0	0	0	0.176286
1241	0	0	0	0	0	0	0	0	0	0	0	0	0.0409972
1242	0	0	0	0	0	0	0	0	0	0	0	0	0.0216649
1243	0	1	1	1	0	0	0	1	1	0	0	0	0.0890636
1244	1	1	1	1	1	1	1	1	1	1	1	1	0.368674
1245	1	1	1	1	1	1	1	1	1	1	1	1	0.000218319
1246	0	1	1	0	0	0	0	1	1	0	0	0	0.413711
1247	1	1	1	0	1	0	1	1	1	0	1	0	0.214723
1248	0	0	0	1	0	1	0	0	0	0	0	0	0.010926
1249	1	1	1	0	1	0	1	1	1	0	1	0	0.264078
1250	0	1	1	0	0	0	0	0	0	0	0	0	0.42996
1251	1	0	0	1	1	1	1	0	0	1	1	1	0.00244836
1252	1	1	1	1	1	1	1	1	1	1	1	1	0.0192727
1253	0	0	0	1	0	1	0	0	0	0	1	1	0.000700727
1254	0	1	1	0	0	0	0	1	1	0	0	0	0.00356865
1255	0	1	1	0	0	0	0	1	1	0	0	0	0.151344
1256	0	1	1	0	0	0	0	1	1	0	0	0	0.136939
1257	0	0	0	0	0	0	0	0	0	0	0	0	0.0982447
1258	1	1	1	1	1	1	1	1	1	1	1	1	0.222068
1259	0	0	0	0	0	0	0	0	0	0	0	0	0.0210161
1260	0	1	1	0	0	0	0	1	1	0	0	0	0.665407
1261	1	1	1	1	1	1	1	1	1	1	1	1	0.153608
1262	0	0	0	0	0	0	0	0	0	0	0	0	0.00428961
1263	0	1	1	0	0	0	0	1	1	0	0	0	0.293661
1264	0	1	1	0	0	0	0	0	0	0	0	0	0.0379817
1265	1	1	1	1	1	1	1	1	1	1	1	1	0.000223611
1266	0	1	1	0	0	0	0	0	0	0	0	0	0.00158046
1267	1	1	1	1	1	1	1	1	1	0	1	0	0.154551
1268	0	1	1	0	0	0	0	1	1	0	0	0	0.034329
1269	0	0	0	0	0	0	0	0	0	0	0	0	0.108686
1270	0	1	1	1	0	1	0	1	1	0	0	1	0.210488
1271	1	1	1	0	1	0	1	1	1	0	1	0	0.0179529
1272	0	1	1	0	0	0	0	1	1	0	0	0	0.0412904
1273	1	1	1	1	1	1	1	1	1	1	1	1	0.229722
1274	0	0	0	0	0	0	0	0	0	0	0	0	0.0266323
1275	1	1	1	1	1	1	0	1	1	1	0	1	0.0379361
1276	0	1	1	0	0	0	0	1	1	0	0	0	0.160509
1277	1	1	1	1	1	1	1	1	1	1	1	1	0.0007123
1278	1	1	1	1	1	1	1	1	1	1	1	1	0.00112842
1279	0	0	0	0	0	0	0	0	0	0	0	0	0.0598924
1280	1	0	0	1	1	1	1	0	0	0	1	0	0.0428516
1281	1	0	0	1	1	1	1	0	0	1	1	1	0.0170878
1282	1	1	1	1	1	1	1	0	0	1	1	1	0.000249865
1283	1	1	1	1	1	1	1	1	1	1	1	1	0.000164326
1284	1	1	1	1	1	1	1	1	1	0	1	1	8.46696e-05
1285	0	0	0	0	0	0	0	0	0	0	0	0	0.0974878
1286	1	1	1	1	1	1	1	1	1	1	1	1	0.377515
1287	0	1	1	0	0	0	1	1	1	0	1	0	0.0274747
1288	1	1	1	0	1	0	0	1	1	0	0	0	0.174477
1289	1	1	1	1	1	1	1	0	0	1	1	1	0.000910986
1290	0	0	0	0	0	1	0	0	0	0	0	0	0.00544803
1291	1	0	0	1	1	1	1	0	0	0	1	0	0.320073
1292	1	1	1	1	1	1	1	1	1	1	1	1	0.0456473
1293	1	1	1	1	1	1	1	1	1	1	1	1	0.324817
1294	1	0	0	0	1	0	0	0	0	0	0	0	0.00228381
1295	0	0	0	0	0	0	0	0	0	0	0	0	0.305562
1296	0	0	0	0	0	0	0	1	1	0	0	0	0.00546613
1297	1	1	1	1	1	1	1	1	1	1	1	1	0.00200241
1298	0	0	0	0	0	0	0	0	0	0	0	0	0.07522
1299	0	1	1	0	0	0	1	1	1	0	0	1	0.0996684
1300	1	1	1	1	1	1	1	1	1	1	1	1	0.554264
1301	0	1	1	0	0	0	0	0	0	0	0	0	0.00364423
1302	0	0	0	0	0	0	0	1	1	0	0	0	0.00150026
1303	0	1	1	0	0	0	0	1	1	0	0	0	0.0549388
1304	0	1	1	0	0	0	0	1	1	0	0	0	0.0264236
1305	1	1	1	1	1	1	1	1	1	1	1	1	0.104108
1306	1	1	1	1	1	1	1	1	1	1	1	1	0.30957
1307	1	1	1	1	1	1	1	1	1	1	1	1	0.643205
1308	1	1	1	1	1	1	1	1	1	1	1	1	0.447835
1309	1	1	1	1	1	1	1	1	1	0	1	1	0.407477
1310	0	1	1	0	0	0	0	1	1	0	0	0	0.162775
1311	1	1	1	1	1	1	1	1	1	1	1	1	0.210425
1312	0	1	1	0	0	0	0	1	1	0	0	0	0.294291
1313	0	0	0	0	0	0	0	0	0	0	0	0	0.0441428
1314	1	0	0	0	1	0	0	0	1	0	0	0	0.0189576
1315	0	1	1	0	0	0	0	1	1	0	0	0	0.0199739
1316	0	1	1	0	0	0	0	1	1	0	0	0	0.0495929
1317	1	1	0	1	1	1	1	0	0	0	1	1	0.091248
1318	1	1	1	1	1	1	1	1	1	1	1	1	0.498706
1319	1	1	1	1	1	1	1	1	1	0	1	1	0.134559
1320	0	0	0	0	0	0	0	0	0	0	0	0	0.0356518
1321	0	1	1	0	0	0	1	1	1	0	1	0	0.351584
1322	0	0	0	0	0	0	0	1	1	0	0	0	0.198748
1323	1	1	1	1	1	1	1	1	1	1	1	1	0.363671
1324	0	0	0	0	0	0	0	0	0	0	0	0	0.001085
1325	1	0	0	0	1	0	1	1	1	0	1	0	0.209108
1326	1	1	1	1	1	1	1	1	1	1	1	1	0.280331
1327	0	1	1	0	0	0	0	1	1	0	0	0	0.280255
1328	1	1	1	1	1	1	1	1	1	1	1	1	1.65468e-05
1329	0	1	1	0	0	0	1	1	1	1	1	1	0.404001
1330	0	0	0	0	0	0	0	0	0	0	0	0	0.255147
1331	1	1	1	1	1	1	1	1	1	1	1	1	0.230458
1332	0	1	1	0	0	0	0	1	1	0	0	0	0.00044743
1333	0	1	1	0	0	0	0	1	1	0	0	0	0.0467844
1334	1	1	1	1	1	1	1	1	1	1	1	1	0.00252193
1335	0	1	1	0	0	0	0	0	0	0	0	0	0.287412
1336	0	0	0	0	1	0	1	0	0	0	1	0	0.434498
1337	0	1	1	0	0	0	0	0	0	0	0	0	0.0158308
1338	0	1	1	0	0	0	0	1	1	0	0	0	0.0094787
1339	1	0	0	1	1	1	1	0	0	0	1	1	0.000719627
1340	1	1	1	1	1	1	1	1	1	1	1	1	0.0278472
1341	0	1	1	0	0	0	0	0	1	0	0	0	0.0672306
1342	0	1	1	0	0	0	0	1	1	0	0	0	0.182362
1343	1	1	1	1	1	1	1	1	1	1	1	1	0.000535796
1344	0	1	1	0	0	0	0	1	1	0	0	0	0.0144312
1345	0	1	1	0	0	0	0	1	1	0	0	0	0.153447
1346	1	1	1	1	1	1	1	1	1	1	1	1	0.0888095
1347	0	1	1	0	0	0	0	1	1	0	0	0	0.773763
1348	0	1	1	0	0	0	0	1	1	0	0	0	0.0452737
1349	0	1	1	0	1	0	0	1	1	0	0	1	0.144707
1350	1	1	1	1	1	1	1	1	1	1	1	1	0.00491617
1351	0	1	1	0	0	0	0	1	1	0	0	0	0.495061
1352	1	1	1	0	1	0	1	1	1	0	1	0	0.168282
1353	0	1	1	0	0	0	0	1	1	0	0	0	0.059306
1354	1	1	1	1	1	1	1	1	1	1	1	1	0.380607
1355	1	0	0	1	1	1	1	0	0	1	1	1	0.00195773
1356	1	1	1	1	1	1	1	1	1	1	1	1	0.0109212
1357	0	1	1	0	0	0	0	1	1	0	0	0	0.0417726
1358	0	1	1	0	0	0	0	1	1	0	0	0	0.442072
1359	1	1	1	1	1	1	1	1	1	0	1	0	0.398113
1360	1	0	1	1	1	1	0	0	0	0	0	0	0.591121
1361	0	0	1	0	0	0	0	0	0	0	0	0	0.529941
1362	1	1	1	1	1	1	1	1	1	1	1	1	0.359235
1363	0	1	1	0	0	0	0	0	0	0	0	0	0.0225112
1364	1	1	1	1	1	1	1	1	1	1	1	1	0.231799
1365	1	1	0	1	1	1	1	0	0	1	1	1	0.00284601
1366	1	1	1	1	1	1	1	1	1	1	1	1	0.418082
1367	1	1	1	1	1	1	1	1	1	1	1	1	0.393932
1368	0	0	1	0	0	0	0	0	0	0	0	1	0.114788
1369	1	1	1	1	1	1	1	1	1	1	1	1	0.144094
1370	1	1	1	1	1	1	1	1	1	1	1	1	0.0233483
1371	1	1	1	1	1	1	1	1	1	1	1	1	0.00151278
1372	0	0	0	0	0	0	0	0	0	0	0	0	0.143644
1373	1	1	1	1	1	1	1	1	1	1	1	1	0.0190684
1374	0	1	1	0	0	0	0	1	1	0	0	0	0.06631
1375	0	1	1	0	0	0	0	0	0	0	0	0	0.80472
1376	0	0	0	0	0	0	0	0	0	0	0	0	0.00116236
1377	0	0	0	0	0	0	0	0	0	0	0	0	0.249095
1378	1	1	1	1	1	1	1	1	1	1	1	1	0.929865
1379	1	1	1	1	1	1	1	1	1	1	1	1	0.0715242
1380	1	1	1	1	1	1	1	1	1	1	1	1	0.0669059
1381	1	0	0	1	1	1	1	0	0	0	1	0	0.00878823
1382	0	0	0	0	0	0	0	0	0	0	0	0	0.00342028
1383	0	0	0	0	0	0	0	0	0	0	0	0	0.212124
1384	0	0	0	0	0	0	0	0	0	0	0	0	0.00700816
1385	1	0	0	1	1	1	0	0	0	0	0	1	0.034682
1386	0	1	1	0	0	0	0	1	1	0	0	0	0.0176854
1387	0	1	1	0	0	0	0	1	1	0	0	0	0.0847043
1388	0	0	0	0	0	0	0	0	0	0	0	0	0.0071903
1389	0	0	0	0	0	0	0	0	0	0	0	0	0.0182944
1390	0	0	0	0	0	0	0	1	1	0	0	0	0.0530558
1391	0	0	0	0	0	0	0	0	0	0	0	0	0.0087486
1392	0	1	1	0	0	0	0	0	0	0	0	0	0.0013827
1393	0	1	1	0	0	0	0	1	1	0	0	0	0.0987983
1394	1	1	1	1	1	1	1	1	1	1	1	1	0.000434348
1395	0	1	1	0	0	0	0	0	0	0	0	1	0.30892
1396	1	1	1	1	1	1	1	1	1	1	1	1	0.0056231
1397	0	0	0	0	0	0	0	0	0	0	0	0	8.15333e-05
1398	0	1	1	1	0	1	0	1	1	1	0	1	0.0265993
1399	1	0	0	1	1	1	1	0	0	1	1	1	0.00048395
1400	0	1	1	1	0	1	0	0	0	0	0	1	0.0013772
1401	1	1	1	1	1	1	1	1	1	1	1	1	0.795384
1402	1	1	1	1	1	1	1	1	1	1	1	1	0.372721
1403	1	1	1	1	0	0	0	1	1	0	0	0	0.00954282
1404	0	1	1	0	0	0	0	1	1	0	0	0	0.751158
1405	1	1	1	1	1	1	1	1	1	1	1	1	0.851301
1406	0	0	0	0	0	0	0	0	0	0	0	0	0.159793
1407	1	1	1	1	1	0	1	1	1	0	1	0	0.141244
1408	0	1	1	0	0	0	0	1	1	0	0	0	0.00494618
1409	1	1	1	1	1	1	1	1	1	1	1	1	0.431792
1410	1	1	1	1	1	1	1	1	1	1	1	1	0.0405771
1411	0	0	0	0	0	0	0	0	0	0	0	0	0.00297638
1412	0	1	1	0	0	0	0	0	0	0	0	0	0.00771781
1413	0	1	1	0	0	0	1	1	1	0	1	0	0.669975
1414	0	1	1	0	0	0	0	1	1	0	0	0	0.011958
1415	1	1	1	1	1	1	1	1	1	1	1	1	0.43692
1416	0	1	1	0	0	0	0	1	1	0	0	0	0.044419
1417	1	1	1	1	1	1	1	1	1	1	1	1	0.754224
1418	0	1	1	0	0	0	0	1	1	0	0	0	0.164461
1419	1	1	1	0	1	0	1	1	1	0	1	0	0.00359253
1420	1	0	0	1	1	1	1	0	0	1	1	1	0.000216121
1421	1	1	1	1	1	1	1	1	1	1	1	1	0.000521717
1422	0	1	1	0	0	0	0	1	1	0	0	0	0.0946757
1423	1	0	0	0	1	1	1	0	0	0	1	0	0.0178302
1424	0	1	1	0	1	0	0	0	1	0	1	0	0.0316432
1425	1	1	1	1	1	1	1	1	1	1	1	1	0.00262288
1426	0	1	1	0	0	0	0	0	0	0	0	0	0.575739
1427	1	0	0	1	1	1	1	1	0	1	1	1	0.0197544
1428	1	1	1	1	1	1	1	1	1	1	1	1	0.0874542
1429	0	0	1	0	0	0	0	0	0	0	0	0	0.432179
1430	0	1	1	0	0	0	0	1	1	0	0	0	0.160714
1431	0	1	1	0	0	0	0	1	1	0	0	1	0.000471765
1432	1	1	1	1	1	1	1	1	1	1	1	1	0.00211841
1433	1	1	1	1	1	1	1	0	1	0	1	0	0.0815838
1434	0	1	1	0	0	0	0	0	1	0	0	0	0.0203418
1435	1	1	1	1	1	1	1	1	1	1	1	1	0.406442
1436	1	1	1	1	1	1	1	1	1	1	1	1	0.0001184
1437	0	0	0	0	0	0	0	0	0	0	0	0	0.000167114
1438	0	0	0	0	0	0	0	0	0	0	0	0	0.208297
1439	0	1	1	0	0	0	0	0	1	0	0	0	0.0514473
1440	1	1	1	1	1	1	1	1	1	1	1	1	0.117362
1441	1	0	1	0	1	0	1	0	0	0	1	0	0.878277
1442	0	1	1	0	0	0	0	1	1	0	0	0	0.357293
1443	1	0	0	1	1	1	1	0	0	0	1	1	0.000317588
1444	0	0	0	0	0	0	0	0	0	0	0	0	0.00663018
1445	0	1	1	0	0	0	0	0	0	0	0	0	0.0423288
1446	0	0	0	0	0	0	0	0	0	0	0	0	0.0800894
1447	1	1	1	0	1	0	0	1	1	0	0	0	0.0777639
1448	1	1	1	1	1	1	1	1	1	1	1	1	0.057681
1449	0	0	0	0	0	0	0	0	0	0	0	0	0.118646
1450	1	1	1	1	1	1	1	1	1	1	1	1	0.286792
1451	1	1	1	1	1	1	1	1	1	1	1	1	0.00210601
1452	1	1	1	1	1	1	1	1	1	1	1	1	0.000107187
1453	0	1	1	1	0	0	0	1	1	0	0	0	0.171709
1454	1	1	1	1	1	1	1	1	1	1	1	1	0.552505
1455	1	1	1	1	1	1	1	1	1	1	1	1	0.00107901
1456	0	0	0	0	1	0	0	0	0	0	0	0	0.0270973
1457	0	0	0	0	0	0	0	0	0	0	0	0	0.692403
1458	1	1	1	1	1	1	1	1	1	1	1	1	0.0600057
1459	0	1	1	0	0	0	0	1	1	0	0	0	0.186863
1460	1	1	1	1	0	1	1	1	1	1	1	1	0.000114611
1461	1	1	1	1	1	1	1	1	1	1	1	1	0.0111936
1462	1	1	1	1	1	1	1	1	1	1	1	1	0.325988
1463	1	1	1	0	1	0	1	1	1	0	1	0	0.00300082
1464	0	1	1	0	0	0	0	1	1	0	0	0	0.0906009
1465	0	1	1	0	0	0	0	1	1	0	0	0	0.000877513
1466	1	1	1	0	1	0	1	1	1	0	1	0	0.0134737
1467	0	1	1	0	0	0	0	1	1	0	0	1	0.0559341
1468	1	1	1	1	1	1	1	1	1	1	1	1	0.0117899
1469	0	0	0	0	0	0	0	0	0	0	0	0	0.0370369
1470	1	1	1	1	1	1	1	1	1	1	1	1	0.418367
1471	0	0	0	0	0	0	0	0	0	0	0	0	0.000999379
1472	1	1	1	1	1	1	1	1	1	1	1	1	0.000650183
1473	0	0	0	0	0	0	0	0	0	0	0	0	0.002268
1474	0	0	0	0	0	0	0	0	0	0	0	0	0.0494969
1475	1	0	0	1	1	1	1	0	0	0	1	0	0.200015
1476	0	1	1	0	0	0	0	1	1	0	0	0	0.0400971
1477	0	0	0	0	0	0	0	1	1	0	0	0	0.00365291
1478	0	1	1	0	0	0	0	0	0	0	0	0	0.128859
1479	1	1	1	1	1	1	1	1	1	1	1	1	0.0818795
1480	0	0	0	1	0	1	0	0	0	0	0	0	0.000369618
1481	1	1	1	1	1	1	1	1	1	1	1	1	0.983292
1482	1	1	1	1	1	1	1	1	1	1	1	1	0.000875193
1483	0	1	1	0	0	0	0	1	1	0	0	0	0.393654
1484	1	1	1	1	1	1	1	1	1	1	1	1	0.327162
1485	0	0	0	0	1	0	1	0	0	0	1	0	0.0271438
1486	1	0	0	1	1	1	1	0	0	0	1	1	0.00108664
1487	1	1	1	1	1	1	1	1	1	1	1	1	0.161147
1488	0	1	1	0	0	0	0	1	1	0	0	0	0.587806
1489	0	0	0	1	1	1	0	0	0	0	0	0	0.00832958
1490	1	1	1	1	1	1	1	1	1	1	1	1	0.589671
1491	1	1	1	1	1	1	1	1	1	1	1	1	0.000589036
1492	0	0	0	0	0	0	0	0	0	0	0	0	0.000180685
1493	1	1	1	1	1	1	1	1	1	1	1	1	0.130374
1494	1	1	1	1	1	1	1	1	1	1	1	1	0.131247
1495	1	1	1	1	1	1	1	1	1	1	1	1	0.261513
1496	0	0	0	0	0	0	0	0	0	0	0	0	0.0160469
1497	0	0	1	0	0	0	0	0	0	0	0	0	0.0043487
1498	1	1	1	1	1	1	1	1	1	1	1	1	0.0553393
1499	0	1	1	0	0	0	0	0	0	0	0	0	0.000283255
1500	0	1	1	0	0	0	0	0	1	0	0	0	0.000115234
1501	1	1	1	1	1	1	1	1	1	1	1	1	0.00158912
1502	1	1	1	0	1	0	1	1	1	0	1	0	0.215615
1503	1	1	1	1	1	1	1	1	1	1	1	1	0.232974
1504	0	1	1	0	0	0	0	1	1	0	0	0	0.0637801
1505	0	1	1	0	0	0	1	1	1	0	0	1	0.048471
1506	0	1	1	0	0	0	0	1	1	0	0	0	0.0129745
1507	1	1	1	1	1	1	1	1	1	1	1	1	0.000873418
1508	1	1	1	1	1	1	1	1	1	1	1	1	0.0713923
1509	1	1	1	1	1	1	1	1	1	1	1	1	0.425825
1510	0	1	1	0	0	0	0	1	1	0	0	0	0.487996
1511	0	1	1	0	0	0	0	1	1	0	0	0	0.0145894
1512	1	1	1	1	1	1	1	0	1	1	1	1	0.000166577
1513	1	0	0	1	1	1	0	0	0	0	0	0	0.0066019
1514	1	0	0	1	1	1	1	0	0	0	1	0	0.0365964
1515	0	1	1	0	0	0	0	0	1	0	0	0	0.164856
1516	0	1	1	0	0	0	0	1	1	0	0	0	0.00023507
1517	0	0	0	0	0	0	0	0	0	0	0	0	0.0409648
1518	0	1	1	0	0	0	0	1	1	0	0	1	0.108927
1519	0	0	0	0	0	0	0	0	0	0	0	0	0.40208
1520	1	1	1	1	1	1	1	1	1	0	1	1	0.052387
1521	1	1	1	0	1	0	1	0	0	0	1	0	0.333238
1522	0	1	1	0	0	0	0	0	0	0	0	0	0.0486784
1523	0	0	0	0	0	0	0	0	0	0	0	0	0.257812
1524	0	1	1	0	0	0	0	1	1	0	0	0	0.366969
1525	1	1	1	1	1	1	1	1	1	1	1	1	0.437308
1526	1	1	1	1	1	1	1	1	1	1	1	1	0.327119
1527	0	0	0	0	0	0	0	0	0	0	0	0	0.167805
1528	1	1	1	1	1	1	1	1	1	1	1	1	0.239752
1529	1	1	1	1	1	1	1	1	1	1	1	1	0.760321
1530	0	1	1	0	0	0	0	1	1	0	0	0	0.107157
1531	0	0	0	0	0	0	0	0	0	0	0	0	0.00394886
1532	0	0	0	0	0	0	0	0	0	0	0	0	0.000880989
1533	1	0	0	0	1	0	0	0	0	0	0	0	0.502358
1534	0	1	1	0	0	0	0	1	1	0	0	0	0.0572466
1535	0	1	1	0	0	0	0	0	0	0	0	0	0.0056835
1536	1	1	1	1	1	1	1	1	1	1	1	1	0.000258485
1537	0	0	0	0	0	0	0	0	0	0	0	0	0.0120696
1538	1	1	1	1	1	1	1	1	1	1	1	1	0.546113
1539	0	1	1	0	0	0	0	1	1	0	0	0	0.559948
1540	0	1	1	0	0	0	0	0	0	0	0	0	0.0238621
1541	1	0	0	1	1	1	1	0	0	0	1	0	0.201835
1542	1	1	1	1	1	1	1	1	1	1	1	1	0.00031097
1543	0	1	1	0	0	0	0	1	1	0	0	0	0.012123
1544	1	0	0	1	1	1	1	0	0	0	1	0	0.00678035
1545	0	1	1	1	0	1	1	1	1	1	1	1	0.000932336
1546	1	1	1	1	1	1	1	1	1	1	1	1	0.000197388
1547	1	0	1	0	1	0	0	0	0	0	0	0	0.0460416
1548	1	1	1	1	1	1	1	1	1	1	1	1	0.290058
1549	1	1	1	1	1	1	1	1	1	1	1	1	0.0695419
1550	0	0	0	0	0	0	0	0	0	0	0	0	0.112956
1551	1	0	0	1	1	1	1	0	0	1	1	1	0.000194267
1552	1	1	1	1	1	1	1	1	1	1	1	1	0.379787
1553	0	1	1	0	0	0	0	1	1	0	0	0	0.467473
1554	0	1	1	0	0	0	1	1	1	1	1	1	0.000834365
1555	1	1	1	1	1	1	1	1	1	1	1	1	0.272612
1556	0	0	1	0	0	0	0	0	0	0	0	0	0.88896
1557	0	0	0	0	0	0	0	0	0	0	0	0	0.0581401
1558	1	1	1	1	1	1	1	1	1	1	1	1	0.000221598
1559	1	1	1	1	1	1	1	1	1	1	1	1	0.570922
1560	1	1	1	1	1	1	1	1	1	1	1	1	0.0374862
1561	1	1	1	1	1	1	1	1	1	1	1	1	0.101889
1562	1	1	1	1	1	1	1	1	1	1	1	1	0.25897
1563	1	1	1	1	1	1	1	1	1	1	1	1	0.306089
1564	0	1	1	0	0	0	0	1	1	0	0	0	0.147708
1565	1	1	1	1	1	1	1	1	1	1	1	1	0.579206
1566	0	0	0	0	0	0	0	0	0	0	0	0	0.00044953
1567	0	1	1	0	0	0	0	0	0	0	0	0	0.229522
1568	1	1	1	1	1	1	1	1	1	1	1	1	0.00440232
1569	1	0	0	1	1	1	1	0	0	0	1	0	0.0402406
1570	1	1	1	1	1	1	0	1	1	0	0	0	0.0014504
1571	0	1	1	0	0	0	0	1	1	0	0	0	0.0798281
1572	1	1	1	1	1	1	1	1	1	1	1	1	5.39383e-05
1573	0	1	1	0	0	0	0	1	1	0	0	0	0.107422
1574	1	1	1	1	1	1	1	0	0	0	1	0	0.0764969
1575	1	1	1	1	1	1	1	1	1	1	1	1	0.517439
1576	0	1	1	0	0	0	0	0	0	0	0	0	0.247191
1577	1	1	1	1	1	1	1	1	1	0	1	0	0.71513
1578	0	1	1	0	0	0	1	1	1	0	1	0	0.284474
1579	0	1	1	0	0	0	0	1	1	0	0	0	0.512129
1580	1	1	1	1	1	1	1	1	1	1	1	1	0.118807
1581	1	1	1	1	1	1	1	1	1	1	1	1	0.214341
1582	0	1	1	0	0	0	0	0	0	0	0	0	0.00470198
1583	0	0	0	0	0	0	0	0	0	0	0	0	0.00265481
1584	1	1	1	1	1	1	1	1	1	1	1	1	0.000283105
1585	0	1	1	0	0	0	0	0	0	0	0	0	0.408136
1586	1	0	0	1	1	1	1	0	0	1	1	1	0.0348091
1587	1	1	1	0	1	0	0	1	1	0	0	0	0.367152
1588	0	1	1	0	0	0	0	1	1	0	0	0	0.692105
1589	1	0	0	1	1	1	1	0	0	0	1	0	0.00117291
1590	1	0	0	1	1	1	1	0	0	0	1	0	0.213199
1591	1	1	1	1	1	1	1	1	1	1	1	1	0.470012
1592	1	1	1	1	1	1	1	1	1	1	1	1	0.000119172
1593	0	0	1	1	0	1	0	1	1	0	0	1	0.000161122
1594	0	0	1	0	0	0	0	0	1	0	0	0	0.000174067
1595	1	1	1	1	1	1	1	1	1	1	1	1	0.000450232
1596	1	1	1	1	1	1	1	1	1	1	1	1	0.000157442
1597	1	1	1	1	0	1	0	0	1	0	0	0	7.62209e-05
1598	1	1	1	1	1	1	1	1	1	1	1	1	0.101463
1599	0	1	1	0	1	0	0	1	1	0	1	0	0.00148469
1600	0	1	1	0	0	0	1	1	1	0	1	1	0.555788
1601	1	1	1	1	1	1	1	1	1	1	1	1	0.000215661
1602	1	1	1	1	1	1	1	1	1	1	1	1	0.0789164
1603	1	1	1	1	1	1	1	1	1	1	1	1	0.215041
1604	0	1	1	0	0	0	0	1	1	0	0	0	0.00433595
1605	0	0	0	0	0	0	0	0	0	0	0	0	0.020751
1606	1	1	1	1	1	1	1	1	1	1	1	1	0.000225283
1607	1	1	1	1	1	1	1	1	1	0	1	0	0.669351
1608	1	1	1	1	1	1	1	1	1	1	1	1	0.427218
1609	1	1	1	1	1	1	1	1	1	1	1	1	0.000201774
1610	0	0	0	0	0	0	0	0	0	0	0	0	0.0134904
1611	0	1	1	0	0	0	0	1	1	0	0	0	0.117441
1612	1	1	1	1	1	1	1	1	1	1	1	1	0.0447097
1613	1	1	1	1	1	1	1	1	1	1	1	1	0.329771
1614	0	0	0	0	0	0	0	0	0	0	0	0	0.00414831
1615	1	1	1	1	1	1	1	1	1	1	1	1	0.0300328
1616	1	0	0	1	1	1	1	0	0	0	1	1	0.0241817
1617	1	1	1	0	1	0	0	1	1	0	0	0	0.520303
1618	0	1	1	0	0	0	0	1	1	0	0	1	0.00143819
1619	0	0	1	0	0	1	0	1	1	0	0	1	0.00190765
1620	0	0	0	0	0	0	0	0	0	0	0	0	0.015172
1621	1	1	1	1	1	1	1	1	1	1	1	1	0.345063
1622	1	1	1	1	1	1	1	1	1	1	1	1	0.151197
1623	1	1	1	1	1	1	1	1	1	1	1	1	0.165537
1624	0	1	1	1	0	1	0	0	0	0	0	1	0.81275
1625	0	1	1	1	0	0	0	1	1	0	0	0	0.0140091
1626	0	0	1	0	0	0	0	0	0	0	0	0	0.286947
1627	1	0	0	1	1	1	1	0	0	0	1	1	0.00816567
1628	1	1	1	1	1	1	1	1	1	1	1	1	0.736673
1629	0	1	1	0	0	0	0	0	0	0	0	0	0.000407792
1630	1	1	1	1	1	1	1	1	1	1	1	1	0.0842784
1631	1	1	1	1	1	1	1	1	1	1	1	1	0.0119845
1632	0	0	1	0	0	0	0	0	1	0	0	0	0.045862
1633	1	1	1	1	1	1	1	1	1	1	1	1	0.571644
1634	0	0	0	1	0	1	0	0	0	0	0	1	0.305766
1635	0	0	1	0	0	0	0	0	0	0	0	0	0.869265
1636	0	0	0	0	0	0	0	0	0	0	0	0	0.239718
1637	1	1	1	0	1	0	1	1	1	0	1	0	0.336301
1638	1	1	1	1	1	1	1	1	1	0	1	0	0.12706
1639	1	1	1	1	1	1	1	0	0	0	1	1	0.023215
1640	1	1	1	1	1	1	1	1	1	1	1	1	0.50948
1641	1	1	1	1	1	1	1	1	1	1	1	1	0.842285
1642	0	1	1	0	0	0	0	0	0	0	0	0	0.00871228
1643	0	0	0	0	0	0	0	0	0	0	0	0	0.151218
1644	0	1	1	0	0	0	0	1	1	0	0	0	0.312501
1645	1	1	1	1	1	1	1	1	1	1	1	1	0.220082
1646	1	0	0	1	1	1	1	0	0	1	1	1	0.171655
1647	0	0	0	0	0	0	0	0	0	0	0	0	0.00818794
1648	0	1	1	0	0	0	0	0	0	0	0	0	0.0265904
1649	0	0	0	0	0	0	0	0	0	0	0	0	0.163709
1650	1	1	1	1	1	1	1	1	1	1	1	1	0.538888
1651	0	0	0	0	0	0	0	0	0	0	0	0	0.492736
1652	0	0	0	0	0	0	0	1	1	0	1	0	0.000965124
1653	0	0	0	0	0	0	0	0	0	0	0	0	0.45668
1654	1	0	0	1	1	1	1	1	1	1	1	1	0.0481332
1655	0	1	1	0	0	0	0	1	1	0	0	0	0.109779
1656	1	1	1	1	1	1	1	1	1	1	1	1	0.0597566
1657	0	0	0	0	0	0	0	0	0	0	0	0	0.168974
1658	1	1	1	1	1	1	1	1	1	1	1	1	4.22352e-05
1659	0	1	1	0	0	0	0	0	0	0	0	0	0.0560623
1660	0	1	1	0	0	0	0	1	1	0	0	0	0.0448853
1661	1	1	1	1	1	1	1	1	1	1	1	1	0.071287
1662	0	1	1	0	0	0	0	1	1	0	0	0	0.178998
1663	1	1	1	1	1	1	1	1	1	1	1	1	0.777077
1664	1	1	1	0	1	0	1	0	0	0	1	0	0.102531
1665	1	1	1	0	1	0	0	1	1	0	0	0	0.0650588
1666	0	0	0	0	0	0	0	0	0	0	0	0	0.00072554
1667	1	1	1	1	1	1	1	1	1	1	1	1	0.337154
1668	1	1	1	1	1	1	1	1	1	1	1	1	0.497086
1669	1	1	1	1	1	1	1	1	1	1	1	1	0.706332
1670	0	0	0	0	0	0	0	0	0	0	0	0	0.00862212
1671	1	1	1	0	1	0	1	1	1	0	1	0	0.0704489
1672	1	1	1	1	1	1	1	1	1	1	1	1	0.0525993
1673	1	1	1	1	1	1	0	0	0	0	1	1	0.510803
1674	0	1	1	0	0	0	0	1	1	0	0	0	0.007689
1675	0	1	1	0	0	0	0	1	1	0	0	0	0.0669558
1676	1	1	1	1	1	1	1	1	1	1	1	1	0.746133
1677	0	1	1	1	0	1	0	1	1	1	0	1	0.00133926
1678	1	1	1	1	1	1	1	1	1	0	1	0	0.679721
1679	0	1	1	0	0	0	0	1	1	0	0	0	0.493343
1680	0	1	1	0	0	0	0	1	1	0	0	0	0.0209613
1681	1	0	0	0	1	1	1	0	0	0	1	0	0.132079
1682	0	0	0	1	1	1	0	0	0	1	0	1	0.00364423
1683	1	0	0	1	1	1	1	0	0	0	1	0	0.00103011
1684	1	0	0	1	1	1	1	0	0	1	1	1	0.0118422
1685	0	1	1	0	0	0	1	1	1	0	1	1	0.0196706
1686	1	1	1	1	1	1	1	1	1	1	1	1	2.87888e-05
1687	0	0	0	0	0	0	0	0	0	0	0	0	0.0445696
1688	1	1	1	0	0	0	1	1	1	0	1	0	0.307867
1689	1	1	1	1	1	1	1	1	1	1	1	1	0.0470955
1690	1	1	1	1	1	1	1	1	1	1	1	1	0.433241
1691	1	1	1	1	1	1	1	1	1	1	1	1	0.0735007
1692	1	1	1	1	1	1	1	1	1	1	1	1	0.000867229
1693	1	1	1	1	1	1	1	1	1	1	1	1	0.043367
1694	0	1	1	0	0	0	0	0	0	0	0	0	0.00455839
1695	0	0	0	0	0	0	0	0	0	0	0	0	0.000205669
1696	1	1	1	1	1	1	1	1	1	0	1	1	0.170257
1697	0	0	0	0	0	0	0	0	0	0	0	0	0.0815247
1698	1	1	1	0	1	0	1	1	1	0	1	0	0.0460776
1699	0	1	1	0	0	0	0	1	1	0	0	0	0.318335
1700	0	1	1	0	0	0	0	1	1	0	0	0	0.23416
1701	1	1	1	1	1	1	1	1	1	1	1	1	0.299596
1702	0	1	1	0	0	0	0	1	1	0	0	0	0.0146743
1703	0	1	1	0	0	0	0	0	0	0	0	0	0.133511
1704	1	1	0	1	1	1	1	0	0	1	1	1	0.00210704
1705	1	1	1	1	1	1	1	0	0	0	1	0	0.000848485
1706	1	1	1	1	1	1	1	1	1	1	1	1	0.309976
1707	0	1	1	0	0	0	0	1	1	0	0	0	0.0262381
1708	1	1	1	1	1	1	1	1	1	0	1	0	0.0583914
1709	0	0	0	0	0	0	0	0	0	0	0	0	0.00689337
1710	1	1	1	1	1	1	1	1	1	1	1	1	0.00090546
1711	1	1	1	1	1	1	1	1	1	1	1	1	0.000763653
1712	1	0	0	1	1	1	0	0	0	0	0	0	0.000336143
1713	0	0	0	0	0	1	0	0	0	0	0	0	0.00892744
1714	1	0	0	1	1	1	1	0	0	1	1	1	0.279414
1715	0	1	1	0	0	0	0	1	1	0	0	0	0.333493
1716	1	1	1	1	1	1	1	1	1	0	1	0	0.153757
1717	1	1	1	1	1	1	1	1	1	0	1	1	0.258026
1718	0	0	0	0	1	0	0	0	0	0	0	0	0.00154464
1719	1	1	1	1	1	1	0	1	1	0	0	1	0.000361764
1720	0	1	1	0	0	0	0	1	1	0	0	0	0.0462398
1721	1	1	1	0	1	0	1	1	1	0	1	0	0.0559529
1722	1	1	1	1	1	1	1	1	1	1	1	1	0.0631372
1723	1	1	1	1	1	1	1	1	1	1	1	1	0.0421809
1724	0	1	1	0	0	0	0	0	0	0	0	0	0.00177428
1725	1	1	1	1	0	1	1	1	1	1	1	1	0.0126381
1726	1	1	1	1	1	0	1	1	1	1	1	1	0.112299
1727	1	1	1	1	1	1	1	1	1	1	1	1	0.237834
1728	1	1	1	1	1	1	1	1	1	1	1	1	0.390095
1729	0	0	1	0	1	0	1	1	1	0	1	0	0.264004
1730	0	1	1	0	0	0	0	1	1	0	0	0	0.0388571
1731	0	0	0	0	0	0	0	0	0	0	0	0	0.166168
1732	1	1	1	1	1	1	1	1	1	1	1	1	0.707411
1733	1	1	1	0	1	0	0	1	1	0	0	0	0.132431
1734	0	1	1	0	0	0	0	1	1	0	0	0	0.0766928
1735	0	1	1	1	0	1	0	1	1	0	0	1	0.00744118
1736	0	1	1	0	0	0	0	1	1	0	0	0	0.000571682
1737	0	0	0	0	0	0	0	0	0	0	0	0	0.0295553
1738	1	1	1	1	1	1	1	1	1	0	1	1	0.059658
1739	1	1	1	0	1	0	0	1	1	0	0	0	0.00444609
1740	0	1	1	0	0	0	0	1	1	0	0	0	0.00984659
1741	1	1	1	1	1	1	1	0	0	1	1	1	0.00330297
1742	0	0	0	0	0	0	0	0	0	0	0	0	0.000908679
1743	1	1	1	1	1	1	1	1	1	1	1	1	0.558244
1744	1	1	1	1	1	1	1	1	1	1	1	1	0.484673
1745	1	1	1	1	1	1	1	1	1	1	1	1	0.000625281
1746	0	1	1	0	0	0	0	0	0	0	0	0	0.0532395
1747	1	1	1	1	1	1	1	1	1	1	1	1	0.176066
1748	0	1	1	0	0	0	0	1	1	0	0	0	0.0906624
1749	0	0	0	0	0	0	0	0	0	0	0	0	0.109477
1750	1	1	1	1	1	1	1	1	1	0	1	1	0.00310048
1751	1	0	0	1	1	1	1	0	0	1	1	1	0.01281
1752	1	0	0	1	1	1	1	0	0	0	1	1	0.192268
1753	1	1	1	1	1	1	1	1	1	1	1	1	0.0246212
1754	1	1	1	1	1	1	0	1	1	0	0	0	0.0623824
1755	0	1	1	0	0	0	0	1	1	0	0	0	0.068757
1756	0	0	0	0	0	0	1	0	0	0	1	0	0.183481
1757	0	1	1	0	0	0	0	1	1	0	0	0	0.000829287
1758	1	1	1	1	1	1	1	1	1	1	1	1	0.000850645
1759	1	0	0	1	1	1	1	0	0	1	1	1	0.000155478
1760	0	0	0	0	0	0	0	0	0	0	0	0	0.00222663
1761	0	0	0	0	0	0	0	0	0	0	0	0	0.0200248
1762	1	1	1	1	1	1	1	1	1	1	1	1	0.209361
1763	1	1	1	1	1	1	1	1	1	1	1	1	0.000165685
1764	1	1	1	0	1	0	1	0	0	0	1	0	0.0539798
1765	0	1	1	0	0	0	1	1	1	1	1	1	0.177995
1766	1	1	1	1	1	1	0	1	1	0	0	0	0.200984
1767	1	1	1	1	1	1	1	1	1	1	1	1	0.175788
1768	0	1	1	0	0	0	0	1	1	0	0	0	0.545794
1769	0	1	1	0	0	0	0	1	1	0	0	0	0.0502497
1770	1	1	1	1	1	1	1	1	1	1	1	1	0.0650101
1771	1	1	1	0	1	0	1	1	1	0	1	0	0.091997
1772	0	0	1	0	0	0	0	0	0	0	0	0	0.326659
1773	0	1	1	0	0	0	0	1	1	0	0	0	0.000710918
1774	1	1	1	1	1	1	1	1	1	1	1	1	0.0663595
1775	1	1	1	0	1	0	1	1	1	0	1	0	0.254
1776	0	1	1	0	0	0	0	1	1	0	0	0	0.739043
1777	0	1	1	0	0	0	0	1	1	0	0	0	0.660641
1778	1	1	1	1	1	1	1	1	1	1	1	1	0.214341
1779	1	0	0	0	1	0	1	0	0	0	1	0	0.826906
1780	0	1	1	0	0	0	0	1	1	0	0	0	0.0734467
1781	1	1	1	1	1	1	1	1	1	1	1	1	0.192385
1782	0	1	1	0	0	0	0	1	1	0	0	0	0.0821732
1783	0	1	1	0	0	0	0	1	1	0	0	0	0.0334302
1784	1	0	0	0	1	0	0	0	0	0	0	0	0.399647
1785	0	1	1	0	0	0	0	1	1	0	0	0	0.397927
1786	1	1	1	0	1	1	1	1	1	0	1	1	0.0909887
1787	0	1	1	0	0	0	0	1	1	0	0	0	0.412575
1788	1	1	1	1	0	0	1	1	1	0	1	0	0.00648078
1789	0	0	0	0	0	0	0	0	0	0	0	0	0.000432317
1790	1	1	1	1	1	1	1	1	1	0	1	0	0.316356
1791	1	1	1	1	1	1	0	1	1	1	0	1	0.00101361
1792	1	1	1	1	1	1	1	1	1	1	1	1	0.000714491
1793	1	1	1	1	1	1	1	1	1	1	1	1	0.00111938
1794	0	1	1	0	0	0	0	1	1	0	0	0	0.0176854
1795	1	1	1	1	1	1	1	1	1	1	1	1	0.189174
1796	0	1	1	0	0	0	0	0	0	0	0	0	0.0356108
1797	1	1	1	1	1	1	1	1	1	1	1	1	0.0223885
1798	1	1	1	1	1	1	1	1	1	1	1	1	0.391896
1799	1	0	0	1	1	1	0	0	0	0	0	0	0.0143121
1800	1	1	1	1	1	1	1	1	1	1	1	1	0.0504248
1801	1	1	1	1	1	1	1	1	1	1	1	1	0.287404
1802	0	1	1	0	0	0	0	1	1	0	0	0	0.0216818
1803	0	1	1	0	0	0	0	1	1	0	0	0	0.396438
1804	1	1	1	1	1	1	1	1	1	1	0	1	0.77677
1805	1	1	1	1	1	1	1	1	1	1	1	1	7.14031e-05
1806	0	0	0	0	0	0	0	0	0	0	0	0	0.0174067
1807	0	0	0	0	0	0	0	0	0	0	0	0	0.0825334
1808	0	1	1	0	0	0	0	0	0	0	0	0	0.0638041
1809	0	0	0	0	0	0	0	0	0	0	0	0	0.7162
1810	1	1	1	1	1	1	1	1	1	1	1	1	0.187093
1811	0	1	1	1	0	1	0	1	1	1	0	1	0.00954711
1812	1	1	1	1	1	1	1	1	1	0	1	0	0.0762456
1813	1	1	1	1	1	1	1	1	1	1	1	1	0.398206
1814	1	1	1	1	1	1	1	1	1	1	1	1	0.0605067
1815	0	1	1	0	0	0	0	1	1	0	0	0	0.218954
1816	1	1	1	1	1	1	1	1	1	1	1	1	0.226334
1817	0	1	1	0	0	0	0	1	1	0	0	0	0.0361877
1818	1	1	1	1	1	1	1	1	1	0	1	1	0.497669
1819	0	1	1	0	0	0	0	1	1	0	0	0	0.0264894
1820	0	1	1	0	0	0	0	0	1	0	0	0	0.05738
1821	0	1	1	0	0	0	0	1	1	0	0	0	0.0110075
1822	0	0	0	1	0	1	0	0	0	0	1	1	5.43575e-05
1823	0	1	1	0	0	0	0	1	1	0	0	0	0.00100191
1824	0	1	1	0	0	0	0	1	1	0	0	0	0.0896055
1825	0	1	1	0	0	0	0	1	1	0	0	0	0.383711
1826	0	0	1	0	0	0	0	0	0	0	0	1	0.0122739
1827	0	1	1	0	0	0	1	0	0	0	1	1	0.209486
1828	1	1	1	1	1	1	1	1	1	1	1	1	0.362249
1829	1	1	1	1	1	1	1	1	1	1	1	1	0.407665
1830	0	1	1	0	0	0	0	0	0	0	0	0	0.0717357
1831	0	0	1	0	0	0	0	0	0	0	0	0	0.279263
1832	1	1	1	1	1	1	0	1	1	0	0	0	0.168282
1833	1	1	1	1	1	1	1	0	0	1	1	1	0.460235
1834	1	0	0	1	1	1	1	0	0	1	1	1	0.00150549
1835	0	1	1	0	0	0	0	1	1	0	0	0	0.0190684
1836	1	1	1	1	1	1	1	1	1	1	1	1	0.000194874
1837	0	1	1	0	0	0	0	1	1	0	0	0	0.052478
1838	0	1	1	1	0	1	0	0	0	0	0	0	0.000276892
1839	1	0	0	1	1	1	1	0	0	1	1	1	0.00332121
1840	0	1	1	0	0	0	0	1	1	0	0	0	0.00447971
1841	1	1	1	0	1	0	1	1	1	0	1	0	0.0362167
1842	1	1	1	1	1	1	1	1	1	1	1	1	0.527888
1843	0	1	1	0	0	0	0	0	1	0	0	0	0.00774952
1844	1	1	1	1	1	1	1	1	1	1	1	1	0.348098
1845	0	0	0	0	0	0	0	0	0	0	1	0	0.0027595
1846	0	1	1	1	0	1	0	1	1	0	0	0	0.23227
1847	0	1	1	0	0	0	0	1	1	0	0	0	0.00121665
1848	1	1	1	1	1	1	1	1	1	1	1	1	0.082252
1849	1	1	1	0	1	0	1	1	1	0	1	0	0.350974
1850	1	1	1	1	1	1	1	1	1	1	1	1	0.24141
1851	0	1	1	0	0	0	0	1	1	0	0	0	0.0526091
1852	1	1	1	1	1	1	1	1	1	1	1	1	0.427698
1853	1	1	1	1	1	1	1	1	1	1	1	1	0.510803
1854	1	1	1	1	1	1	1	1	1	1	1	1	0.395184
1855	0	1	1	0	0	0	0	0	0	0	0	0	0.412291
1856	0	1	1	0	0	0	0	0	0	0	0	0	0.168017
1857	0	1	1	0	0	0	0	1	1	0	0	0	0.0325828
1858	0	1	1	0	0	0	0	1	1	0	0	0	0.0407705
1859	1	1	1	1	1	1	1	1	1	1	1	1	0.69657
1860	0	1	1	0	0	0	0	1	1	0	0	0	0.120145
1861	0	1	1	0	0	0	0	1	1	0	0	0	0.28718
1862	0	1	1	0	0	0	0	1	1	0	0	0	0.22746
1863	0	1	1	0	0	0	0	1	1	0	0	0	0.163034
1864	0	0	0	0	0	0	0	0	0	0	0	0	0.0282516
1865	1	1	1	1	1	1	1	1	1	1	1	1	0.0470221
1866	1	1	1	1	1	1	1	1	1	0	1	1	0.47425
1867	0	1	1	0	0	0	0	1	1	0	0	0	0.00744458
1868	1	1	1	1	1	1	1	1	1	1	1	1	0.368944
1869	0	0	0	0	0	0	0	0	0	0	0	0	0.0111588
1870	1	0	0	1	1	1	0	0	0	0	0	0	0.144991
1871	1	1	1	1	1	1	1	1	1	1	1	1	0.336898
1872	1	1	1	1	1	1	1	1	1	1	1	1	0.0128778
1873	0	1	1	0	0	0	0	0	0	0	0	0	0.0156895
1874	0	0	0	0	1	0	0	0	0	0	0	0	0.0557849
1875	0	1	1	0	0	0	0	1	1	0	0	0	0.0289434
1876	0	1	1	0	0	0	0	1	1	0	0	0	0.239718
1877	1	1	1	1	1	1	1	1	1	1	1	1	0.44627
1878	1	1	1	1	1	1	1	1	1	1	1	1	0.201498
1879	1	1	1	1	1	1	1	1	1	1	1	1	0.369303
1880	1	0	0	0	1	0	0	0	0	0	0	0	0.00516427
1881	1	1	1	1	1	1	1	1	1	1	1	1	0.0694904
1882	0	1	1	0	0	0	0	1	1	0	0	0	0.342731
1883	1	1	1	1	1	1	1	1	1	1	1	1	0.730285
1884	1	1	1	0	1	0	0	1	1	0	0	0	0.0634937
1885	1	1	1	1	1	1	1	1	1	0	1	0	0.0653513
1886	1	1	1	1	1	1	1	1	1	1	1	1	0.00033106
1887	1	1	1	1	1	1	1	1	1	0	1	0	0.115812
1888	1	0	0	0	1	0	1	0	0	0	1	1	0.0433437
1889	0	1	1	0	0	0	0	1	1	0	0	0	0.54631
1890	0	1	1	0	0	0	0	0	1	0	0	0	0.413901
1891	1	1	1	1	1	1	1	1	1	0	1	0	0.186171
1892	1	1	1	1	1	1	1	1	1	1	1	1	0.0410622
1893	1	1	1	1	1	1	1	1	1	1	1	1	0.104894
1894	1	1	1	1	1	1	1	1	1	1	1	1	0.721242
1895	0	1	1	0	0	0	0	1	1	0	0	1	0.00473076
1896	0	1	1	0	0	0	0	1	1	0	0	0	0.323564
1897	0	0	0	0	1	0	0	0	0	0	0	0	0.501445
1898	1	1	1	1	1	1	1	1	1	1	1	1	0.611508
1899	1	1	1	1	1	1	1	1	1	1	1	1	0.000632393
1900	0	1	1	1	0	1	0	1	1	0	0	0	0.0026871
1901	1	1	1	1	1	1	1	1	1	0	1	1	0.00515396
1902	1	1	1	1	1	1	1	1	1	1	1	1	0.000242938
1903	1	1	1	1	0	0	1	1	1	0	0	0	0.0030964
1904	1	1	1	0	1	0	1	1	1	0	1	0	0.168811
1905	0	1	1	0	0	0	0	1	1	0	0	0	0.0106872
1906	1	1	1	1	1	1	1	1	1	1	1	1	0.00145836
1907	0	0	0	1	1	1	0	0	0	0	0	0	0.0022007
1908	0	1	1	1	0	1	1	1	1	0	0	0	0.000549971
1909	0	0	0	0	1	0	0	0	0	0	0	0	0.00707595
1910	0	1	1	0	0	0	0	1	1	0	0	0	0.0021091
1911	0	1	1	0	0	0	0	1	1	0	0	0	0.208861
1912	1	1	1	1	1	1	1	1	1	1	1	1	0.0126866
1913	0	1	1	0	0	0	0	0	0	0	0	0	0.160919
1914	0	0	0	0	0	0	0	0	0	0	0	0	0.0207012
1915	1	1	1	1	1	1	1	1	1	1	1	1	0.916833
1916	0	1	1	0	0	0	0	1	1	0	0	0	0.135261
1917	1	1	1	1	1	1	1	1	1	1	1	1	0.0138325
1918	1	1	1	0	1	0	1	1	1	0	1	0	0.173442
1919	1	1	1	1	1	1	1	1	1	1	1	1	0.625849
1920	0	1	1	0	0	0	0	1	1	0	0	0	0.0558701
1921	0	1	1	0	0	0	0	1	1	0	0	0	0.0142001
1922	1	0	0	1	1	1	1	0	0	0	1	0	0.260423
1923	0	1	1	0	0	0	0	1	1	0	0	0	0.0263799
1924	1	1	1	1	1	1	1	1	1	0	1	1	0.111454
1925	0	1	1	0	0	0	0	1	1	0	0	1	0.000961226
1926	1	1	1	1	1	1	1	1	1	1	1	1	0.518666
1927	0	1	1	1	0	1	0	1	1	0	0	1	5.2554e-05
1928	1	1	1	1	1	1	1	1	1	1	1	1	0.462907
1929	0	1	1	0	0	0	0	0	0	0	0	0	0.0218208
1930	0	1	1	0	0	0	0	1	1	0	0	0	0.210705
1931	1	1	1	1	1	1	1	1	1	1	1	1	7.89416e-05
1932	0	1	1	0	0	0	0	1	1	0	0	0	0.237355
1933	0	0	0	0	1	1	0	0	0	0	0	0	0.0013827
1934	0	1	1	0	0	0	0	1	1	0	0	1	0.010363
1935	0	0	0	0	0	0	0	0	0	0	0	0	7.97673e-05
1936	0	0	0	0	0	0	0	0	0	0	0	0	0.000178856
1937	0	0	0	1	0	1	0	0	0	0	0	0	0.000952511
1938	0	1	1	1	0	1	0	1	1	0	0	1	0.00188896
1939	0	1	1	1	0	1	0	1	1	1	0	1	0.00296637
1940	0	0	0	0	0	0	0	0	0	0	0	0	0.0398431
1941	1	1	1	1	1	1	1	1	1	1	1	1	0.256369
1942	1	1	1	1	1	1	1	1	1	1	1	1	0.035777
1943	1	0	0	1	1	1	1	0	0	0	1	1	0.000666058
1944	1	1	1	1	1	1	1	1	1	1	1	1	0.0102112
1945	1	1	1	1	1	1	1	1	1	1	1	1	0.175239
1946	0	1	1	0	0	0	0	1	1	0	0	0	0.00921789
1947	1	1	1	1	1	1	1	1	1	1	1	1	0.0294362
1948	1	1	1	1	1	1	1	1	1	1	1	1	0.0304888
1949	1	1	1	0	1	0	1	1	1	1	1	1	0.0508945
1950	1	1	1	1	1	1	1	1	1	1	1	1	0.00057761
1951	1	1	1	1	1	1	1	1	1	1	1	1	0.590396
1952	1	1	1	1	1	1	1	1	1	1	1	1	0.401847
1953	0	1	1	0	0	0	0	1	1	0	0	0	0.000150255
1954	0	1	1	0	0	0	0	1	1	0	0	0	0.0162283
1955	0	1	1	0	0	0	0	1	1	0	0	0	0.0974535
1956	1	1	1	1	1	1	1	1	1	1	1	1	0.00820283
1957	0	1	1	0	0	0	0	0	0	0	0	0	0.0735547
1958	0	1	1	0	0	0	0	0	0	0	0	0	0.0062842
1959	0	0	0	1	0	1	1	0	0	1	1	1	0.0719742
1960	1	1	1	1	1	1	1	1	1	0	1	1	0.0769734
1961	0	1	1	0	0	0	0	0	0	0	0	0	0.0132161
1962	1	1	1	1	1	1	1	1	1	1	1	1	0.76644
1963	1	1	1	1	1	1	1	0	0	0	1	1	0.278198
1964	1	1	1	1	1	1	1	1	1	1	1	1	0.34489
1965	1	1	1	1	1	1	1	1	1	1	1	1	0.232135
1966	1	1	1	1	1	1	1	1	1	1	1	1	0.878211
1967	0	1	1	0	0	0	0	1	1	0	0	0	0.0062813
1968	1	1	1	1	1	1	1	1	1	1	1	1	0.882812
1969	1	1	1	1	1	1	1	1	1	1	1	1	0.0114043
1970	1	0	0	1	1	1	1	0	0	1	1	1	0.00205208
1971	1	1	1	1	1	1	1	1	1	1	1	1	0.0457724
1972	1	1	1	1	1	1	1	1	1	1	1	1	0.432951
1973	1	1	1	1	1	1	1	1	1	1	1	1	0.324232
1974	1	1	1	1	1	1	1	1	1	1	1	1	0.00198773
1975	1	1	1	1	1	1	1	1	1	1	1	1	0.00046935
1976	1	1	1	1	1	1	1	1	1	1	1	1	0.139353
1977	1	1	1	1	1	1	1	1	1	1	1	1	0.000212655
1978	0	1	1	0	0	0	0	1	1	0	0	0	0.501751
1979	1	1	1	1	1	1	1	1	1	1	1	1	0.000612546
1980	1	1	1	1	1	1	1	1	1	1	1	1	0.0534853
1981	1	1	1	1	1	1	1	1	1	1	1	1	0.301109
1982	1	1	1	1	1	1	1	1	1	0	1	0	0.0210072
1983	0	1	1	0	0	0	0	1	1	0	0	0	0.165642
1984	0	1	1	0	0	0	0	1	1	0	0	0	0.000178602
1985	1	0	0	0	1	1	1	0	0	1	1	1	0.00778845
1986	0	0	0	0	0	0	0	0	0	0	0	0	0.00260012
1987	1	1	1	1	1	1	1	1	1	1	1	1	0.0681722
1988	0	1	1	0	0	0	0	0	0	0	0	0	0.00301528
1989	1	1	1	0	1	0	0	1	1	0	0	0	0.170901
1990	0	1	1	0	0	0	0	0	0	0	0	0	0.299994
1991	0	1	1	1	0	1	0	1	1	0	0	1	0.19133
1992	1	1	1	1	1	1	1	1	1	1	1	1	0.000304807
1993	1	1	1	1	1	1	1	1	1	1	1	1	0.712498
1994	0	1	1	0	0	0	0	1	1	0	0	0	0.000266828
1995	1	0	0	1	1	1	1	0	0	0	1	1	0.0375612
1996	0	1	1	0	1	0	0	1	1	0	0	1	0.0483018
1997	0	0	0	0	0	0	0	0	0	0	0	0	0.01252
1998	1	1	1	1	1	1	1	1	1	1	1	1	0.0464207
1999	1	1	1	1	1	1	1	1	1	1	1	1	0.380515
[truncated: 43,104 more rows]
