# Supplementary material for: Validation and characterization of DNA microarray gene expression data distribution and associated moments
Source: BMC Bioinformatics. 2010 Nov 24;11:576. doi: 10.1186/1471-2105-11-576 (PMC3002903; doi:10.1186/1471-2105-11-576)
Supplement: Additional file 16 — Table S7: Spearman rank correlation between the mean and standard deviation of the measured data for "Craniofacial", "Liver", "Brain", "Male" and "Female" data sets. [file 1471-2105-11-576-S16.XLS]

## Sheet: Sheet1
Data set	Spearman correlation between mean and standard deviation
Craniofacial	0.47
Liver	0.5
Brain	0.67
Male	0.38
Female	0.38
